# Supplementary material for: Opportunistic bacteria with reduced genomes are effective competitors for organic nitrogen compounds in coastal dinoflagellate blooms
Source: Microbiome. 2021 Mar 24;9:71. doi: 10.1186/s40168-021-01022-z (PMC7992965; doi:10.1186/s40168-021-01022-z)
Supplement: Supplementary file 3 — Additional file 2: Table S1. Metabolites identified in bloom. [file 40168_2021_1022_MOESM3_ESM.xlsx]

## Sheet: metabolites in bloom
Additional file 2: Table S1 Metabolites identified in bloom.
metabolites	classes	m/z	retention time	pos/neg	score	C (I)-1	C (I)-2	C (I)-3	C (II)-1	C (II)-2	C (II)-3	P (I)-1	P (I)-2	P (I)-3	P (II)-1	P (II)-2	P (II)-3
Gamma-glutamylphenylalanine	Amino acid and derivatives	277.12	266.709	+	0.965	146369	150107	155287	169842	171617	167024	44219.1	32840.7	31640.3	57012.3	58308.2	55245.2
L-Arginine	Amino acid and derivatives	175.121	500.714	+	0.9912	9120.21	10829.1	9470.19	9799.53	9757.57	10032.1	1881.18	1789.65	1931.61	9457.28	8729.74	6693.42
L-Glutamate	Amino acid and derivatives	148.062	330.248	+	0.9891	21041.4	23084.1	32394.9	30479.9	40811	34554	3433.79	3510.13	3500.67	16768.7	15107.1	13513
L-Histidine	Amino acid and derivatives	309.133	162.734	-	0.9073	535740	565365	557976	460511	474110	468047	231774	231172	189915	393067	410301	488735
L-Isoleucine	Amino acid and derivatives	132.104	354.31	+	0.8579	74888.4	78136.3	80465.7	96276.1	102700	102412	6322.71	6737.38	7149.33	25611.1	26247.2	27375.1
L-Lysine	Amino acid and derivatives	315.205	508.484	+	0.9815	12523.5	14943.6	13518	42786.1	16060.6	25073.8	1684.92	3169.78	2868.25	5378.13	6063.42	6453.11
L-Proline	Amino acid and derivatives	253.121	236.948	+	0.9998	154310	149326	137523	145017	147888	140068	13008.7	14245.8	12994.3	52694.6	53503	54254.8
L-Tryptophan	Amino acid and derivatives	203.082	251.447	-	0.9931	549127	554227	568140	554152	575455	565990	64559.3	35964.5	42980.9	138929	128254	138589
Phenylacetyl-L-glutaminate	Amino acid and derivatives	265.123	289.277	+	0.9382	107408	116397	115989	70872.3	58653.3	62306	30635.8	28864.9	29030.8	67555.2	77014.3	78588.7
Acetyl-L-phenylalanine	Amino acid and derivatives	225.126	64.882	+	0.9533	22320.1	19990.8	20627.2	23851.8	24762.1	20829.1	9622.5	9482.55	8833.38	16084.7	15848.6	15962.8
N-Formyl-L-methionine	Amino acid and derivatives	176.038	187.976	-	0.8178	7700.45	9019.61	9336.46	5697.43	8397.98	6494.41	7900.53	7005.25	8041.63	8025.4	8088.71	8310.71
5-Hydroxy-L-lysine	Amino acid and derivatives	221.118	77.3655	-	0.701	1.56828e+06	2.44043e+06	1.3584e+06	1.98937e+06	2.04172e+06	3.06202e+06	1.2714e+06	567734	610975	1.69055e+06	1.68284e+06	1.74817e+06
L-homocysteic acid	Amino acid and derivatives	199.042	32.6605	-	0.9739	466920	726217	712172	410544	509220	483517	390248	384446	415193	787007	741173	794193
L-Phenylalanine	Amino acid and derivatives	166.089	249.592	+	0.9947	486142	500698	493392	517813	523603	510539	80632.8	57466.9	66810.3	154882	148836	162991
L-tyrosine	Amino acid and derivatives	182.083	246.823	+	0.6764	27864.6	28430.6	26339	32404.1	32595.5	32368.9	10931.5	10430.8	10286.4	27909	36274.8	26251.7
N6,N6,N6-trimethyl-L-lysine	Amino acid and derivatives	187.149	75.4945	-	0.9399	624957	693182	669939	1.11404e+06	1.14101e+06	1.12161e+06	67839.6	155561	130604	537579	546287	495148
N-Acetylleucine	Amino acid and derivatives	237.126	367.318	+	0.9121	24850.9	28771.6	26430	26801.7	26432.7	28194.6	7323.99	4819.43	4689.59	17782.3	18733.9	20448.7
N-Acetyl-L-Histidine	Amino acid and derivatives	198.087	258.401	+	0.6688	44445.1	38473.3	38583.6	44251.3	44888.9	42947.2	54885.9	42553.7	36646.6	23754.6	23283.1	18651.4
N-Acetylornithine	Amino acid and derivatives	349.202	246.885	+	1	112233	113573	132601	173820	170475	211745	8843.67	7961.43	7841.65	52856	65274.5	52722.6
N-Benzyloxycarbonylglycine	Amino acid and derivatives	251.105	246.276	+	0.9998	37468.6	36554.2	34142.1	100321	104271	106013	15576.8	15066.7	14121	54331.6	55355.6	43273.1
NG,NG-dimethyl-L-arginine(ADMA)	Amino acid and derivatives	443.25	360.579	+	0.8198	107444	101595	67407.6	98597.8	109312	101203	29690.6	30351.7	32420.3	66283.9	65499.7	65190.3
Suberylglycine	Amino acid and derivatives	461.204	321.197	-	0.6558	120748	125370	122517	155151	161069	161831	13090.6	10666.6	11261.4	33491.8	32382.4	12828.4
2-Phenylglycine	Amino acid and derivatives	303.139	63.753	+	0.9968	18134.1	24313	26067.7	28583.3	26761.1	23119	11247.9	12830	12610.3	17888.6	16128.2	16485.4
3-Cyano-L-alanine	Amino acid and derivatives	246.125	38.943	+	0.8438	58345.4	129499	57640.8	50664.3	48573.7	84502.5	43424.9	48836	24380.3	117417	117275	55260.2
Beta-Tyrosine	Amino acid and derivatives	401.11	344.374	+	0.7892	11257.3	6937.94	9703.44	9248.34	7577.83	9708.67	1942.2	2324.06	2649.53	9774	7194.89	5474.03
DL-Methionine sulfoxide	Amino acid and derivatives	166.055	291.502	+	0.9536	21291.6	19348.6	19786.3	16693.7	16015.7	16455.6	6501.86	6042.41	6662.98	10742.2	9866.49	9524.4
DL-Phenylalanine	Amino acid and derivatives	226.11	94.891	+	0.926	52669.9	50181.3	48021.7	375853	467674	341754	58952.7	56283	52634.3	119232	119630	108002
L-arginine	Amino acid and derivatives	175.121	500.714	+	0.9912	405190	321482	309208	701076	780166	633161	201151	129514	130372	244228	205418	228507
L-Asparagine	Amino acid and derivatives	191.072	50.5245	-	0.8433	172051	194531	165079	186929	199109	174103	87842.7	84694.6	99233.6	162633	152492	150899
L-Citrulline	Amino acid and derivatives	217.125	36.1355	+	0.7642	125706	126642	119037	155156	163201	151003	36025.5	27269.2	69378.7	89129.3	96573.9	90793.3
L-isoleucine	Amino acid and derivatives	132.104	354.31	+	0.8579	16656.2	16577.1	15381.3	18445.3	36971.1	33904.3	2886.53	2510.25	3154.27	6015.71	5914.56	5223.45
L-leucine	Amino acid and derivatives	132.104	328.278	+	0.8438	15483.6	14740	14470.4	21905.5	19909.8	17433.4	16854.2	5241.18	1757.9	6807.81	6080.57	6694.46
L-NG-Monomethylarginine	Amino acid and derivatives	415.219	368.843	+	0.9544	144340	82661.3	80725.6	155451	93712	97700.7	9542.24	10728.1	11250.2	31640.7	32558.6	33649.3
L-Phenylalanine	Amino acid and derivatives	166.089	249.592	+	0.9947	290630	289650	274301	267322	332535	258524	58224.1	51344.9	47516.7	128526	120489	118390
L-Pyroglutamic acid	Amino acid and derivatives	276.116	257.144	+	0.9819	7509.8	6126.12	6386.41	6583.59	7054.83	5812.2	7046.47	5968.95	5739.46	9872.12	9188.96	8673.17
N(2)-phenylacetyl-L-glutaminate	Amino acid and derivatives	265.123	289.277	+	0.9382	22306.2	27659.1	30362	24558.4	25396.5	22218.4	7213.99	8079.74	7710.81	16213.4	18311.4	15621.7
N6-Acetyl-L-lysine	Amino acid and derivatives	375.216	106.442	-	0.7966	8.1343e+06	8.84523e+06	7.93056e+06	1.09e+07	1.42737e+07	1.40966e+07	403418	493485	430600	1.67096e+06	2.59908e+06	2.43907e+06
N-a-Acetyl-L-arginine	Amino acid and derivatives	433.245	224.139	+	0.6586	103011	105416	96998.3	163131	164466	164910	6813.88	6053.68	5981.22	38985.3	38444.6	37960.6
N-Acetyl-DL-methionine	Amino acid and derivatives	190.05	256.39	-	0.9956	15900.5	16622.5	15229.1	18449.5	18260.6	20242	5006.67	4894.93	4531.28	6312.31	6665.28	6740.07
N-Acetylleucine	Amino acid and derivatives	237.126	367.318	+	0.9121	4185.65	4414.72	4479.21	3928.88	4218.5	4150.93	2523.63	956.808	2331.17	4187.03	4265.15	4059.39
N-Acetyl-L-phenylalanine	Amino acid and derivatives	225.126	64.882	+	0.9533	157535	143809	139548	800917	873237	713655	125668	117992	172141	404418	406613	370111
N-Acetyl-L-tyrosine	Amino acid and derivatives	224.087	361.976	+	0.6672	6372.96	6549.48	6924.18	5549.74	3488.76	4224	5128.07	4224.88	4490.82	7639.11	8282.86	8047.68
NG,NG-dimethyl-L-arginine(ADMA)	Amino acid and derivatives	443.25	360.579	+	0.8198	72594	63622.8	58246.8	84098	83506.9	84277.4	3738.06	5320.21	4057.43	27077.1	26817	28178.7
Phenylacetylglycine	Amino acid and derivatives	176.073	46.468	+	0.996	108103	3516.54	101191	188418	338101	170087	83601.1	83455.8	79701.8	154178	166410	150716
S-Allyl-L-cysteine	Amino acid and derivatives	321.094	163.253	-	0.992	292000	251660	270867	401817	434183	411654	79786.7	83034.9	100028	170467	165178	207154
Ala-Leu	Amino acid and derivatives	203.142	253.452	+	0.9793	113386	112762	112083	103424	100820	99707.7	7084.98	6216.86	5697.64	43336.6	40495.5	41561.8
Arg-Ala	Amino acid and derivatives	529.256	364.872	+	0.9749	34628.6	43425.1	46306.6	63184.8	61953.2	40363	6951.45	7265.84	8702.2	18897.6	20832.1	29658.9
Asn-Phe	Amino acid and derivatives	280.131	257.085	+	0.7134	65813.1	77413.1	64315.8	67921.7	66536.9	66256.1	7639.78	5138.36	4015.39	25419.1	19754.3	19750.4
Asp-Phe	Amino acid and derivatives	281.115	333.483	+	0.9899	64253.1	62582.7	65097.2	58572.1	60292.8	59289.5	13425.5	13734.8	14316.2	30547.4	31927.3	25559.3
His-Ile	Amino acid and derivatives	251.151	145.283	+	0.9278	26428.9	26004.7	25384.3	31770.4	31978.6	32295.3	7507.89	8338.92	8524.55	19282.5	16348.4	18624.1
His-Phe	Amino acid and derivatives	303.147	268.666	+	0.9942	36170.6	35180	43853.4	18675.5	22041.3	20661.3	3092.37	3701.01	4602.85	14645.6	12138.6	11216.8
His-Pro	Amino acid and derivatives	235.121	140.935	+	0.945	20011.9	18653.7	40643.1	20159.9	48170.9	22751.5	11667.2	11090.9	10139.6	23869.5	24034.3	23829.3
His-Tyr	Amino acid and derivatives	283.125	106.492	+	0.6084	39682.4	40659.8	40750	54741.6	53602.7	56592.3	20305.2	18662.4	17537.2	31266.2	29571.7	28817
Ile-His	Amino acid and derivatives	313.124	262.579	+	0.8029	64331.6	62962.7	67254.6	76142.1	75161.5	76149.6	6417.07	7294.24	6998.36	32138.3	31475.4	30784.7
Ile-Ile	Amino acid and derivatives	267.17	179.463	+	0.9991	221283	269259	199861	297532	256518	229746	22494.8	17397.5	18409	97524.3	97155.5	84462.8
Ile-Leu	Amino acid and derivatives	245.189	178.798	+	0.9965	1.26695e+07	1.21654e+07	1.10385e+07	1.57268e+07	1.4668e+07	1.31486e+07	425412	370404	360171	4.19657e+06	4.09612e+06	3.85072e+06
Ile-Phe	Amino acid and derivatives	574.353	385.991	+	0.9938	23780.1	32329.5	27616.2	39743.7	43078.4	35794.6	2477.73	2571.98	2662	11976	6549.65	10532.4
Ile-Pro	Amino acid and derivatives	229.157	281.13	+	0.9873	100728	106543	96147.5	95220.4	91568.7	93023.2	19967.1	18731.2	12808.1	47459.6	59883.9	55252.8
Ile-Ser	Amino acid and derivatives	260.163	280.385	+	0.9952	112370	110147	106510	86767.7	86510.2	85209.9	11769.6	10318.2	10784.5	48740.7	49930.3	51630.9
Ile-Thr	Amino acid and derivatives	487.264	437.623	+	0.9924	15320.7	12943.5	16596.1	23285.4	24318.7	15721.2	1261.11	1408.72	1736.24	7124.14	6751.65	6963.25
Ile-Val	Amino acid and derivatives	213.162	202.819	+	0.7265	252489	259417	242921	274078	492513	261521	15950.9	15611.3	27414.1	82905.5	81367.4	78860.3
Leu-Arg	Amino acid and derivatives	288.205	324.685	+	0.9609	93681	85035.1	87754.3	94839.9	94613.7	90794.5	15167.5	15929.4	17193.6	74553.8	73649.3	71026.8
Leu-Leu	Amino acid and derivatives	308.199	509.105	+	0.9984	21087.4	23614.2	23606.7	28014.1	29232.6	29774.6	2141.42	2591.27	2803.53	9950.79	11385.2	12477.7
Leu-Phe	Amino acid and derivatives	279.173	166.906	+	0.9588	7.30351e+06	7.37907e+06	6.87272e+06	8.63654e+06	8.33253e+06	7.72551e+06	203037	185882	185108	1.88604e+06	1.83503e+06	1.80905e+06
Leu-Trp	Amino acid and derivatives	318.183	178.055	+	0.957	936704	898069	814046	1.04572e+06	953029	874328	24825.2	23557.4	20589.2	255546	261860	237776
Leu-Tyr	Amino acid and derivatives	295.168	199.856	+	0.9598	956736	947203	926277	1.18953e+06	1.14529e+06	1.26675e+06	46296	44450.4	41066.5	318548	303598	303183
Lys-Gly	Amino acid and derivatives	407.265	370.412	+	0.7825	5696.56	4421.85	4778.87	9115.21	10520.4	8649.18	635.54	771.258	829.327	1511.33	1686.65	1351.49
Lys-Trp	Amino acid and derivatives	332.183	354.262	+	0.877	119780	125539	123292	131247	133377	127813	8257.49	8263.22	11590.8	39629.1	30672	31497.6
Met-Met	Amino acid and derivatives	281.101	185.78	+	0.9843	141550	135398	125754	166301	151984	142234	8410.32	7618.49	7292.99	39808.1	36252.2	35929.3
Phe-Ala	Amino acid and derivatives	237.126	200.344	+	0.9946	181150	186491	191417	181140	178443	169388	21766.7	19737.5	21263.9	107451	86484	87119.1
Phe-Glu	Amino acid and derivatives	295.131	333.309	+	0.987	217895	203974	213402	204256	198197	194753	104344	112740	102534	133478	134878	129229
Phe-Phe	Amino acid and derivatives	313.157	150.494	+	0.9919	1.37153e+06	1.33418e+06	1.27212e+06	2.95898e+06	2.72501e+06	2.64182e+06	72976.8	71134.6	65189.9	495239	479307	458248
Phe-Pro	Amino acid and derivatives	263.142	227.841	+	0.9286	238476	237732	232791	246013	247218	233892	31084.6	31079.7	26365.5	130741	136769	121709
Phe-Ser	Amino acid and derivatives	294.147	432.717	+	0.9914	14652.8	12315.9	14262.6	25199.6	23900	20171.9	7100.68	7269.61	6994.61	10703.3	11371.7	9761.17
Pro-Asn	Amino acid and derivatives	497.176	499.805	+	0.8203	2325.27	2434.87	2309.26	2025.86	3591.52	3586.67	2044.4	1975.5	1967.87	1843.81	1999.03	1888.43
Pro-Met	Amino acid and derivatives	310.118	317.688	+	0.9723	5981.59	4891.65	6294.2	5086.67	4011.1	4226.43	3781.72	3413.57	3449.06	6294.22	7232.6	6341.48
Pro-Tyr	Amino acid and derivatives	279.139	277.656	+	0.9999	337965	352497	201498	110967	134683	122189	22469.2	21381.6	22956.8	90731.7	90278.9	89437.9
Ser-Ile	Amino acid and derivatives	219.136	259.887	+	0.7595	54545.9	54739.8	55488.2	57449	59239.3	56480.4	2867.83	2548.7	1898.78	18790	22189.5	18366.1
Thr-Leu	Amino acid and derivatives	233.152	239.669	+	0.9905	152069	148555	148587	144720	184948	140020	11380.9	11390.6	9939.62	67164.6	65240.8	65773.7
Thr-Lys	Amino acid and derivatives	517.297	403.14	+	0.6687	129325	131862	171515	166689	196422	155607	13461.8	16156.2	17868.9	50894.4	57940.2	58407
Thr-Phe	Amino acid and derivatives	267.137	219.105	+	0.8934	275528	276952	272320	325814	313710	311726	27716.5	28068.8	26236.3	118408	115657	111849
Tyr-Ile	Amino acid and derivatives	589.315	196.374	+	0.7121	11378.3	11002.5	10816.6	8420.33	11253.1	12027.9	1118.8	1073.96	1294.99	2776.26	3802.21	4190.13
Val-Asn	Amino acid and derivatives	480.279	226.1	+	0.7047	160497	151073	147585	184832	188331	174992	5244.82	4859.5	4827.99	43631.7	44288.5	40626
Val-Ile	Amino acid and derivatives	231.174	192.449	+	0.9942	4.29195e+06	4.25736e+06	4.15216e+06	4.87234e+06	4.55949e+06	4.7527e+06	182633	161528	156699	1.64151e+06	1.62621e+06	1.62378e+06
Val-Met	Amino acid and derivatives	249.129	196.607	+	0.7681	420313	405256	385420	399501	387216	394844	19331.4	16804.4	16598.5	187650	165236	163208
Val-Trp	Amino acid and derivatives	304.167	190.209	+	0.9598	276297	264230	257941	370894	328949	320882	11348.1	9522.79	10903.3	87653.9	86713.3	93384.5
Val-Tyr	Amino acid and derivatives	281.152	215.359	+	0.9239	169364	156138	158538	155844	163630	155736	30410.9	32010.9	32683.6	100083	114312	85626.3
Val-Val	Amino acid and derivatives	217.157	207.164	+	0.9832	61258	60077.4	58948.5	60264	57916.7	55548.2	3914.27	3543.2	2993.26	28884.7	27787.6	27646.4
Ala-Ile	Amino acid and derivatives	247.102	431.159	+	0.8396	5703.14	6890.09	6543.38	8207.98	8909.49	9380.06	3752.68	4621.35	11308	4012.35	4681.39	5316.32
Ala-Pro	Amino acid and derivatives	373.202	36.52	+	0.7473	430027	461833	399910	631237	1328.82	1759.9	55771.3	52892.8	48126.5	205080	197914	1452.44
Glu-Thr	Amino acid and derivatives	497.21	314.61	+	0.6242	41531.4	50827.7	47074	52347.1	54656.2	53066.1	7660.73	7329.81	7268.03	17864.6	11664.3	22564.2
His-His	Amino acid and derivatives	315.121	222.566	+	0.8665	9112.25	12388.6	10201	34680.5	33497.8	33016.3	5868.51	5964.98	4591.96	16112.4	16430.8	16383
Ile-Ala-Arg	Amino acid and derivatives	359.241	338.89	+	0.7781	167923	163723	170230	165472	165111	166685	22350.3	26893.5	28236.7	92323.9	95239.2	101799
Ile-Gly	Amino acid and derivatives	399.215	105.657	+	0.9619	141853	147801	148304	246882	234011	206946	23113.6	23511	22814.3	63325.8	62976.1	64938.6
Ile-Tyr	Amino acid and derivatives	336.193	188.689	+	0.9945	159773	155120	147554	186080	209972	170935	10057.3	10444.8	10334.3	43557.9	61279.7	42347.9
Lys-Phe	Amino acid and derivatives	294.183	320.706	+	0.8603	30481.8	34141.5	31839.6	33063.1	27010.8	30463.5	3817.64	4196.8	5634.54	15102.7	16122.2	20615
Phe-Gly	Amino acid and derivatives	223.11	256.378	+	0.9942	94082.6	97593.4	96207.5	97463.7	98969	99089.4	15365.2	9134.46	13291.3	30519.2	30115.8	28592
Phe-Met	Amino acid and derivatives	297.129	167.558	+	0.9869	577298	560230	460274	538158	508402	475489	20600.8	19455.3	19295.1	120154	114761	110611
Phe-Trp	Amino acid and derivatives	352.167	164.745	+	0.9404	132354	131863	126704	159564	150741	145312	11832.7	11408.9	11416.5	33202.2	32565.9	28828.5
Pro-Phe	Amino acid and derivatives	285.126	182.014	+	0.9999	45305.9	43247.3	39528.2	49345.6	51072.2	49526.5	7749.21	6651.42	6702.98	16767.9	17431.2	15228.3
Trp-Arg	Amino acid and derivatives	421.213	338.798	+	0.7312	36329.3	34075.7	31922.2	38316.5	38638.1	34851.8	11164.3	8693.85	8899.98	28189.8	21940.3	26585.6
Tyr-Ser	Amino acid and derivatives	329.138	372.625	+	0.7911	324178	348241	365678	1.40121e+06	1.40491e+06	1.42009e+06	93951.4	109839	127769	780467	795565	821245
Val-Arg	Amino acid and derivatives	274.189	306.675	+	0.6742	35194.5	35380.1	36582.9	35271.2	73700.7	36545.9	5086.77	4788.69	5568.36	25584.2	27002.3	22916.5
Val-Asp	Amino acid and derivatives	215.105	335.036	+	0.768	22132.6	18857	20842.8	31125	33940.8	30157	3957.21	4025.5	4100.09	9997.88	10521.2	10313
Val-Phe	Amino acid and derivatives	287.14	178.78	+	0.8302	55367.5	40380.2	53614.3	72640	65149	76696.3	27041.9	26271.3	28536.8	27942.1	21724.1	34060.7
Val-Pro	Amino acid and derivatives	215.142	319.112	+	0.7969	51084.8	44725.7	46431.6	58450.8	63884.4	60031.2	6411.53	6129.62	5570.99	16649.7	16840.7	15493.2
Val-Ser	Amino acid and derivatives	409.222	187.196	+	0.6827	65440.7	24897.2	65437.1	83904.1	26064.1	71170.6	12529.7	11614.2	11153.2	32771.9	32462.7	32026.8
Ala-Lys	Amino acid and derivatives	435.296	293.058	+	0.8156	5885.56	5272.25	6036.18	9127.23	9123.96	9079.81	906.544	981.335	783.411	2189.81	2086.27	2082.51
Ala-Met	Amino acid and derivatives	203.084	49.7805	+	0.7226	57511.2	64585.9	88583.4	111995	115651	111362	26560.7	26523.6	24559	57078	57531.4	38539.8
Arg-Gln	Amino acid and derivatives	302.163	382.757	+	0.6121	21925.9	19898.4	22266	31003	32306.2	32260.9	1125.04	965.169	1219.4	7130.58	7575.7	7118.23
Arg-Ile	Amino acid and derivatives	310.178	419.877	+	0.7171	18740.5	19186.8	18031.9	19566	20359.7	20218.5	7772.07	7729.13	10947.1	19364.9	18851.3	18151.5
Arg-Tyr	Amino acid and derivatives	379.209	341.171	+	0.6342	24530.4	26130.8	24354.8	40021	32586.7	35637.9	9285.4	9087.28	9882.95	20585.8	20221.8	10256.9
Glu-Pro	Amino acid and derivatives	227.105	280.563	+	0.8277	15461.1	15318.6	15296.5	19039.1	19149.3	20418	2765.79	3310.91	8228.66	17496.8	19971.3	17274.1
Gly-Glu	Amino acid and derivatives	227.069	355.714	+	0.8277	12156.6	12956.5	11637	12266.3	13133.6	12275.6	7590.77	7146.94	7438.89	12971.5	13520.6	6479.51
Gly-Lys	Amino acid and derivatives	186.126	244.623	+	0.7872	11775.7	11267.4	11798.6	13275.7	12122.7	10661.4	2331.98	1770.07	1919.27	3471.24	2921.1	2851.17
Gly-Val	Amino acid and derivatives	366.237	173.494	+	0.9961	219304	210363	191834	241969	221982	214600	15394.4	11144.2	11039.1	52002.7	58142.6	49236.4
His-Cys	Amino acid and derivatives	223.068	30.253	+	0.6588	37024.3	30758	24286.1	39297.3	44509.5	35625.8	39996.2	35762.7	30716.3	36862.6	20179.9	18255.3
His-Val	Amino acid and derivatives	255.147	324.707	+	0.9397	13908.5	4982.13	14240.7	7403.01	14823.4	12297.3	7461.72	2991.94	7593.13	13148.8	4489.77	13349.2
Ile-Ala	Amino acid and derivatives	203.142	226.714	+	0.9868	70706.1	69129.2	69119.3	110987	110685	102903	15175.7	15874.5	16192.9	33739.1	32838.2	31071.4
Ile-Asn	Amino acid and derivatives	508.31	188.649	+	0.979	43232	39966.7	39398.9	46428.3	45034.7	40716.1	3492.86	3348.09	3635.7	12606.4	13141.6	11288
Ile-Asp	Amino acid and derivatives	493.25	167.594	+	0.9932	46107.2	46349.7	43146.8	51639.2	36781.8	34168	6225.62	6305.04	5909.05	15310.7	13415.8	15768.5
Ile-Glu	Amino acid and derivatives	521.28	281.106	+	0.9926	65949.4	66333.3	66990.8	35945.2	66788	104871	6587.76	4949.34	5656.73	21910.7	21178.4	19698.4
Ile-Met	Amino acid and derivatives	547.273	379.786	+	0.9932	147897	146725	142803	184562	175175	169613	12338.3	13573.2	14316.4	50210.7	52171.2	51447.8
Ile-Trp	Amino acid and derivatives	318.174	262.691	+	0.987	18593	16450.8	20771.2	25385.3	21506.1	5138.21	4965.59	4774.73	4549.31	10012.1	14814.3	11188.4
Leu-Asp	Amino acid and derivatives	229.121	321.57	+	0.7609	74184.6	49101.5	49724	55042.6	57168.7	89488.4	4663.73	1192.2	5149.61	15513.1	15940.9	18854
Leu-Gly	Amino acid and derivatives	189.127	277.728	+	0.9966	43693	36169.2	41069	32919.4	32091.2	29176.8	3367.44	3061.47	3181.76	8615.48	10219.3	10817.6
Leu-Val	Amino acid and derivatives	291.197	251.619	+	0.9948	45408.7	45336.2	26177.9	125326	118273	83063.4	3419.5	3769.87	4686.43	10870	11883.9	10248.5
L-leucyl-L-proline	Amino acid and derivatives	289.182	167.585	+	1	749686	686149	651088	1.08116e+06	1.157e+06	1.07835e+06	162518	168648	147514	554007	578364	510277
Lys-Asp	Amino acid and derivatives	322.165	452.444	+	0.9966	4426.67	4600.03	4045.61	5901.03	5529.27	5766.92	1254.99	1337.36	1420.12	2374.36	2475.19	1968.5
Lys-Ile	Amino acid and derivatives	323.202	480.817	+	0.9153	10895.9	13205.8	13110.4	21936.8	29840.4	20106	1855.04	2294.85	2374.8	9122.15	6770.55	7047.52
Lys-Leu	Amino acid and derivatives	260.199	344.285	+	0.9912	12314.2	12440.4	12448.5	12636.6	11593.2	12357.2	5221.8	5376.01	4986.84	11439	6338.4	14307.1
Lys-Val	Amino acid and derivatives	287.204	321.176	+	0.7899	31677.4	28879.1	29158	46369.9	46623.9	42873	4711.08	4838.35	5083.77	9587.74	9584.01	9655.69
Met-Lys	Amino acid and derivatives	295.186	346.698	+	0.652	15022.8	18275.6	16794.3	16924	15203.1	17593.3	2639.87	3586.82	1821.11	5302.14	5920.51	5805.45
Met-Thr	Amino acid and derivatives	523.196	337.505	+	0.7114	12804.5	8619.02	8858.5	11843.8	12837.9	14980.4	3020.02	2564.6	3446.77	5847.93	7897.22	11377.3
Phe-Val	Amino acid and derivatives	546.328	207.8	+	0.9543	37031.5	36458.6	35237.5	48133.8	49856	44082.7	2613.25	1151.78	2559.29	10700	10567.2	11738.5
Pro-Ala	Amino acid and derivatives	187.11	328.182	+	0.9982	161953	61145.9	58936.6	76110.4	82878.7	83810.4	11483.9	12083	12556.1	34564.5	38681.6	35029.6
Pro-Arg	Amino acid and derivatives	543.349	334.145	+	0.6969	42797.2	41859.3	41419.6	66156.1	67387	61897	2921.82	2869.62	2932.18	10726.7	10360.8	14729.4
Pro-Gly	Amino acid and derivatives	367.151	345.945	+	0.9573	16650.4	13884	18633.6	12423.3	18543.7	15796.4	5401.5	5466.6	5622.24	12976.5	14083.8	15305
Pro-His	Amino acid and derivatives	527.244	334.841	+	0.6487	58534.2	54561.1	55808.4	65820.1	55241.9	48116.8	10645.7	13660	12131.4	40077.3	41543.4	35749.1
Pro-Ser	Amino acid and derivatives	225.089	365.695	+	0.9627	32741.3	31872.5	35554.8	31975.3	27080.7	24804.3	15657.1	23151.9	18599.5	29887.8	33706.1	31571
Pro-Trp	Amino acid and derivatives	284.136	345.918	+	0.9942	155524	175009	172434	135538	131010	141798	86278.8	88119.1	88421.8	183589	190076	205049
Pro-Val	Amino acid and derivatives	429.263	391.285	+	0.9975	15031.4	15378	15207.8	14159.9	14298.4	14726.5	701.053	567.71	569.94	3630.53	3876.98	4582.29
Tyr-Ala	Amino acid and derivatives	522.255	326.289	+	0.9791	141132	138874	90615.1	120518	124346	128469	5819.59	6759.27	5837.91	30770.7	99488.4	28815.1
Tyr-Asp	Amino acid and derivatives	314.127	262.579	+	0.9395	10902.1	11437.4	11832.4	12608	11252.4	13581.4	2492.36	2152.23	2121.4	6759.03	6289.05	6038.56
Tyr-Gly	Amino acid and derivatives	299.126	286.236	+	0.9318	13916.2	14373.4	15091.8	46406.8	41113.4	49795.9	9273.62	6806.59	5387.07	21491.3	20870.2	21281.8
Val-Leu	Amino acid and derivatives	499.288	294.666	+	0.8152	55850.8	53326.6	55807.1	67351.3	66958.4	61460.5	3366.29	3558.31	3199.86	17535.2	16824.6	17602.2
Val-Thr	Amino acid and derivatives	454.279	358.139	+	0.7182	6717.47	3675.25	4432	11585.4	10979	10184.2	1033.28	1159.8	638.057	4756.78	5601.04	5931.65
Glycylproline	Amino acid and derivatives	345.177	280.392	+	0.9368	55323	47089.4	36341.8	54892.2	59620.1	63237.2	8012.21	7612.93	8259.55	35687.3	23658.6	19093.2
3-(2-Hydroxyphenyl)propanoate	Benzenoids	230.193	33.107	+	0.7604	6781.97	6836.2	8614.7	10414.5	9909.3	9567.86	3089.16	3269.15	2972.13	6077.86	5713.84	6582.15
4-Methylphenol	Benzenoids	107.05	35.424	-	0.9585	141039	131123	138946	133355	141942	21715.6	63293.9	56996.7	58086	112071	133299	121443
2-Hydroxyphenylacetic acid	Benzenoids	153.057	51.097	+	0.899	135272	149558	162313	176188	209747	220156	258297	64892.3	68227.3	163467	165153	189008
2-Phenylacetamide	Benzenoids	199.088	258.402	+	0.9898	13120.1	13917.5	13579	15209.5	15337.1	5062.46	8353.11	4830.06	5441.78	7353.74	6781.75	2364.47
2-Phenylbutyric acid	Benzenoids	351.165	328.072	+	0.9991	38696.4	33447.2	30520.7	30759	28606.3	27973	9346.05	10109.4	9124.67	27183	32304.9	26573.9
3,3',4'5-Tetrahydroxystilbene	Benzenoids	243.069	32.7535	-	0.7498	650220	687390	655726	634324	653081	651450	336488	270297	269173	666293	664251	616057
3-Hydroxyanthranilic acid	Benzenoids	212.056	225.316	-	0.9615	40501.2	36579.4	32758.3	65624.4	61312.6	58449.6	14322.5	13481.3	18239.7	65856.5	66943.8	65959.9
3-Methoxytyramine	Benzenoids	185.131	207.393	+	0.835	270621	261342	271711	392442	318102	315644	10503.6	9950.53	9378.04	68129.8	77470.5	69779.8
Anethole	Benzenoids	314.212	217.571	+	0.8643	100390	101041	67475.1	88577.9	113620	77673	15163.6	8772.06	9633.37	33941.5	33607.3	35514.7
Capsaicin	Benzenoids	350.175	220.536	+	0.9675	480789	534404	370649	418430	433814	560482	26242.8	17082.5	23813.6	93470.5	99560.1	100137
Fisetinidol	Benzenoids	292.117	324.315	+	0.6364	18255.4	29001.2	16651.7	20059.9	20181.8	18707.7	17628.2	17469.5	24502.9	29140.3	36728.3	41037.3
Flavone	Benzenoids	221.066	362.353	-	0.6904	32878	33499.2	31501.5	27304.5	25382.5	27603.6	20891.1	16221.2	14827.5	29865.9	28907.7	29377.4
Hippuric acid	Benzenoids	195.076	273.285	-	0.8679	6849.36	6960.53	8324.66	14527.2	16228.8	15698.6	1978.08	1940.64	1010.8	2490.25	2620.7	3103.2
Hordenine	Benzenoids	331.243	184.302	+	0.91	103395	92149.4	87828.7	91453.2	91870.4	85428.2	3618.31	4026.51	3502.32	28426.2	24397.3	26523
Hydroxyphenyllactic acid	Benzenoids	241.072	65.896	-	0.8044	617966	1.1027e+06	660189	626175	955487	536307	390038	365076	388394	595979	1.10061e+06	704777
keto-phenylpyruvate	Benzenoids	182.083	216.12	+	0.8015	16597.7	16645.5	18354.2	17623.1	17665.9	17196.6	5610.23	5268.68	5306.61	11441.7	12328.8	12295.6
p-Coumaric acid	Benzenoids	225.076	352.395	+	0.7307	24366.6	24445.4	24803.4	21022.1	20409.2	21128.3	12019.3	11432.3	10523.5	27165.1	25733.4	24987.2
Phenylacetic acid	Benzenoids	197.083	431.168	+	0.9967	13553.2	18488.9	20389.9	25412.7	28001.1	32498.2	12550	16985	20206.1	8187.7	12404.8	14336
salicylate	Benzenoids	137.024	174.066	-	0.9997	34190	35686.6	31912.1	30677.2	30991.1	32533.5	29445.1	31742.8	35375.1	36675.9	40313.6	39206.3
trans-cinnamate	Benzenoids	149.062	249.573	+	0.9131	17181.1	16367.9	17238	26758.8	35315.3	17118.5	2332.73	2207.64	2121.04	7772.9	7245.78	7299.31
Tyrosol	Benzenoids	197.081	172.85	-	0.6151	258450	251296	277545	216709	232379	249509	63517.6	77400.8	63541.9	196731	178798	179945
Xanthurenic acid	Benzenoids	204.029	32.623	-	0.8788	138030	96285	129979	64900.8	76521.2	69543.7	56532.3	47951.4	42603.6	111483	107047	78577.3
Zingerone	Benzenoids	387.187	356.019	-	0.9745	189762	201852	208311	248054	270176	268158	22066.1	9592.86	11749	39886.9	43619.2	41667.4
Medicocarpin	Benzenoids	337.038	129.249	+	0.9328	10327.2	10248.8	10342.8	15268.4	14537.6	14640.9	2622.54	2677.67	2532.74	6417.54	6248.43	6095.59
Warfarin	Benzenoids	350.145	372.101	+	0.7285	9609.78	6264.4	9469.52	9723.3	10194	9436.91	2447.25	5264.5	5743.57	12785.1	9711.95	10685.4
Pinocembrin	Benzenoids	255.069	32.2835	-	0.9487	1.1001e+06	940972	834239	909306	799744	977880	404792	455203	470998	746630	958863	841330
1,2,3-Trihydroxybenzene	Benzenoids	275.051	115.307	+	0.9085	8798.04	7368.67	7054.37	82014.4	6134.25	5507.18	41049.5	39081.5	37520.2	6942.71	46607.9	8334.28
2-(Methylamino)benzoic acid	Benzenoids	152.073	176.575	+	0.7365	19574	17008.4	15632.8	45145	48041.1	43367.8	9772.2	9567.13	12551.8	20316.5	3938.5	19829.9
2-Amino-3-methoxy-benzoic acid	Benzenoids	333.101	33.169	-	0.9999	836102	860643	856858	849299	871729	818681	574856	613947	560744	909865	946647	939156
ortho-Hydroxyphenylacetic acid	Benzenoids	153.057	51.097	+	0.899	50051.3	106757	49490	112317	60315.9	100152	34329.5	31403.8	31388.1	27600.8	28774.4	29816.1
3,4-Dihydroxybenzeneacetic acid	Benzenoids	227.055	345.608	-	0.6117	59404.4	60802.2	122839	114152	118407	48453.5	44311.2	40175.5	42190	85624.8	86393.1	87456.8
benzoate	Benzenoids	121.029	123.771	-	0.8986	319283	264888	701242	290278	368102	313819	299173	254820	556213	298224	278304	371211
Diphenylamine	Benzenoids	170.099	670.278	+	0.9694	20426.3	22189.7	25474.1	20919	19055.1	26005.7	20401.3	32928.9	56070.1	21257	19111.8	25674.7
Hydroxytyrosol	Benzenoids	218.084	38.8645	+	0.6125	24292.3	24571.8	13805.1	15033.4	25978.4	26420.6	11171.8	10089.9	9990.89	18256.7	4834.11	16724.4
Juglone	Benzenoids	233.047	50.091	-	0.9926	296162	231989	251348	292005	202102	311331	137213	149188	157368	257699	249576	264084
N-Methyltyramine	Benzenoids	303.212	201.336	+	0.742	114478	113610	103003	116762	116633	114305	8654.4	8063.86	5101.72	34347.7	33406.5	32248.5
phenol	Benzenoids	189.093	245.083	+	0.7612	55761.9	20371.2	20676.8	57204.8	58380.9	61429.1	4656.28	3427.88	5152.79	10845.7	20401	9765.82
Salicyluric acid	Benzenoids	211.071	267.714	-	0.9735	4872.09	4503.24	4496.82	4778.48	4337.02	4276.01	1883.54	1731.31	1732.27	3339.78	3300.37	2937.78
Alternariol	Benzenoids	257.048	242.313	-	0.9875	517433	473584	507212	460250	413462	440632	173841	68267.4	75489.6	434767	456702	509219
Bisdemethoxycurcumin	Benzenoids	329.073	32.087	-	0.9867	310566	320247	290072	569988	633245	116213	169987	392366	400764	238304	269096	570734
DL-3-Phenyllactic acid	Benzenoids	165.055	35.382	-	0.6509	209663	222243	209055	303402	208226	316382	102371	199106	78949.9	177321	171073	169791
n-Propyl cinnamate	Benzenoids	381.215	322.741	+	0.8265	12894.1	10330.9	11599.6	15566.5	14627.5	14645.9	7079.7	5803.43	6540.2	10932.3	10095.6	12439.3
2'-Deoxy-D-ribose	Carbohydrates and carbohydrate conjugates	286.15	273.215	+	0.6687	3.4702e+06	3.40114e+06	3.47155e+06	7.63463e+06	7.46261e+06	8.2325e+06	3.3036e+06	3.05709e+06	3.03495e+06	5.0143e+06	4.61981e+06	4.78713e+06
2-Deoxyribose 5-phosphate	Carbohydrates and carbohydrate conjugates	273.043	31.9035	-	0.7571	406589	440754	451394	358016	403740	398803	236531	246307	239304	428206	422679	414453
beta-Lactose	Carbohydrates and carbohydrate conjugates	363.082	372.123	-	0.7983	59499.1	63615.3	62548.5	77403.3	82772.6	81226.4	18884.6	14308	17365.5	48701.5	60423.1	58328
dihydroxyacetone	Carbohydrates and carbohydrate conjugates	71.0135	187.956	-	0.9361	78049.9	101271	49091	73538.5	63304.1	72635.7	12009.6	10465.2	9570.71	29492.6	28825.2	40239.8
D-Mannitol 1-phosphate	Carbohydrates and carbohydrate conjugates	261.148	61.529	-	0.7003	647072	630319	402631	727599	840941	668031	516313	156780	284537	318735	333414	319273
D-Quinovose	Carbohydrates and carbohydrate conjugates	185.045	341.193	-	0.8237	105886	60563.8	57032.7	76009.2	65259.2	39529.3	13459.4	12535.8	13005	46674.5	27380.3	27659.3
L-iditol	Carbohydrates and carbohydrate conjugates	246.1	324.739	+	0.6098	5374.32	3363.03	3315.05	84506.9	81545.9	81629.6	5565.89	6305.41	6154.2	3446.75	3726.16	3684.24
N-Acetyl-D-Glucosamine 6-Phosphate	Carbohydrates and carbohydrate conjugates	317.069	31.847	-	0.9612	602590	391066	390913	316283	321905	351683	243480	264105	252417	384285	428830	372493
N-Acetylmannosamine	Carbohydrates and carbohydrate conjugates	221.093	257.153	-	0.6405	280501	300221	294221	325707	331637	335534	25674.1	17910.3	21407.3	67251.1	72069.2	72110.1
trans-Zeatin	Carbohydrates and carbohydrate conjugates	283.132	51.7045	+	0.6245	58889.1	56837.7	52835.1	132151	125384	120506	36558	31407.9	26459.8	57325.8	56311.4	81899
Cyanidin 3-glucoside cation	Carbohydrates and carbohydrate conjugates	491.137	160.572	+	0.7184	17448.2	13611.7	14280.7	13280.6	11605.5	11126.7	4642.72	5252.83	4054.3	8028.8	7492.76	7133.99
2-deoxy-D-glucose 6-phosphate	Carbohydrates and carbohydrate conjugates	303.054	33.351	-	0.6798	394794	1.63289e+06	1.62496e+06	275143	308663	1.73492e+06	174057	240379	254468	386320	219459	380791
D-Fructose-6-phosphate	Carbohydrates and carbohydrate conjugates	241.017	282.664	-	0.9164	12354.8	16760.7	17205.6	13482.1	15894.7	14553.8	23530.7	14924.9	13304.3	17520.2	19001.3	17308.7
D-glucosamine 6-phosphate	Carbohydrates and carbohydrate conjugates	259.045	417.274	-	0.8892	14466.2	14258.5	14819	12995.9	12138.1	11838.4	10680.7	6518.85	6998.52	12347.8	15648.9	12734.3
D-mannitol	Carbohydrates and carbohydrate conjugates	382.195	327.384	+	0.6017	74095.5	71403.6	71859.1	57914.5	69736.4	63783.7	17950.9	18735.6	18532.3	49392.1	50108.7	50614.4
D-Ribose 5-phosphate	Carbohydrates and carbohydrate conjugates	211.006	34.083	-	0.7765	158154	263771	155290	131201	255125	132359	94110.7	88080.9	155287	150216	150728	149149
D-Sorbitol	Carbohydrates and carbohydrate conjugates	363.144	34.5805	-	0.862	546503	556785	602311	519208	931867	543120	297262	347438	378337	577123	566300	541531
D-Xylose	Carbohydrates and carbohydrate conjugates	301.12	199.083	+	1	64021.8	56456.8	58381	64482	62221.4	61483.5	22874.8	21844.5	21922.5	35486.9	35438	34464
Glucosamine	Carbohydrates and carbohydrate conjugates	195.102	99.597	-	0.6579	630067	591819	521203	604994	612369	798276	128026	334895	189468	291814	283867	294658
glycerol	Carbohydrates and carbohydrate conjugates	92.0501	285.825	-	0.9864	2471.78	2801.34	2736.81	2383.47	1836.85	2403.36	1755.37	1946.11	926.073	2354.39	2145.18	2313.6
L-Arabitol	Carbohydrates and carbohydrate conjugates	189.091	196.256	-	0.6976	171370	181641	85794.3	63565.7	129590	94165.1	8842.65	9093	8461.79	26294.2	26262.9	26112.4
L-iditol	Carbohydrates and carbohydrate conjugates	246.1	324.739	+	0.6098	17543	17347.4	16597.9	15175.1	33644.1	14361.7	11283.1	7200.49	9672.67	14788.8	15072.6	12923.2
maltopentaose	Carbohydrates and carbohydrate conjugates	846.308	502.359	+	0.8474	7533.83	8086.04	7620.94	10311.3	9168.72	15155.1	3855.1	3557.11	3850.92	6472.22	6239.59	6380.15
N-acetyl-D-glucosamine	Carbohydrates and carbohydrate conjugates	186.078	242.748	+	0.704	385151	398756	306425	356351	316159	295614	185618	207759	206505	329400	327346	345885
Pectin (Galacturonic acid)	Carbohydrates and carbohydrate conjugates	212.076	300.104	+	1	414507	433289	428929	268860	343490	266152	169393	219079	189700	263352	372791	273572
raffinose	Carbohydrates and carbohydrate conjugates	541.13	34.034	-	0.6809	23309	27544.8	29460.2	23558.4	27312.3	21114.7	17631.6	16940.9	15967.7	26181.1	20018.6	26191.4
3-Indoleacrylate	Indoles and derivatives	170.062	251.1	+	0.7466	5742.74	7489.61	6125.45	5540.97	6658.69	6369.15	1053.23	1053.85	674.725	2611.36	2735.11	2148.15
5-Hydroxyindole acetate	Indoles and derivatives	190.05	75.341	-	0.9797	488106	372853	382116	386866	376296	277289	91768.1	67238.6	78235.3	199149	207663	216943
5-Hydroxy-L-tryptophan	Indoles and derivatives	219.078	270.557	-	0.7515	26566.4	26679	30070	32582.2	37811.6	32412.7	3182.84	1176.07	1517.6	8148.42	7051.23	8227.9
DL-Indole-3-lactic acid	Indoles and derivatives	188.073	251.082	+	0.7413	350027	367320	361922	323021	312719	309019	45751.7	45557.3	43384.2	125676	127064	118434
Indole-3-carboxylic acid	Indoles and derivatives	160.04	87.605	-	0.9978	128627	135390	107548	66690.2	75795.5	73105.6	64567.8	65528.8	60378.8	101513	101686	99146.9
3-Indoleacetonitrile	Indoles and derivatives	157.078	47.246	+	0.637	55126.1	46752.8	41387.9	24006.3	44796.4	40888.8	15503.6	16304.3	17727.7	27013	25117.7	20057
5-Methoxyindoleacetate	Indoles and derivatives	223.111	67.7255	+	0.8917	203546	193189	177191	1.61703e+06	1.61088e+06	1.54618e+06	302990	267226	235918	530626	512996	470912
Beta-Carboline	Indoles and derivatives	169.079	50.208	+	0.9523	130385	113576	124959	76462.2	74041.1	73925.3	30155.4	28384.3	29669.9	65170.7	69034.7	64156.4
Indole	Indoles and derivatives	116.05	154.536	-	0.8492	72726.7	81455.4	81410.3	67721.2	75112.5	88858	29221.7	27038.1	28999	66759.8	69064	75818.7
melatonin	Indoles and derivatives	232.12	105.703	+	0.8726	26110.4	26364.8	26611.6	77064.2	73000.5	72945.2	11839.1	11617.1	11283.2	19511.2	2288.34	17999.4
2-Indolecarboxylic acid	Indoles and derivatives	161.048	85.94	+	0.7002	5854.31	79703.7	5036.14	2592.92	2197.94	87857.6	1925.44	2090.36	1921.11	3173.13	3692.57	3127.89
3-Indolepropionic acid	Indoles and derivatives	205.097	273.309	-	0.9132	3768.78	3897.79	4886.55	5606.55	6974.57	6224.44	1359.19	1472.66	1702.55	1281.83	2875.75	1466.16
5-Methoxyindoleacetate	Indoles and derivatives	223.111	67.7255	+	0.8917	5134.74	6235.17	8001	6754.29	6931.48	6227.39	4596.47	3453.83	3231.38	5472.26	5592.92	5402.15
Indole-3-pyruvic acid	Indoles and derivatives	221.094	53.975	+	0.8197	82915.3	86033.9	83911.1	129116	110185	80161.6	36615.9	64437.5	63181.2	59372.7	81137.1	53891.8
indoxyl sulfate	Indoles and derivatives	213.012	135.298	-	0.8402	1.63496e+06	2.24488e+06	2.26923e+06	586658	681259	877506	982803	1.2999e+06	1.34191e+06	1.64917e+06	1.71429e+06	1.71159e+06
Oxindole	Indoles and derivatives	134.062	46.495	+	0.6277	29564.8	26296.3	27798.6	56276.6	61686.7	63912.9	21478	22468.3	17981.8	38027.6	34033.2	33985.3
1-Myristoyl-sn-glycero-3-phosphocholine	Lipids	467.301	162.985	+	0.8231	11122.2	9627.03	6975.36	10419.2	9854.48	9441.62	4221.89	3793.16	2978.35	6269.15	5559.26	5944.62
1-Palmitoyl-2-oleoyl-phosphatidylglycerol	Lipids	747.512	83.2575	-	0.9946	1148.16	1001.95	1537.11	202.618	599.91	910.401	625.187	928.341	1341.59	2038.81	2354.07	2271.18
Erucamide	Lipids	338.344	32.939	+	0.9068	163343	135845	157347	460065	524062	385675	1.41819e+06	1.08725e+06	950882	221201	182323	195749
Glycerophosphocholine	Lipids	239.091	202.592	-	0.9158	173134	190857	174247	160557	122334	160814	48997	50798.9	48539.3	62277.7	111247	108210
Hexacosanoic acid	Lipids	414.431	121.591	+	0.6323	1136.52	1137.38	1046.82	1019.8	923.895	989.108	13837.8	13393.2	13866	817.45	1181.51	1038.88
Myristate	Lipids	246.245	79.693	+	0.9341	28113.2	30405.1	29380.4	356199	349885	355199	8488.6	8906.69	7998.51	343550	329777	305762
Palmitaldehyde	Lipids	299.258	37.5455	-	0.7906	132999	145201	148776	143681	139699	125889	25100.2	21735.4	23980.1	40035	42051.7	40627.8
Pentadecanoic Acid	Lipids	241.217	49.4085	-	0.9862	68489.2	117286	139412	55486.7	70166.5	60877.1	72485.3	72055.2	78554.1	43145.9	38108.7	124166
Hexadecanedioic acid	Lipids	331.192	35.915	+	0.6324	245513	251501	231581	358503	368265	348110	52932.8	51753.5	40768.7	145931	143644	133490
(-)-Guttiferone E	Lipids	601.355	221.218	-	0.925	269151	305557	271379	467310	507426	515998	4464.44	4983.07	5228.32	79338.4	79672.6	77578
(10E,12Z)-9-oxooctadeca-10,12-dienoic acid	Lipids	293.211	58.527	-	0.9296	718324	803005	826279	968958	722766	724748	356349	302715	317017	248972	267215	261891
(2E,6E)-farnesyl diphosphate	Lipids	446.155	397.62	+	0.8165	7738.33	7640.98	8322.52	4100.22	7204.96	8599.75	3221.77	3319.09	3214.91	7270.84	7510	7506.55
(4Z,7Z,10Z,13Z,16Z,19Z)-docosahexaenoate	Lipids	373.202	51.721	+	0.9227	2.19647e+06	2.31391e+06	2.40268e+06	3.73966e+06	3.92417e+06	3.72572e+06	362998	461287	425259	1.15545e+06	1.1451e+06	1.14781e+06
(5Z,11Z,14Z)-8,9-dihydroxyicosa-5,11,14-trienoic acid	Lipids	380.28	102.592	+	0.67	27932.8	26886.4	26788.3	93236.7	40528.8	93349	11163.3	10302	11554	15581.2	16601.6	14815.5
(6E,8Z,11Z,14Z)-5-hydroperoxyicosa-6,8,11,14-tetraenoic acid	Lipids	317.211	79.155	-	0.9273	951245	1.06257e+06	575970	976036	1.15472e+06	1.12695e+06	160140	239501	261547	200127	198183	199784
(8Z,11Z,14Z)-5,6-dihydroxyicosa-8,11,14-trienoic acid	Lipids	383.22	103.433	+	0.6602	82224	74377.7	80648.9	95516.1	97585.4	90478.9	18346.5	17182.3	17145.3	39371.3	39271.3	38864.2
11-deoxycorticosterone	Lipids	329.218	355.459	-	0.9671	24718.5	23699.3	30219.8	25651.9	32683.7	35807.7	6733.02	1623.52	2518.6	13971.8	12201.1	10403.1
17alpha-Ethinyl estradiol	Lipids	295.177	24.5745	-	0.9998	45902.2	51648.8	57295.3	45995.1	43850.8	39872.6	39440.6	31389.3	34587.8	21065.6	30987.7	25230.5
20-Hydroxyeicosatetraenoic acid	Lipids	319.232	30.654	-	0.8982	300812	303412	307131	425158	14518.2	355677	124256	135007	135022	99153.3	292533	95583.1
3-Hydroxyisovaleric acid	Lipids	139.04	109.37	-	0.7607	256711	257357	227457	276266	271112	273655	90006.5	78386.9	70849.7	225397	141536	171969
4-methyl-2-oxopentanoate	Lipids	259.117	271.699	-	0.9071	37540.2	41839.6	42090.9	38930.8	68009.9	36825.1	7297.95	7899.63	11527.6	21343.3	21169.9	21677.9
5-oxo-6E,8Z,11Z,14Z-eicosatetraenoic acid	Lipids	299.2	36.989	-	0.7733	277416	326781	333163	335576	358505	309666	98482.9	86568.7	86934.9	139508	172544	153898
adipate	Lipids	127.039	104.544	-	0.6933	170758	171376	192454	216262	167357	209172	84513.3	77706.7	80956.8	121248	130923	72484.2
Alantolactone	Lipids	465.304	174.288	+	0.8064	99520.6	100372	92720.9	120646	110469	108977	3866.58	3385.38	4037.81	19986	19856.9	19749.7
alpha-Tocotrienol	Lipids	461.275	168.356	-	0.9834	132201	138578	111742	233756	225649	223309	12546.3	8892.1	11905.8	40916.3	38178.8	33283.5
Azelaic acid	Lipids	230.141	284.013	+	0.6759	33871.2	29572.1	27497.4	19283.3	21109.8	19182.4	34101.1	32520.9	32774.3	63537.9	60434.2	60882.9
Boswellic acid	Lipids	512.344	219.505	+	0.6588	66150	68715.6	65781.3	106225	105692	99510.2	5547.73	5738.25	5551.03	16174.6	27849.3	17158.2
Cortexolone	Lipids	345.213	372.608	-	0.9568	8156.06	9084.53	7725.16	11536.4	8806.76	8159.61	4228.78	5303.13	1330.82	4501.97	4332.55	4412.63
Dehydroabietic acid	Lipids	299.201	55.315	-	1	815510	951903	957675	569650	587634	595230	98182.4	154351	152002	369545	312798	379133
Delta-Tocopherol	Lipids	439.29	213.814	-	0.7562	19846.9	40335	16990.7	66188.8	68120.2	68756.5	3346.69	3266.5	3123.85	11704.4	12731.8	11423.6
Dethiobiotin	Lipids	235.109	225.589	-	0.9126	1.0455e+06	1.07913e+06	1.07861e+06	1.20506e+06	1.28568e+06	1.29865e+06	24906.3	41662.6	42270.6	289733	274946	281170
d-Tocotrienol	Lipids	455.322	164.219	-	0.9312	386641	409251	394804	623930	683760	670664	17948.7	15226.6	17239.9	86106.5	79258.1	85867.7
Eicosapentaenoic acid	Lipids	325.218	103.983	+	0.7455	595823	567233	547338	842245	794733	765543	101662	66614	66769.2	281667	196108	180524
Farnesol	Lipids	337.238	36.971	+	0.8193	89576.3	93423.1	86961.5	71939.5	74872.2	50281.4	51496.5	28712.4	29592.4	43731.6	96215.5	41574.5
Ginsenoside Rg3	Lipids	783.496	299.49	-	0.9351	32968.9	31046.7	26841.1	49875.7	52571.3	51742.9	1224.89	852.299	775.226	6008.02	6488.24	5993.92
Isocaproic acid	Lipids	175.097	165.039	-	0.9948	80123.7	84280.8	75567.3	273034	246215	260333	36594.1	30113.3	26470.2	86955.4	90511.9	87653.6
L-arabinono-1,4-lactone	Lipids	169.086	154.655	-	0.7273	428455	392785	395728	467844	714256	703780	111384	199607	82010.5	255049	249714	252443
L-galactono-1,4-lactone	Lipids	215.092	335.68	-	0.8136	61519.9	189633	211196	200788	57987.8	55617.6	26934.5	20170.8	25505.3	51771.4	45665.2	92547.1
Lipoxin B4	Lipids	351.216	110.142	-	0.7396	4.81726e+06	4.67545e+06	4.74044e+06	8.28252e+06	7.38845e+06	7.43964e+06	2.10919e+06	1.24454e+06	1.32656e+06	2.44535e+06	2.63974e+06	2.42331e+06
Lithocholyltaurine	Lipids	483.292	448.246	+	0.8918	47029.7	52266.8	41145.3	28343.5	28143.8	36992.1	1390.37	1646.65	1967.2	12766.5	9983.47	9822.58
Mevalonic acid	Lipids	295.139	251.538	-	0.9887	32786.1	38250.7	34263.6	37827.4	40005.3	40226.5	14431	11360.5	10085	29485.6	30246.9	27821.4
Nomilin	Lipids	495.205	334.25	-	0.6982	22284	31016.9	24944.5	32860.6	33433.5	11657.7	10483.8	9523.53	10085.8	21439.3	20634.2	20216.3
Oleamide	Lipids	297.242	60.758	-	0.8949	784611	839616	868423	376680	375503	372319	211497	283840	303011	372423	368178	358681
O-stearoyl-L-carnitine	Lipids	472.349	285.537	+	0.9888	185204	215306	186331	280958	262083	260848	5741.33	5770.02	1909.33	37295.8	47698.5	37907.1
Prostaglandin E3	Lipids	349.2	168.989	-	0.611	353754	390556	376444	923704	966017	957448	90450.3	59824.4	79141	185401	180503	177154
Retinol palmitate	Lipids	601.389	372.745	+	0.7713	12175.4	14313.7	15172.6	25547.4	18549	27720	437.773	665.948	754.4	3388	3865.51	4655.52
taurochenodeoxycholate	Lipids	498.29	240.879	-	1	90816.3	105499	95290.7	139259	142612	137162	2959.14	2783.56	2764.52	20629.8	21796.2	25779
Taurocholic acid	Lipids	514.286	336.431	-	0.9595	119169	131206	140076	191900	202423	200453	9632.72	5373.76	5727.56	27056.8	26944.9	28972.4
Thymol	Lipids	211.135	34.717	+	0.794	187524	290996	263548	305359	211325	198969	64459.6	60548.8	66627.9	123171	106142	106167
trans-2-Octenoic acid	Lipids	141.091	67.2845	-	0.6717	248712	250677	176516	316864	293515	317385	159002	104029	211881	312856	258877	218895
(4Z,7Z,10Z,13Z,16Z,19Z)-docosahexaenoate	Lipids	373.202	51.721	+	0.9227	662177	572033	528000	799054	806669	785684	54012.4	53860.7	47909.8	226051	225390	226390
(E)-3-decen-1-ol	Lipids	330.338	67.2655	+	0.626	29654.5	28073.5	28790.2	60824.7	58993.4	56426.3	12543.3	11262.2	12292.1	14350	13906.5	15329.3
(E)-4-Hexen-1-ol	Lipids	142.125	215.392	+	0.7829	3944.4	2998.44	2609.08	8969.74	8373.18	8117.43	2208.03	2532.27	2216.48	4941.73	6737.56	4981.65
1,2-dioleoyl-sn-glycero-3-phosphatidylcholine	Lipids	808.575	138.54	+	0.9369	8905.98	4735.92	2422.71	8241.63	4750.11	4509.77	4676.22	2777.34	2027.35	8106.12	4532.62	2183.04
1,2-Bis(hexadecanoyl)-sn-glycero-3-phosphocholine	Lipids	778.534	139.847	+	0.6849	5569.46	8278.66	4700.19	2615.13	5350.29	3000.7	1115.95	923.074	882.621	1851.52	963.179	713.687
11-Keto-beta-boswellic acid	Lipids	469.337	149.896	-	0.7311	148940	145306	154745	225143	242489	229355	11550.9	10431.4	10391.3	35505.9	36955	34218.4
12-Oxo-2,3-dinor-10,15-phytodienoic acid	Lipids	323.185	37.671	-	0.7306	113374	152904	105757	128143	129553	136083	60531.5	56739.9	53076.6	89953.9	96370	95023.2
(5Z,8Z,10E,14Z)-12-Oxoeicosa-5,8,10,14-tetraenoic acid	Lipids	319.228	35.514	+	0.6006	50507.8	48929.2	43432.3	52617.5	50548.3	48912.4	25028.9	22790.9	20379.9	34119.6	34667.5	34089
12-Keto-leukotriene B4	Lipids	315.195	102.261	-	0.6082	128021	166491	138435	262943	289436	274480	36030.7	37653.3	36782.8	86666.3	69261.2	80622.7
15-Deoxy-delta-12,14-PGJ2	Lipids	299.203	231.051	+	0.7732	173814	164228	182489	603842	700498	568987	17071.5	14026.8	14530.4	72191	55097.9	53463.3
16b-Hydroxyestradiol	Lipids	347.185	110.529	-	1	2.50927e+06	2.52091e+06	2.70129e+06	3.7756e+06	4.00873e+06	4.01599e+06	403463	200177	233338	714260	1.88988e+06	1.31513e+06
16-hydroxy-15-methyl-palmitate	Lipids	290.271	101.922	+	0.6394	22389.1	17655.8	22290.1	51287.4	51589.2	58571.8	12297.6	9950.72	10572.2	81686.6	62356	63374.5
1-O-(cis-9-Octadecenyl)-2-O-acetyl-sn-glycero-3-phosphocholine	Lipids	614.396	308.72	+	0.7035	22326.3	21810.4	33134	51294.7	39255.9	40426.8	2377.37	2583.59	2381.31	9496.24	9510.97	8727.9
1-Palmitoyl-sn-glycero-3-phosphocholine	Lipids	496.348	283.25	+	0.7126	18477.3	18919.8	18860.6	28309.3	25756.5	22973.9	3838.96	4289.16	5008.13	10540.3	10147.9	11339.1
1-Stearoyl-2-oleoyl-sn-glycerol 3-phosphocholine	Lipids	810.596	138.054	+	0.9999	4948.13	3003.59	1417.93	4851.91	2071.57	1375.92	3130.58	2179.31	1831.21	5587.17	2001.91	1373.96
1-tetradecanoyl-sn-glycero-3-phosphate	Lipids	302.251	31.553	+	0.9032	745.209	499.831	765.987	1798.72	1515.48	2056.33	2751.06	1925.31	1841.06	2977.88	1140.87	2413.43
20-Hydroxyarachidonic acid	Lipids	343.228	63.212	+	0.7277	362176	380442	386199	293163	283647	322780	56294.4	105783	29139.3	72135.9	130118	281373
2-Ethyl-2-Hydroxybutyric acid	Lipids	115.077	35.385	+	0.6929	34867.8	37118	36033.5	36322.9	39315.4	37430.4	17077.9	17174.4	14722.6	23855.3	25884.3	24299.6
2-Methyl-3-hydroxybutyric acid	Lipids	185.014	148.669	+	0.8941	5143.07	2975.53	4160.3	2965.47	3610.42	4145.31	18856.5	18266.4	16927.9	7143.53	6902.16	6158.89
3-Acetyl-11-keto-beta-boswellic acid	Lipids	512.344	219.505	+	0.6588	15696.7	21313.2	16022.1	101119	101213	93988.4	7167.67	8494.55	12134.4	12406.4	12866.5	12517.5
2-Keto-3-deoxy-6-phosphogluconic acid	Lipids	317.142	31.767	-	0.8584	574645	599772	682584	465412	558726	546208	318956	374744	345364	538440	480319	507772
5-hydroxyeicosatetraenoic acid	Lipids	341.202	26.732	-	0.6278	180023	195789	124616	327487	385280	367781	132402	138610	128488	119589	115006	124696
Acetylvalerenolic acid	Lipids	351.179	252.436	-	0.9484	148461	161248	156081	237668	253760	243576	10762.7	13455.8	13575	62308.3	57414.8	57051.1
Androsterone sulfate	Lipids	369.175	29.381	-	0.9521	192173	360656	239554	362668	343122	343996	187927	198014	196317	650009	630389	630769
Arachidonic acid	Lipids	365.269	54.027	+	0.8289	50070	47016.1	44043.2	45139.6	47010.9	45617.4	12148.8	12462.5	9181.61	20487.6	33305.8	37572.8
Azelaic acid	Lipids	230.141	284.013	+	0.6759	63948	90989.1	66000.8	100281	109994	99698.6	44936.7	39579.8	41001.1	85938	55220	53663.9
Behenic acid	Lipids	358.369	64.84	+	0.7841	9898.04	10857.5	10346.8	12665.1	12062.1	13766.5	11002.7	11539.9	11588.2	9066.91	9786.3	8559.98
Carvone	Lipids	323.191	303.526	+	0.7024	30593.9	36713.5	32270.2	34423.2	36283.7	31897	9757.24	4074.4	3931.11	15756.6	13830.6	15715.3
Cortisol 21-acetate	Lipids	385.207	273.94	-	0.7745	75601.7	70025	77349.9	114407	212556	116491	9773.05	13600.6	9792.69	29085.8	28458.6	28327.6
Decanoylcarnitine	Lipids	355.204	27.513	+	0.9433	3464.08	3136.04	3108.34	3402.86	3545.97	3185.34	2269.7	1999.84	2487.74	5608.73	5602.13	5659.35
Dodecanoic acid	Lipids	199.17	50.0465	-	0.9999	265925	184238	276529	272768	242918	152547	160643	179964	345559	17480.9	249524	259552
Eicosapentaenoic Acid	Lipids	325.218	103.983	+	0.7455	5.52904e+06	204224	218537	1.02821e+07	1.08168e+07	1.0582e+07	131499	4.06783e+06	238925	819350	527111	886794
Ethyl icosapentate	Lipids	369.211	217.479	+	0.6898	27127.8	31264.8	24787.5	66139.1	62245.2	63953.7	10125.3	11254	9508.17	13190.9	14283.9	13573.7
Heptadecanoic acid	Lipids	288.292	47.9605	+	0.7967	9234.26	48150.3	40596.3	28574.3	40096.7	27146.3	7921.68	7052.93	6409.66	18710.3	5033.27	18420
Hydroxyisocaproic acid	Lipids	131.071	166.483	-	0.8625	41823.4	35910.4	35148	42328.9	48633.9	51975.9	13306.5	15610.6	16161.5	56755.3	54457.3	55163.8
Jasmonic acid	Lipids	191.107	38.182	-	0.9865	270765	281133	279805	293036	217842	320407	87068.2	137700	85327.1	150916	186132	223825
L-Acetylcarnitine	Lipids	407.247	32.252	+	0.917	524931	354136	958076	870665	528304	1.10586e+06	93332.7	97017.7	97299.1	170605	200453	262512
Lavandulol	Lipids	331.264	36.872	+	0.6973	6759.85	6797.86	5706.44	5219.13	5992.41	5687.16	5395.9	4118.29	4811.65	4645.51	3512.82	4548.44
Linoelaidic Acid	Lipids	344.256	172.732	+	0.6228	1.75757e+06	1.69315e+06	1.56404e+06	1.91512e+06	1.79705e+06	1.67783e+06	68157.2	63704.6	60214	304638	293087	293013
Linoleic acid	Lipids	583.471	142.951	+	0.7035	59.6148	0	0	0	69.0399	0	23.6296	41.4293	55.5102	0	39.7501	0
Lithocholic acid	Lipids	415.253	101.041	+	1	64464.9	61766.2	61042.9	87493.3	90699.3	84438.4	30187.8	52470.6	44376.9	78131.5	71951.6	72972.8
Monomethyl glutaric acid	Lipids	145.049	174.265	-	0.9877	40409.1	52226.9	36886.2	38392.5	46441.9	44556	10953.7	10797.4	10936	22771.1	22385	19556.8
myristate	Lipids	246.245	79.693	+	0.9341	853745	883429	954240	666974	619737	660823	292391	707613	456530	260144	267156	273358
Myristoleic acid	Lipids	244.229	36.7825	+	0.8485	46690.8	38237.2	4324.19	20762.7	19817.5	23191	1640.13	2077.7	92690	13471	14271.9	14828
palmitate	Lipids	274.276	39.931	+	0.8029	141016	69324.8	149088	65059.7	92995	114447	33060	88902.2	122514	76244.6	110642	77805.8
Pelargonic acid	Lipids	157.123	53.841	-	0.8638	716762	457900	707560	698194	731220	668688	712520	748832	701645	534018	508312	579451
perillyl alcohol	Lipids	194.156	68.3375	+	0.7716	25698	26562	25367.1	19844.8	20833.6	19375.7	5311.05	4597.01	5664.1	6972.38	7110.4	7106.01
Phosphoglycolic acid	Lipids	330.097	127.361	+	0.8116	2531.42	4901.09	4248.54	4947.41	4682.88	2576.32	2855.22	2726.32	3587.48	4415.91	4998.99	4621.55
Phosphorylcholine	Lipids	184.075	483.526	+	0.7795	78312.1	92613.1	89531.2	96400.5	113408	107269	28670.4	38285.7	40078	116776	83529.7	163897
Pristanic acid	Lipids	316.323	47.559	+	0.6233	16364.3	17701.3	16280.8	14568.2	14813.4	13960.5	12476.6	15657.9	15317.9	9063.75	9349.86	10373.1
Progesterone	Lipids	353.18	288.179	+	0.6789	51053.8	72011.9	73267.5	66823.7	59284.9	51439.7	19957.9	11337.4	9867.48	50453.3	46857.2	37891
Retinal	Lipids	307.207	129.72	+	0.6129	112006	128428	113763	173436	183172	189461	29591.6	23272.4	22476.2	67302.9	62709	45908.9
Rosmic acid	Lipids	289.091	29.531	-	0.6399	717355	724681	709271	526707	599183	530554	389707	395842	416812	651587	696072	671383
sn-Glycerol 1-phosphate	Lipids	383.113	272.629	+	0.981	8874.17	10881	12783.3	70084.7	67342.4	70594.3	8061.39	9662.11	8025.63	23902.8	19032.2	23563.3
sn-glycerol 3-phosphate	Lipids	216.988	27.189	+	0.9764	1906.47	2253.43	1853.7	1642.19	1541.59	1739.88	1355.72	1200.89	1234.26	1564.52	2140.99	1889.79
Stearamide	Lipids	350.235	33.866	+	0.7372	51067.3	68885	66839.8	63484.7	69469.1	65644.8	18707.6	20026.5	17738.6	48991.6	46679.7	31306.2
stearate	Lipids	302.307	70.252	+	0.9487	127589	124060	127860	192883	183334	183034	63875.8	55685.8	57851.6	46110.7	44801.7	44909.4
Stearidonic Acid	Lipids	277.218	59.772	+	0.768	71236.7	64407.9	96292	68678.6	65271.1	53839.6	40392.9	29550.4	42072.8	27234.6	28350.1	34333.9
Suberic acid	Lipids	173.081	345.147	-	0.9551	22944.3	23361.8	24899.8	43187.8	36449.5	32640.3	10647.1	10054.7	12076.6	18724.3	22633.5	19778.5
Taurodeoxycholic acid	Lipids	482.295	87.8975	+	0.8047	11076.7	12468.6	11065.2	11522.2	11504.6	11815	5764.74	5761.48	5838.29	8686.74	8838.72	8233.62
Thymol	Lipids	211.135	34.717	+	0.794	74285.2	40987.2	51967.6	101587	63966.5	97958.3	34648.8	21191.3	27372.6	33518.5	36927.4	41704.2
Valeric acid	Lipids	227.13	236.432	+	0.6576	7993.21	7508.95	9360.96	14748.4	14422.9	16355.3	4885.01	7280.09	9049.54	5345.09	10035.1	7860.98
gamma-Tocotrienol	Lipids	447.259	174.281	-	0.6883	201066	203877	207243	290031	309862	303737	13140.9	10910.1	10121.6	52493.9	51266.6	51397.2
1-Methyladenosine	Nucleotides, nucleosides and derivatives	282.122	133.381	+	1	28635.3	34533.6	33144.6	68552.4	64824.6	64723.4	16097.9	15625.1	14541.2	19560.7	20026	20581.4
2'-Deoxyadenosine	Nucleotides, nucleosides and derivatives	252.112	142.613	+	0.9995	31497.8	29056.5	25239.3	35551.1	37287	35427.2	60246.8	52333.2	45495.7	27749.4	28269.2	26917.1
2'-Deoxyguanosine	Nucleotides, nucleosides and derivatives	266.089	224.479	-	0.9831	4339.42	19292.9	21117.9	22626	16704.9	16168.7	4333.43	3520.77	3609.79	8915.81	9056.84	8680.82
2-Hydroxyadenine	Nucleotides, nucleosides and derivatives	152.059	224.296	+	0.9162	4130.34	4694.9	3830.64	5136.79	4670.22	4483.3	7409.66	6173.92	5311.56	3461.07	2211	3570.64
5'-Deoxyadenosine	Nucleotides, nucleosides and derivatives	310.114	142.132	-	0.9986	69784.1	76596.4	67586.8	59888.2	64639.7	61019	33391.5	34184.8	33833	52462.6	58610.5	57441.3
Adenine	Nucleotides, nucleosides and derivatives	136.064	168.363	+	0.9881	64720.3	64130.1	51738	108644	109941	114241	30104.5	22132.1	27351.3	73540.9	57235.8	71332.5
Adenosine	Nucleotides, nucleosides and derivatives	268.106	169.108	+	1	295619	284638	243004	798152	720430	612720	84618.1	67869.7	61952.8	438254	385550	358197
S-Methyl-5'-thioadenosine	Nucleotides, nucleosides and derivatives	298.099	102.52	+	0.9996	503012	452255	469528	880434	840169	793280	88895.6	79205.8	74066	295355	280363	262385
Thymidine	Nucleotides, nucleosides and derivatives	241.082	102.488	-	0.7698	241856	279398	288176	242765	246751	243094	156023	70191.1	64619.7	234794	254110	219957
1,3-Dipropyl-8-cyclopentylxanthine [DPCPX]	Nucleotides, nucleosides and derivatives	631.359	180.727	+	0.8697	43188.9	39650.2	37536.9	61692.5	79361.5	57889.2	1670.02	1070.34	1405.59	14157	9850.42	13010.9
1-Methylguanosine	Nucleotides, nucleosides and derivatives	358.141	431.125	+	0.9988	6565.14	8493.61	8247.09	6386.01	6475.51	7681.19	7035.45	6147.02	7498.19	8034.78	6995.04	9553.77
2-Methylguanosine	Nucleotides, nucleosides and derivatives	298.113	119.052	+	0.9955	5958.4	5072.95	8867.21	9220.71	9093.36	8755.05	2939.67	5071.54	5453.53	7784.91	7519.87	7580.55
2'-O-Methyladenosine	Nucleotides, nucleosides and derivatives	282.123	106.841	+	0.9997	109073	109575	101987	147094	147408	144986	46082.3	43498.4	41380.1	28406.2	27997	28822.4
2'-O-methylcytidine	Nucleotides, nucleosides and derivatives	275.13	33.63	+	0.7165	62477.2	63905.6	68079.8	79998	66164.4	67286.6	27754.4	27218.7	25982.1	47859.5	47309.4	45675.9
2'-O-methylinosine	Nucleotides, nucleosides and derivatives	283.106	145.905	+	0.9873	24334.1	27647	25258.2	33250.3	27572.1	31730.5	6871.91	6360.42	7003.96	17921.4	15501.6	15528.4
3'-O-methylguanosine	Nucleotides, nucleosides and derivatives	296.099	193.405	-	0.9822	26515.9	30909.2	25044.1	17162.7	17883.4	21870.8	5063.21	5959.71	5764.07	11913	12849.3	12927.1
5-Hydroxymethyluracil	Nucleotides, nucleosides and derivatives	158.061	39.658	-	0.8339	279762	243884	96334.3	292115	267457	282359	118767	95507.8	121804	176417	163583	186137
6-Dimethylaminopurine	Nucleotides, nucleosides and derivatives	205.124	124.186	+	0.6311	128157	163610	130195	186527	171996	169810	147620	144082	143823	139824	142606	140427
beta-Octylglucoside	Nucleotides, nucleosides and derivatives	583.379	200.281	-	0.7814	25998.2	28566.6	28213.5	46483.3	47475.2	45702.8	1643.71	1715.46	1406.99	8135.96	7973.12	7117.75
hypoxanthine	Nucleotides, nucleosides and derivatives	137.048	145.293	+	0.963	19875.1	14932.1	17640.7	23373.6	23904.7	21975.3	12520.6	12284	10539.6	15467.2	16407.7	14234
inosine	Nucleotides, nucleosides and derivatives	269.09	213.106	+	0.9998	265483	257954	257642	265052	201516	227912	106362	98637.2	103846	214191	139579	223200
kinetin	Nucleotides, nucleosides and derivatives	276.11	242.38	+	0.9914	52329	10589	34944.7	9730.81	11996.4	9421.74	11849.7	10353.3	9908.2	18974.4	19197.2	17942.5
N4-acetyl-2'-O-methylcytidine	Nucleotides, nucleosides and derivatives	299.113	333.528	-	0.8484	343027	348853	355820	293955	318782	305412	143939	133079	136586	266894	271162	278517
1,3,5(10)-Estratrien-3,17.beta.-diol 17-glucosiduronate	Nucleotides, nucleosides and derivatives	447.208	371.504	-	0.8851	73278	126553	115305	92076.5	94632.3	90389.1	13701	8805.26	10536.1	22180.3	27386.7	25090.6
3'-O-Methyladenosine	Nucleotides, nucleosides and derivatives	320.083	237.29	+	0.9995	6894.1	7647.02	7415.79	11134.8	11419.6	11372.2	4606.61	4227.86	4118.27	17012.5	17007.2	20070.1
5-Methylcytosine	Nucleotides, nucleosides and derivatives	126.068	193.311	+	0.694	6084.45	5968.09	6011.87	710.268	9532.45	10189.8	3503.15	3476.94	3379.31	7264.73	6525.19	7346.9
adenosine	Nucleotides, nucleosides and derivatives	268.106	169.108	+	1	134333	125546	93679.6	121193	118178	86095.9	254260	217973	163379	334046	360094	287693
adenosine 3'-monophosphate	Nucleotides, nucleosides and derivatives	348.072	421.478	+	0.9307	8562.38	9157.42	7048.7	7880.9	9550.49	5912.04	12505.2	8925.77	7799.05	12321.1	8736.83	9701.74
D-Ribose	Nucleotides, nucleosides and derivatives	299.095	31.954	-	0.9996	373732	424728	422684	238664	608522	555153	392058	419636	453889	515460	552889	531724
Flavin mononucleotide (FMN)	Nucleotides, nucleosides and derivatives	437.085	282.336	-	0.7088	13192.6	16972.2	15623.8	22841.3	21856.5	23544.4	9544.77	10826.9	11540	19896.3	20619	10440.1
Guanosine	Nucleotides, nucleosides and derivatives	283.094	222.797	+	0.9989	13844.8	12829.1	13343.4	14858.2	11151.8	13118.9	5757.4	5455.46	5588.26	11860.9	11660.6	11136.5
hypoxanthine	Nucleotides, nucleosides and derivatives	137.048	145.293	+	0.963	2427.07	2647.4	15682.9	5074.42	5080.94	5298.48	9171.58	7911.42	7551.79	11221.5	11491.1	11612.8
inosine	Nucleotides, nucleosides and derivatives	269.09	213.106	+	0.9998	4386.41	4363.38	3811.54	6712.38	5742.74	6789.26	4236.24	1378.26	3319.61	6073.57	5524.29	5470.24
N2,N2-Dimethylguanosine	Nucleotides, nucleosides and derivatives	375.132	151.416	+	0.9999	5850.47	2231.03	4289.79	23712.1	20111.4	16665.3	4429.42	3768.68	3850.41	5409.07	3871.75	3566.98
N6-methyladenosine	Nucleotides, nucleosides and derivatives	297.133	78.423	-	0.9584	783554	809644	815860	731448	785868	766999	452083	449419	451534	684143	704717	685646
Nicotinamide ribotide	Nucleotides, nucleosides and derivatives	395.082	238.203	+	0.9771	6066.52	4270.81	3721.13	7418.8	828.693	1079.2	1469.53	1353.84	1329.28	1073.95	1126.31	1243.9
Pseudouridine	Nucleotides, nucleosides and derivatives	244.064	34.7095	-	0.769	171359	188677	163241	240171	299104	279533	16200.9	63765.4	22545.6	53583.5	140001	155246
Ribothymidine	Nucleotides, nucleosides and derivatives	257.077	90.396	-	0.833	126589	126450	119367	100817	108502	107416	79859.3	68128.5	71581.8	111548	111218	113190
Stavudine	Nucleotides, nucleosides and derivatives	224.075	66.322	-	0.9886	83523.3	89386.9	84174.4	45350.5	102618	45669.2	53445.1	51540.4	53576.2	94839.7	93115.5	96995.3
Theobromine	Nucleotides, nucleosides and derivatives	217.016	31.64	-	0.8758	454195	442141	229090	468576	418237	468116	136592	130026	137038	417638	461147	424984
Thymidine 5'-monophosphate	Nucleotides, nucleosides and derivatives	645.131	435.983	+	0.9979	1345.65	1314.16	1425.29	1323.44	1397.57	1162.09	629.846	640.781	704.057	1010.49	1034.2	798.134
thymine	Nucleotides, nucleosides and derivatives	125.035	102.575	-	0.9974	49693.1	50860.1	51039.9	45256	46900.4	42434.6	19680.3	17771	34628.3	6652.59	36994.2	6620.25
3-Hydroxydodecanoic acid	Organic acids and derivatives	237.149	81.6805	-	0.9631	708874	221785	142435	641681	682609	631605	277489	109106	77663.1	243350	415846	197460
2-Oxoadipic acid	Organic acids and derivatives	181.009	349.272	-	0.9681	15182.3	13442.6	13093.4	12976.3	13378.6	11839	37810.3	19803.3	28640.5	16895	15586.2	16799.6
3,5-Diiodo-L-tyrosine	Organic acids and derivatives	432.979	112.733	-	0.7708	101618	113555	95195.7	87742.8	108250	97330.7	60719.3	79484.1	67280.8	110003	111950	106710
3-Hydroxycapric acid	Organic acids and derivatives	230.177	143.582	+	0.8325	124127	72617.6	64512.7	93572.1	83980.3	157870	64581.6	61222.9	66869.5	79594.8	102309	70759.7
Betaine	Organic acids and derivatives	257.152	64.809	+	0.6662	133091	124404	120563	473413	389260	373272	58824.1	59374.6	56369.9	129878	129279	126683
Cordeauxione	Organic acids and derivatives	247.121	349.05	+	0.974	35698.8	34574.2	46276.9	42306.8	48743.3	47001.2	19115.5	19471.9	19054.3	58712	53964.9	60081
Imidazoleacetic acid	Organic acids and derivatives	190.055	245.969	+	0.9972	12716.6	14933.6	11041.8	9743.83	10745.4	10215.7	2540.4	2369.44	2092.11	6813.32	8661.55	5220.65
L-2-aminoadipate	Organic acids and derivatives	144.068	291.559	+	0.832	7458.38	6983.39	7225.31	5868.74	4113.8	3781.71	3885.75	3786.37	3432	5156.95	5717.61	6478.52
Malonic acid	Organic acids and derivatives	165.04	129.277	+	0.9752	24659.6	26184.8	23667.6	37192.4	40227.4	36653.4	2743.26	2489.52	2760.69	12794.2	11362.8	11305.6
Methylacetoacetic acid	Organic acids and derivatives	99.0464	431.178	+	0.9958	5017.12	7340.06	8293.79	10078.9	10622.3	13177.8	4496.01	5805.92	6942.7	30662.6	4735.39	5529.48
Phosphocreatine	Organic acids and derivatives	227.056	115.917	-	0.9999	215406	264248	232966	192907	82446.4	32846.3	107861	107493	95864	190294	224656	213046
Quinaldic acid	Organic acids and derivatives	174.057	50.955	+	0.8163	5555.84	6139.22	8416.31	4534.47	4997.8	4524.46	3484.71	3025.78	2859.25	6102.11	6280.33	7042.93
Succinate	Organic acids and derivatives	254.092	182.759	+	0.7771	45805.6	43858.2	38284.8	1045.24	4396.69	5834.01	2802.04	2602.57	1990	13724	12075.9	13770.9
Mevalonic acid-5P	Organic acids and derivatives	249.112	105.627	-	0.658	297788	310823	258802	391419	334703	351104	79049.7	119839	76815.6	210419	201270	208905
2-Keto-3-deoxy-D-gluconic acid	Organic acids and derivatives	215.091	150.881	-	0.7472	255846	286169	280774	231274	256621	251677	114473	108785	105129	212836	223580	215491
3-Hydroxycapric acid	Organic acids and derivatives	230.177	143.582	+	0.8325	498.197	13073.8	83810.4	5303.73	4047.42	5637.08	4491.15	8950.57	55790.3	11230.7	7736.23	25988.5
4-Guanidinobutanoic acid	Organic acids and derivatives	128.084	233.171	+	0.7311	9101.3	10712.8	10765.5	5970.83	6725.97	6444.76	5199.62	5653.16	6038.45	7660.5	9211.56	8391.46
Biocytin	Organic acids and derivatives	371.185	36.1215	-	0.9897	361966	495531	307999	436729	408712	378964	58200.8	195673	118900	432861	324956	419915
Carnosine	Organic acids and derivatives	268.139	272.629	+	0.8468	7949.02	7047.16	5921.02	12067.3	9464.36	11718.2	4896.21	2758.27	2856.24	6001.32	7161.07	6610.49
Terpineol	Organic acids and derivatives	196.172	35.185	+	0.7077	4633.54	5923.84	3588.1	5903.38	5948.65	4430.66	4111.36	4229.52	4217.64	5098.25	3692.61	4772.08
Porphobilinogen	Organic nitrogen compounds	247.064	26.9815	-	0.8899	1.89979e+06	1.90123e+06	1.91963e+06	998517	985180	1.10578e+06	535461	601101	563969	1.03595e+06	1.04281e+06	1.02529e+06
Protoporphyrin IX	Organic nitrogen compounds	561.251	374.418	-	0.6851	111961	118735	119916	151534	151084	133246	15570.3	8981.75	9892.24	26806.4	26775.7	29376.4
creatinine	Organic nitrogen compounds	225.112	280.139	-	0.8628	32721.2	38307.4	37488.1	45157.8	50434.1	5535.78	11129.6	13756.5	14555	28304.7	30530.1	28201.9
n-Octanamide	Organic nitrogen compounds	175.149	251.149	-	0.6302	15190.7	16394.2	15076.2	13460.3	12616.6	13366.1	4854.88	3480.76	4030.91	7135.41	7614.83	6429.57
1-Phenylethylamine	Organic nitrogen compounds	391.105	33.687	-	0.6944	24006.7	31913.2	32575.9	34199.5	33868.2	43223.8	23062.3	23959.6	27289.3	45136.5	34123	36440.9
Choline	Organic nitrogen compounds	104.109	264.88	+	0.617	42671.4	27317	22471.8	31771.7	26786.9	21931.7	95779.8	53296.2	39298.8	89722.1	40758.7	30035.5
D-pinitol	Organic oxygen compounds	389.163	169.709	+	0.6077	121790	8237.3	114992	127650	115669	118364	14282.5	13342.3	13703.6	55943.1	53169	56137.9
Sedoheptulose	Organic oxygen compounds	191.057	190.776	-	0.9701	19133.1	19419.3	21601.9	27242.7	29930.3	23684.3	14722.1	14650.3	14602.6	8036.78	6745.92	11958.9
Acetoin	Organic oxygen compounds	177.114	70.4085	+	0.7762	64512.9	63394.8	63440.2	258202	84957.4	246823	41264.3	39919.1	37847.9	96680.9	90298.4	86717.3
Kynuramine	Organic oxygen compounds	228.108	318.414	+	0.681	9876.71	13413.8	13848.6	9880.93	9129.26	8379.01	3380.26	6149.48	6394.43	7349.51	8569.77	9216.03
Shikimic acid	Organic oxygen compounds	195.03	32.764	-	0.6239	357628	410616	354854	336617	367897	363011	105028	132605	139655	273788	293666	286512
Acetyl-N-formyl-5-methoxykynurenamine	Organic oxygen compounds	546.269	146.688	+	0.6737	30518.9	27083.2	29059.7	32292.2	32714.5	32686.6	15112.2	15607	15239.8	25243.3	20531.4	20376.3
glutathione disulfide	Organic sulfur compound	611.144	485.259	-	0.6508	7735.8	4454.61	6359.98	6038	4235.86	5503.61	4590.52	2013.92	2279.53	3737.83	2965.99	2648.44
Coproporphyrin I	Organoheterocyclic compounds	635.266	390.518	-	0.8042	60697.3	26271	63936.8	38323.2	79554.3	84710.1	7118.68	6219.52	7642.36	19593	18527.6	20123.7
Maltol	Organoheterocyclic compounds	125.024	154.158	-	0.7077	75911.1	89228.1	79478	76093.2	69671.1	79032.7	29677.7	28847.8	27159.5	67286.1	59368.7	67976
L-Gulonic gamma-lactone	Organoheterocyclic compounds	374.137	332.489	+	0.6985	5681.65	5829.74	5876.79	4535.34	5200.62	5093.93	9091.09	8406.87	9041.97	6025.41	7280.2	7505.44
Mevalonolactone	Organoheterocyclic compounds	191.094	264.031	+	0.9666	8732.73	9677.64	9337.38	8239.9	8056.12	8512.7	9433.27	9061.71	9243.98	12675.7	13074.3	13507.5
1,3-Dimethyluric acid	Organoheterocyclic compounds	297.169	194.787	+	0.895	742644	367733	532191	308979	342971	290966	281799	528179	264968	379002	375424	780249
4-Pyridoxic acid	Organoheterocyclic compounds	365.097	322.611	-	0.8488	92862.8	101101	60652.4	86248.3	90817.5	88716.3	54791.6	54097.6	54586.4	92963	97665.3	101224
Cytokinin B	Organoheterocyclic compounds	243.14	105.216	+	0.9996	161842	162790	151495	221621	206133	212585	33221.1	34565	33539.9	88514.1	90478.8	87815.4
Imidazoleacetic acid	Organoheterocyclic compounds	291.049	178.055	+	0.9989	25148.6	13122.9	23864.4	7767.85	6655.02	6739.93	13806.8	15538.8	14702.8	12448.9	13718.8	12159.5
Biotin	Vitamins	262.12	262.659	+	0.9524	27879.9	27099.6	27961.6	28288.7	29459.3	28848.4	3323.22	3279.44	1176.82	9602.93	8487.3	7935.78
Thiamine	Vitamins	281.138	205.298	-	0.9997	152786	162619	152245	148236	159317	159472	28900.6	27389.4	26928.5	77002.9	75998.7	77376.3
Pyridoxal (Vitamin B6)	Vitamins	168.068	242.124	+	0.6301	5070.06	4598.56	5492.25	6968.01	6734.88	6919.37	3685.46	3853.15	3454.91	7039.46	7165.57	6634.66
Aesculin (Vitamin C2)	Vitamins	177.019	295.101	-	0.7774	22429.7	20608.4	17725.7	17028.3	16590.6	18878.5	7642.77	8385.95	7875.57	16849.3	16281	16735.1
Retinol (Vitamin A)	Vitamins	309.212	240.48	+	0.6448	12520.2	1565.21	12135.9	13608.7	12741.8	14335.8	1015.72	4425.02	4701.67	15059.8	16060.1	14367.6
Biotin	Vitamins	262.12	262.659	+	0.9524	66273.2	79696	56067.8	126075	50322.2	67741.2	31956.4	26106.5	29349.2	59674.4	59792	97301.6
