# Supplementary material for: Opportunistic bacteria with reduced genomes are effective competitors for organic nitrogen compounds in coastal dinoflagellate blooms
Source: Microbiome. 2021 Mar 24;9:71. doi: 10.1186/s40168-021-01022-z (PMC7992965; doi:10.1186/s40168-021-01022-z)
Supplement: Supplementary file 4 — Additional file 3: Table S2. Dynamics of bacterial community composition. [file 40168_2021_1022_MOESM4_ESM.xlsx]

## Sheet: Dynamics of bacterial community
Additional file 3: Table S2 Dynamics of bacterial community composition.
Taxonomy						Samples
kingdom	phylum	class	order	family	genus	C(I, >3μm)	C(II, >3μm)	C(I, 0.2-3μm)	C(II, 0.2-3μm)	P(I, >3μm)	P(II, >3μm)	P(I, 0.2-3μm)	P(II, 0.2-3μm)
Bacteria	Bacteroidetes	Flavobacteriia	Flavobacteriales	Flavobacteriaceae	Polaribacter	0.0180458	0.0380318	0.0201454	0.0577441	0.00503045	0.029373	0.00765795	0.0395106
Bacteria	Bacteroidetes	Flavobacteriia	Flavobacteriales	Flavobacteriaceae	NS5 marine group	0.0629401	0.0505783	0.0195078	0.0167945	0.0338893	0.0410469	0.0394597	0.0252832
Bacteria	Bacteroidetes	Flavobacteriia	Flavobacteriales	Flavobacteriaceae	NS3 marine group	0.159331	0.0313664	0.0951167	0.0174165	0.0608949	0.0321973	0.0890236	0.015043
Bacteria	Bacteroidetes	Flavobacteriia	Flavobacteriales	Flavobacteriaceae	Aurantivirga	0.00352113	0.0348951	0.0057376	0.0407423	0.00291236	0.058746	0.00223357	0.0570005
Bacteria	Proteobacteria	Alphaproteobacteria	Rhodobacterales	Rhodobacteraceae	Lentibacter	0.110915	0.104293	0.100344	0.0817956	0.0272703	0.0994163	0.0916826	0.0975079
Bacteria	Proteobacteria	Alphaproteobacteria	Rhodobacterales	Rhodobacteraceae	Planktomarina	0.100792	0.118996	0.105572	0.0947543	0.0251522	0.0883073	0.0676452	0.144087
Bacteria	Proteobacteria	Alphaproteobacteria	Pelagibacterales	Pelagibacteraceae	SAR11 clade	0.0625	0.133503	0.256279	0.199461	0.0447445	0.0412352	0.202191	0.142909
Bacteria	Proteobacteria	Gammaproteobacteria	Oceanospirillales	Litoricolaceae	Litoricola	0.0132042	0.0666536	0.0643886	0.0761974	0.000529521	0.037846	0.00319081	0.102855
Bacteria	Proteobacteria	Gammaproteobacteria	Alteromonadales	Alishewanella_f	Rheinheimera	0	0	0.000127502	0	0.11067	0	0.0747713	0
Bacteria	Proteobacteria	Gammaproteobacteria	Xanthomonadales	Xanthomonadaceae	Stenotrophomonas	0	0	0.000255004	0	0.063013	0	0.0201021	0
Bacteria	Proteobacteria	Betaproteobacteria	Burkholderiales	Oxalobacteraceae	Herbaspirillum	0.000440141	0	0	0	0.0783691	0	0.0503084	0
Bacteria	Proteobacteria	Epsilonproteobacteria	Campylobacterales	Campylobacteraceae	Arcobacter	0.0110035	0.0419526	0.00204004	0.0399129	0.00953137	0.0920731	0.0120187	0.0780245
Bacteria	Actinobacteria	Actinobacteria_c	Micrococcales	Microbacteriaceae	Aquiluna	0.0101232	0.00921388	0.0615836	0.06469	0.00741329	0.026737	0.0302063	0.0248301
Bacteria	Proteobacteria	Betaproteobacteria	Methylophilales	Methylophilaceae	OM43_g	0.0162852	0.0313664	0.0320031	0.0497616	0.00741329	0.0188288	0.032759	0.0289986
Bacteria	Proteobacteria	Gammaproteobacteria	Oceanospirillales	OM252_f	OM252_g	0.0110035	0.0309743	0.0127502	0.0256065	0.00105904	0.00527208	0.00755158	0.0113276
Bacteria	Proteobacteria	Alphaproteobacteria	SAR116	Puniceispirillum_f	Puniceispirillum	0.0127641	0.0154872	0.0317481	0.020734	0.00820757	0.0048955	0.0216975	0.0109651
Bacteria	Bacteroidetes	Flavobacteriia	Flavobacteriales	Cryomorphaceae	DQ009083_g	0.0308099	0.0176436	0.028178	0.0181422	0.0137675	0.0199586	0.0140396	0.0163117
Bacteria	Proteobacteria	Betaproteobacteria	Burkholderiales	Comamonadaceae	AYMW_g	0.0189261	0.0201921	0.0113477	0.0178312	0.0026476	0.00715496	0.00382897	0.00933394
Bacteria	Proteobacteria	Gammaproteobacteria	Methylococcales	Methylophaga_f	EU919781_g	0.0140845	0.0158792	0.0126227	0.0164835	0.0013238	0.0065901	0.00489258	0.00942456
Bacteria	Proteobacteria	Alphaproteobacteria	Rhodobacterales	Rhodobacteraceae	Jannaschia	0.00352113	0.0374436	0.000765013	0.0129587	0	0.0193937	0.000319081	0.0214771
Bacteria	Proteobacteria	Gammaproteobacteria	Cellvibrionales	Halieaceae	Luminiphilus	0.00572183	0.00764556	0.00624761	0.00995231	0.00608949	0.00677838	0.00765795	0.00824649
Bacteria	Proteobacteria	Alphaproteobacteria	Rhodobacterales	Rhodobacteraceae	Ascidiaceihabitans	0.00572183	0.00509704	0.00484508	0.00912295	0.00211808	0.0048955	0.00425441	0.00879021
Bacteria	Actinobacteria	Actinobacteria_c	Micrococcales	Microbacteriaceae	Pontimonas	0.00132042	0.00156832	0.00459008	0.00818992	0.000794281	0.00263604	0.00265901	0.002628
Bacteria	Proteobacteria	Gammaproteobacteria	Cellvibrionales	Pseudohongiella_f	GU474872_g	0.0585387	0.0354832	0.0221854	0.00777524	0.0182685	0.0180757	0.0104233	0.0144087
Bacteria	Proteobacteria	Alphaproteobacteria	Rhodobacterales	Rhodobacteraceae	Roseibacterium	0.000880282	0.00274456	0.00204004	0.00736056	0	0.00188288	0.000638162	0.00244676
Bacteria	Proteobacteria	Alphaproteobacteria	Rhodobacterales	Rhodobacteraceae	Amylibacter	0.000880282	0.0058812	0.00140252	0.0065312	0.00026476	0.00357748	0.000425441	0.00724966
Bacteria	Proteobacteria	Alphaproteobacteria	Rhodobacterales	Rhodobacteraceae	Nereida	0	0.0131347	0.000382507	0.0065312	0.00026476	0.00433063	0.000212721	0.00788401
Bacteria	Proteobacteria	Alphaproteobacteria	Rhodobacterales	Rhodobacteraceae	AVDB_g	0.0167254	0.00529308	0.0127502	0.00642753	0.00820757	0.00583694	0.0204212	0.00607159
Bacteria	Proteobacteria	Alphaproteobacteria	Rhizobiales	Hyphomicrobiaceae	ALYF_g	0.0022007	0.00372476	0.00624761	0.00622019	0.00317712	0.00357748	0.00202085	0.00289986
Bacteria	Proteobacteria	Alphaproteobacteria	Pelagibacterales	Pelagibacteraceae	CP002511_g	0.00528169	0.00470496	0.0058651	0.0051835	0.00291236	0.00207117	0.00882791	0.00416855
Bacteria	Proteobacteria	Gammaproteobacteria	Cellvibrionales	Porticoccaceae	SAR92_g	0.00264085	0.0068614	0.00216754	0.00476882	0.000529521	0.0065901	0.000425441	0.00308111
Bacteria	Actinobacteria	MarineActino_c	Actinomarinales	Actinomarinaceae	Actinomarina	0.000440141	0.00176436	0.00280505	0.00425047	0.0145618	0.00433063	0.0112742	0.00271862
Bacteria	Proteobacteria	Gammaproteobacteria	Oceanospirillales	Oceanospirillaceae	Marinobacterium	0.000880282	0.00372476	0	0.00352478	0.00211808	0.0032009	0.00425441	0.00869959
Bacteria	Proteobacteria	Alphaproteobacteria	Rhodobacterales	Rhodobacteraceae	HQ871862_g	0	0.00039208	0.000510009	0.00331744	0	0.00150631	0.000212721	0.000362483
Bacteria	Firmicutes	Bacilli	Bacillales	Bacillaceae	Bacillus	0	0	0	0.00290276	0.00105904	0	0	0
Bacteria	Proteobacteria	Gammaproteobacteria	Alteromonadales	Alteromonadaceae	Paraglaciecola	0.0022007	0.00666536	0.000765013	0.00269542	0.0026476	0.00640181	0.00138268	0.00824649
Bacteria	Actinobacteria	Actinobacteria_c	Frankiales	AB021325_f	AB021325_g	0.000440141	0	0.000510009	0.00248808	0.00026476	0.000753154	0.000212721	0.000815587
Bacteria	Bacteroidetes	Flavobacteriia	Flavobacteriales	Flavobacteriaceae	EU021293_g	0.00660211	0.00176436	0.0105827	0.00228074	0.00317712	0.00376577	0.00850883	0.00135931
Bacteria	Verrucomicrobia	Opitutae	Puniceicoccales	Puniceicoccaceae	ARPC_g	0	0.0019604	0.000510009	0.00217707	0.00105904	0.000376577	0.00765795	0.00181242
Bacteria	Proteobacteria	Gammaproteobacteria	Ruthia_o	Ruthia_f	Thioglobus	0.000880282	0.00176436	0.00229504	0.00196973	0.00158856	0.000376577	0.00755158	0.00117807
Bacteria	Proteobacteria	Gammaproteobacteria	Alteromonadales	Idiomarinaceae	Idiomarina	0.00308099	0.00274456	0.00102002	0.00196973	0.00026476	0.000941442	0	0.00154055
Bacteria	Bacteroidetes	Flavobacteriia	Flavobacteriales	Flavobacteriaceae	Aureicoccus	0.00352113	0.00039208	0.00229504	0.00176239	0.00344189	0.00357748	0.00244629	0.00154055
Bacteria	Proteobacteria	Alphaproteobacteria	SAR116	OM38_f	OM38_g	0.000880282	0.0019604	0.000892516	0.00176239	0.000794281	0.000941442	0.00531802	0.00144993
Bacteria	Proteobacteria	Gammaproteobacteria	Alteromonadales	Pseudoalteromonadaceae	Pseudoalteromonas	0.00132042	0.00372476	0.000382507	0.00176239	0.000529521	0.0103559	0.000319081	0.012415
Bacteria	Proteobacteria	Alphaproteobacteria	Rhodospirillales	Rhodospirillaceae	EU801596_g	0	0.0009802	0	0.00176239	0	0	0.000531802	0.000724966
Bacteria	Proteobacteria	Alphaproteobacteria	Rhodobacterales	Rhodobacteraceae	Marivivens	0.00704225	0.0029406	0.00420757	0.00165872	0.00158856	0.00131802	0.00127632	0.00126869
Bacteria	Bacteroidetes	Bacteroidia	Bacteroidales	Bacteroidaceae	Bacteroides	0.000440141	0.00215644	0	0.00155505	0.000529521	0.00753154	0.000957243	0.00144993
Bacteria	Bacteroidetes	Flavobacteriia	Flavobacteriales	Flavobacteriaceae	FQ032819_g	0.000880282	0.00078416	0.000637511	0.00145138	0.00026476	0.000941442	0.00287173	0.00108745
Bacteria	Proteobacteria	Alphaproteobacteria	Rickettsiales	FJ478621_f	FJ478621_g	0.0435739	0.00333268	0.00803264	0.00134771	0.0111199	0.000188288	0.00223357	0
Bacteria	Proteobacteria	Gammaproteobacteria	Chromatiales	Thiobios_f	Thiobios	0	0.0009802	0	0.00124404	0	0.000188288	0.000531802	0.000815587
Bacteria	Bacteroidetes	Flavobacteriia	Flavobacteriales	Flavobacteriaceae	Flavobacterium	0.0215669	0.00137228	0.00433508	0.00114037	0.00953137	0.00301262	0.00265901	0.000453104
Bacteria	Proteobacteria	Alphaproteobacteria	Rhodobacterales	Rhodobacteraceae	Sulfitobacter	0.00352113	0.00352872	0.000510009	0.00114037	0.00291236	0.0312559	0.00180813	0.00978704
Bacteria	Bacteroidetes	Flavobacteriia	Flavobacteriales	Flavobacteriaceae	EF575148_g	0.000880282	0.00431288	0	0.00114037	0.00238284	0.0048955	0.000744522	0.000724966
Bacteria	Proteobacteria	Alphaproteobacteria	SAR116	Puniceispirillum_f	AB054182_g	0.000440141	0.00117624	0.000637511	0.00114037	0.00026476	0	0.000425441	0.000362483
Bacteria	Proteobacteria	Alphaproteobacteria	Rickettsiales	CP003801_f	CP003801_g	0.000440141	0.00019604	0.00153003	0.0010367	0.00158856	0	0.00414805	0.00163117
Bacteria	Proteobacteria	Alphaproteobacteria	Rhodobacterales	Rhodobacteraceae	FJ869046_g	0.00528169	0.00372476	0.000892516	0.0010367	0.000529521	0.00866127	0.00127632	0.00308111
Bacteria	Proteobacteria	Alphaproteobacteria	Rickettsiales	CP003801_f	AQVN_g	0	0.00058812	0	0.000933029	0.00026476	0.000188288	0.00191449	0.000996828
Bacteria	Proteobacteria	Gammaproteobacteria	Aeromonadales	Aeromonadaceae	Aeromonas	0.000880282	0.00019604	0	0.000829359	0.000529521	0.00433063	0.00010636	0.00181242
Bacteria	Proteobacteria	Betaproteobacteria	DQ009366_o	DQ009366_f	DQ009366_g	0.00132042	0.00117624	0.000637511	0.000829359	0.00026476	0.00112973	0.00159541	0.00117807
Bacteria	Bacteroidetes	Sphingobacteriia	CP012155_o	CP012155_f	EF471578_g	0.000880282	0.00058812	0	0.000829359	0	0.000376577	0.000425441	0.000271862
Bacteria	Bacteroidetes	Flavobacteriia	Flavobacteriales	Crocinitomicaceae	Fluviicola	0.00616197	0.00470496	0.000892516	0.000725689	0.0026476	0.00640181	0.000638162	0.000815587
Bacteria	Proteobacteria	Alphaproteobacteria	Kordiimonadales	Kordiimonadaceae	Emcibacter	0.00176056	0.00058812	0.00102002	0.000725689	0	0.000376577	0.00010636	0.00135931
Bacteria	Proteobacteria	Betaproteobacteria	Burkholderiales	Comamonadaceae	Acidovorax	0.00352113	0.00137228	0.000255004	0.000622019	0.013238	0.00263604	0.0045735	0.000181242
Bacteria	Bacteroidetes	Flavobacteriia	Flavobacteriales	Flavobacteriaceae	Ulvibacter	0.00264085	0.00058812	0.00191253	0.000622019	0.00344189	0.000376577	0.000850883	9.06208e-05
Bacteria	Proteobacteria	Gammaproteobacteria	Cellvibrionales	Halieaceae	OM241/NOR5-4_g	0.00176056	0.00117624	0.00191253	0.000622019	0.00105904	0.000188288	0.00159541	0.000181242
Bacteria	Proteobacteria	Epsilonproteobacteria	Campylobacterales	Campylobacteraceae	Sulfurospirillum	0	0.00058812	0	0.000622019	0.000529521	0.000941442	0.00010636	0.000362483
Bacteria	Proteobacteria	Betaproteobacteria	Methylophilales	Methylophilaceae	Methylotenera	0.00264085	0.00137228	0.000382507	0.000622019	0	0.000564865	0.00010636	0.000362483
Bacteria	Proteobacteria	Betaproteobacteria	Burkholderiales	Alcaligenaceae	EU592403_g	0	0.00019604	0.000127502	0.000622019	0	0	0	0.000181242
Bacteria	Proteobacteria	Gammaproteobacteria	Pseudomonadales	Moraxellaceae	Acinetobacter	0.000440141	0.00058812	0.000255004	0.00051835	0.00423617	0.0207117	0.000319081	0.000724966
Bacteria	Proteobacteria	Alphaproteobacteria	Rhodobacterales	Rhodobacteraceae	Pseudophaeobacter	0.000880282	0.00058812	0	0.00051835	0.00397141	0.0207117	0.00116996	0.00208428
Bacteria	Proteobacteria	Alphaproteobacteria	Rhodobacterales	Rhodobacteraceae	Roseovarius	0.00132042	0.00137228	0.000127502	0.00051835	0	0.0016946	0.000212721	0.000815587
Bacteria	Bacteroidetes	Bacteroidia	Bacteroidales	Porphyromonadaceae	Parabacteroides	0	0.00117624	0	0.00051835	0	0.00470721	0.000212721	0.000271862
Bacteria	Proteobacteria	Gammaproteobacteria	Oceanospirillales	Oceanospirillaceae	Spongiispira	0.000440141	0.00235248	0	0.00041468	0.00238284	0.00470721	0.000638162	0.00244676
Bacteria	Verrucomicrobia	Opitutae	Puniceicoccales	Puniceicoccaceae	Coraliomargarita	0.00396127	0.00078416	0	0.00041468	0.00185332	0.000941442	0.00010636	0.000362483
Bacteria	Proteobacteria	Alphaproteobacteria	Rhodobacterales	Rhodobacteraceae	Marivita	0.00572183	0.00137228	0.000892516	0.00041468	0.0013238	0.00451892	0.000850883	0.000634345
Bacteria	Bacteroidetes	Flavobacteriia	Flavobacteriales	FQ032823_f	FQ032823_g	0.00132042	0.00058812	0	0.00041468	0.000794281	0.00112973	0.00116996	9.06208e-05
Bacteria	Bacteroidetes	Sphingobacteriia	CP012155_o	FQ032816_f	FQ032816_g	0.00132042	0.00078416	0.000510009	0.00041468	0.000794281	0.000564865	0.000425441	9.06208e-05
Bacteria	Proteobacteria	Epsilonproteobacteria	Campylobacterales	Sulfurovum_f	Sulfurovum	0.000440141	0.00078416	0	0.00041468	0.00026476	0.00282433	0	9.06208e-05
Bacteria	Proteobacteria	Betaproteobacteria	Burkholderiales	Comamonadaceae	Comamonas	0.000880282	0.00019604	0	0.00041468	0	0.00357748	0	0.000543725
Bacteria	Proteobacteria	Gammaproteobacteria	Chromatiales	Methylohalomonas_f	HQ674347_g	0	0	0.000127502	0.00031101	0.000794281	0.00112973	0.000531802	9.06208e-05
Bacteria	Bacteroidetes	Sphingobacteriia	Sphingobacteriales	Saprospiraceae	EU394566_g	0	0.00117624	0.000127502	0.00031101	0.000529521	0.00433063	0.000531802	0.000906208
Bacteria	Proteobacteria	Alphaproteobacteria	Rhodobacterales	Rhodobacteraceae	Celeribacter	0.00264085	0.00137228	0.000127502	0.00031101	0	0.00470721	0.000531802	0.000906208
Bacteria	Proteobacteria	Betaproteobacteria	Rhodocyclales	Rhodocyclaceae	Thauera	0	0.00019604	0	0.00031101	0	0.0032009	0	0
Bacteria	Proteobacteria	Betaproteobacteria	Burkholderiales	Alcaligenaceae	Achromobacter	0.0132042	0.0078416	0	0.00031101	0	0.00188288	0	0
Bacteria	Proteobacteria	Betaproteobacteria	Burkholderiales	Oxalobacteraceae	Massilia	0	0	0	0.00031101	0	0	0	0
Bacteria	Proteobacteria	Alphaproteobacteria	Rhizobiales	Methylobacteriaceae	Methylobacterium	0.000440141	0.00019604	0.000127502	0.00020734	0.0548054	0.000188288	0.00148904	9.06208e-05
Bacteria	Bacteroidetes	Flavobacteriia	Flavobacteriales	Flavobacteriaceae	Lutibacter	0.000440141	0.00019604	0	0.00020734	0.0013238	0.000941442	0.000212721	0
Bacteria	Proteobacteria	Alphaproteobacteria	Rhodobacterales	Rhodobacteraceae	Pelagimonas	0	0	0	0.00020734	0.000529521	0.00564865	0.000319081	0.00181242
Bacteria	Proteobacteria	Deltaproteobacteria	SAR324	SAR324_f	AGAU_g	0	0.00019604	0	0.00020734	0.000529521	0.000188288	0.000319081	9.06208e-05
Bacteria	Proteobacteria	Alphaproteobacteria	Rhodospirillales	Rhodospirillaceae	AB491840_g	0	0.00019604	0.000127502	0.00020734	0.00026476	0	0.000319081	0
Bacteria	Proteobacteria	Alphaproteobacteria	Rhodospirillales	Rhodospirillaceae	AM997846_g	0	0	0	0.00020734	0	0	0	0
Bacteria	Proteobacteria	Alphaproteobacteria	Kordiimonadales	Kordiimonadaceae	Kordiimonas	0	0.00039208	0	0.00020734	0	0.000188288	0	0
Bacteria	Proteobacteria	Alphaproteobacteria	Rhodobacterales	Rhodobacteraceae	Citreicella	0	0	0	0.00020734	0	0.000564865	0	0
Bacteria	Bacteroidetes	Bacteroidia	Bacteroidales	Porphyromonadaceae	Paludibacter	0	0.00039208	0.000127502	0.00020734	0	0.000753154	0	0
Bacteria	Bacteroidetes	Bacteroidia	Bacteroidales	AJ431253_f	AJ431253_g	0	0.00019604	0	0.00020734	0	0.000376577	0	0.000271862
Bacteria	Bacteroidetes	Bacteroidia	Bacteroidales	EU845084_f	DQ677001_g	0	0.00019604	0	0.00020734	0	0.000376577	0.00010636	9.06208e-05
Bacteria	Proteobacteria	Betaproteobacteria	Rhodocyclales	Rhodocyclaceae	AF236014_g	0.00132042	0	0.000127502	0.00020734	0	0	0	0.000181242
Bacteria	Proteobacteria	Betaproteobacteria	Burkholderiales	Ralstonia_f	Polynucleobacter	0.000440141	0	0.00204004	0.00020734	0	0	0.00010636	0
Bacteria	Firmicutes	Clostridia	Clostridiales	Peptostreptococcaceae	Romboutsia	0	0.00019604	0	0.00020734	0	0.00188288	0	9.06208e-05
Bacteria	Fusobacteria	Fusobacteria_c	Fusobacteriales	Fusobacteriaceae	GQ850557_g	0	0	0.000127502	0.00020734	0	0	0	0
Bacteria	Proteobacteria	Gammaproteobacteria	Cellvibrionales	Spongiibacteraceae	Dasania	0	0.00019604	0	0.00020734	0	0	0	9.06208e-05
Bacteria	Proteobacteria	Gammaproteobacteria	Chromatiales	AM882571_f	AM882571_g	0.000880282	0.00137228	0.0056101	0.00020734	0	0.000376577	0.00127632	0.000453104
Bacteria	Proteobacteria	Gammaproteobacteria	Oceanospirillales	Oceanospirillaceae	Marinomonas	0	0.00019604	0.000382507	0.00020734	0	0	0	0
Bacteria	Proteobacteria	Gammaproteobacteria	Enterobacteriales	Enterobacteriaceae	Kluyvera	0	0	0	0.00020734	0	0.000376577	0.000212721	0.000181242
Bacteria	Proteobacteria	Gammaproteobacteria	Legionellales	Legionellaceae	GQ850579_g	0	0	0	0.00020734	0	0	0	0
Bacteria	Actinobacteria	Rubrobacteria	AB240334_o	AB240334_f	AB240334_g	0	0	0	0.00020734	0	0.000188288	0	0
Bacteria	Bacteroidetes	Flavobacteriia	Flavobacteriales	Crocinitomicaceae	Salinirepens	0.00836268	0.00215644	0.000382507	0.00010367	0.00238284	0.0323856	0.000212721	0.00163117
Bacteria	Proteobacteria	Alphaproteobacteria	Rhizobiales	Hyphomicrobiaceae	EU805215_g	0	0.00019604	0	0.00010367	0.00158856	0.000188288	0.000212721	0
Bacteria	Proteobacteria	Gammaproteobacteria	Oceanospirillales	Oceanospirillaceae	Oleispira	0	0.00078416	0	0.00010367	0.0013238	0.00564865	0.00010636	0.00172179
Bacteria	Bacteroidetes	Flavobacteriia	Flavobacteriales	EF572459_f	GQ848470_g	0.000880282	0.00019604	0	0.00010367	0.000794281	0.00188288	0	0.000362483
Bacteria	Proteobacteria	Gammaproteobacteria	Alteromonadales	Colwelliaceae	Colwellia	0	0.00019604	0	0.00010367	0.000794281	0.000376577	0	0.000181242
Bacteria	Proteobacteria	Alphaproteobacteria	Rhodospirillales	Rhodospirillaceae	HQ673885_g	0	0.00019604	0	0.00010367	0.000529521	0	0	0.000181242
Bacteria	Proteobacteria	Gammaproteobacteria	Enterobacteriales	Enterobacteriaceae	Escherichia	0.000440141	0.00019604	0	0.00010367	0.000529521	0.000564865	0.00010636	0.000271862
Bacteria	Proteobacteria	Alphaproteobacteria	Rhodospirillales	Rhodospirillaceae	DQ396097_g	0	0.00019604	0	0.00010367	0.00026476	0	0.00010636	9.06208e-05
Bacteria	Proteobacteria	Betaproteobacteria	Neisseriales	Neisseriaceae	Laribacter	0.000440141	0.00019604	0	0.00010367	0.00026476	0	0	0
Bacteria	Cyanobacteria	Chroobacteria	Chroococcales	Prochlorococcaceae	Prochlorococcus	0.000880282	0.00019604	0.000127502	0.00010367	0.00026476	0.000376577	0.00116996	9.06208e-05
Bacteria	Proteobacteria	Gammaproteobacteria	Chromatiales	EF572656_f	EF572656_g	0	0.00058812	0	0.00010367	0.00026476	0.000188288	0.000638162	0.000362483
Bacteria	Proteobacteria	Gammaproteobacteria	Cellvibrionales	Porticoccaceae	EF468720_g	0.000440141	0	0.000127502	0.00010367	0.00026476	0.000188288	0.000212721	9.06208e-05
Bacteria	Proteobacteria	Gammaproteobacteria	Nevskiales	Sinobacteraceae	Polycyclovorans	0.000440141	0	0	0.00010367	0.00026476	0.000753154	0	0
Bacteria	Proteobacteria	Alphaproteobacteria	Rhodobacterales	Rhodobacteraceae	Poseidonocella	0	0	0	0.00010367	0	0	0.000212721	9.06208e-05
Bacteria	Bacteroidetes	Bacteroidia	Bacteroidales	Prevotellaceae	Prevotella	0	0.00039208	0	0.00010367	0	0.00338919	0.000319081	0
Bacteria	Bacteroidetes	Bacteroidia	Bacteroidales	Anaerocella_f	Anaerocella	0	0	0	0.00010367	0	0	0	9.06208e-05
Bacteria	Proteobacteria	Betaproteobacteria	Burkholderiales	Comamonadaceae	JZUE_g	0	0	0	0.00010367	0	0.000188288	0	0
Bacteria	Proteobacteria	Betaproteobacteria	Burkholderiales	Comamonadaceae	Malikia	0	0.00039208	0	0.00010367	0	0	0	9.06208e-05
Bacteria	Firmicutes	Clostridia	Clostridiales	Peptostreptococcaceae	Proteocatella	0	0	0.000127502	0.00010367	0	0.000753154	0.00010636	9.06208e-05
Bacteria	Firmicutes	Clostridia	Clostridiales	Lachnospiraceae	Blautia	0	0	0	0.00010367	0	0.0016946	0	0
Bacteria	Bacteroidetes	Flavobacteriia	Flavobacteriales	Flavobacteriaceae	Cloacibacterium	0.000880282	0	0.000127502	0.00010367	0	0	0	0
Bacteria	Fusobacteria	Fusobacteria_c	Fusobacteriales	Fusobacteriaceae	Fusobacterium	0	0.00039208	0	0.00010367	0	0	0	0
Bacteria	Proteobacteria	Gammaproteobacteria	Oceanospirillales	Oceanospirillaceae	Neptunomonas	0.00132042	0.00058812	0.000127502	0.00010367	0	0.000753154	0.00010636	0.000724966
Bacteria	Proteobacteria	Gammaproteobacteria	Aeromonadales	Aeromonadaceae	Tolumonas	0	0.00058812	0.000127502	0.00010367	0	0.000941442	0	0.000996828
Bacteria	Bacteroidetes	Sphingobacteriia	Sphingobacteriales	Saprospiraceae	Portibacter	0	0.00019604	0	0.00010367	0	0.000376577	0	0
Bacteria	Proteobacteria	Betaproteobacteria	Burkholderiales	Comamonadaceae	Aquabacterium	0.0022007	0	0	0	0.0500397	0	0.00159541	0
Bacteria	Proteobacteria	Alphaproteobacteria	Sphingomonadales	Sphingomonadaceae	Sphingopyxis	0	0	0	0	0.0413026	0	0.00425441	0
Bacteria	Proteobacteria	Betaproteobacteria	Burkholderiales	Comamonadaceae	Pelomonas	0.000440141	0	0	0	0.0407731	0	0.00893427	0
Bacteria	Proteobacteria	Betaproteobacteria	Sterolibacterium_o	Sterolibacterium_f	Methyloversatilis	0.000440141	0	0	0	0.0161504	0	0.0010636	0
Bacteria	Proteobacteria	Gammaproteobacteria	SAR86_o	AHBI_f	AHBI_g	0.0022007	0.00019604	0.000127502	0	0.0150913	0.000564865	0.0154223	0.000181242
Bacteria	Proteobacteria	Alphaproteobacteria	Sphingomonadales	Sphingomonadaceae	Novosphingobium	0	0	0	0	0.0116495	0	0.00244629	0
Bacteria	Actinobacteria	Actinobacteria_c	Micrococcales	Micrococcaceae	Glutamicibacter	0	0	0.000127502	0	0.0108552	0	0	0
Bacteria	Proteobacteria	Alphaproteobacteria	Caulobacterales	Caulobacteraceae	Brevundimonas	0	0	0.000255004	0	0.00873709	0.000188288	0.000425441	0
Bacteria	Proteobacteria	Betaproteobacteria	Burkholderiales	Comamonadaceae	Delftia	0	0	0	0	0.00847233	0	0.00978515	0
Bacteria	Proteobacteria	Alphaproteobacteria	Sphingomonadales	Sphingomonadaceae	Sphingobium	0	0	0	0	0.00635425	0	0.00148904	0
Bacteria	Proteobacteria	Alphaproteobacteria	Sphingomonadales	Sphingomonadaceae	Sphingomonas	0.000440141	0	0	0	0.00529521	0	0.000319081	9.06208e-05
Bacteria	Proteobacteria	Betaproteobacteria	Burkholderiales	Ralstonia_f	Ralstonia	0	0	0.000127502	0	0.00529521	0	0.010317	0
Bacteria	Proteobacteria	Alphaproteobacteria	Caulobacterales	Caulobacteraceae	Caulobacter	0	0	0	0	0.00476569	0	0	0
Bacteria	Actinobacteria	Acidimicrobiia	Acidimicrobiales	Microthrixaceae	DQ395502_g	0	0	0	0	0.00450093	0.000941442	0.000425441	0
Bacteria	Proteobacteria	Gammaproteobacteria	Pseudomonadales	Moraxellaceae	Enhydrobacter	0	0	0	0	0.00370665	0	0.00202085	0
Bacteria	Proteobacteria	Betaproteobacteria	Methylophilales	Methylophilaceae	Methylophilus	0	0	0	0	0.00344189	0	0.000212721	0
Bacteria	Proteobacteria	Betaproteobacteria	Burkholderiales	Comamonadaceae	Variovorax	0.000440141	0	0	0	0.0026476	0	0.00010636	0
Bacteria	Proteobacteria	Gammaproteobacteria	Cellvibrionales	OM182_f	AY386342_g	0.000440141	0	0	0	0.0026476	0.000188288	0.0010636	9.06208e-05
Bacteria	Proteobacteria	Alphaproteobacteria	Rhizobiales	Bosea_f	Bosea	0	0	0	0	0.00238284	0	0	0
Bacteria	Proteobacteria	Betaproteobacteria	Burkholderiales	Ralstonia_f	Cupriavidus	0	0	0	0	0.00211808	0	0.000638162	0
Bacteria	Bacteroidetes	Flavobacteriia	Flavobacteriales	Crocinitomicaceae	Crocinitomix	0.0145246	0.00117624	0.00153003	0	0.00211808	0.000753154	0.000744522	9.06208e-05
Bacteria	Actinobacteria	Acidimicrobiia	Acidimicrobiales	Ilumatobacter_f	Ilumatobacter	0	0	0.000127502	0	0.00185332	0.000564865	0.00148904	0
Bacteria	Actinobacteria	Actinobacteria_c	Corynebacteriales	Nocardiaceae	Rhodococcus	0	0	0	0	0.00185332	0	0	0
Bacteria	Proteobacteria	Alphaproteobacteria	Rhizobiales	Stappia_f	Labrenzia	0	0	0	0	0.00185332	0	0	0
Bacteria	Bacteroidetes	Flavobacteriia	Flavobacteriales	Flavobacteriaceae	Lutimonas	0	0	0	0	0.00158856	0.000376577	0	9.06208e-05
Bacteria	Proteobacteria	Alphaproteobacteria	Rhizobiales	Devosia_f	Devosia	0	0	0	0	0.0013238	0	0	0
Bacteria	Bacteroidetes	Flavobacteriia	Flavobacteriales	Flavobacteriaceae	GU644366_g	0.000880282	0	0	0	0.0013238	0	0	0
Bacteria	Proteobacteria	Gammaproteobacteria	Chromatiales	Methylohalomonas_f	DQ009140_g	0	0	0	0	0.0013238	0	0.00010636	0
Bacteria	Lentisphaerae	Lentisphaeria	Lentisphaerales	Lentisphaeraceae	Lentisphaera	0.000440141	0	0.000127502	0	0.0013238	0.000188288	0	0
Bacteria	Firmicutes	Erysipelotrichi	Erysipelotrichales	Erysipelotrichaceae	Turicibacter	0.000440141	0	0.000127502	0	0.00105904	0.000376577	0	0
Bacteria	Bacteroidetes	Flavobacteriia	Flavobacteriales	Flavobacteriaceae	Olleya	0.000440141	0	0	0	0.00105904	0.000564865	0.000319081	0.000181242
Bacteria	Planctomycetes	Planctomycetia	Planctomycetales	Planctomycetaceae	EF591888_g	0	0	0	0	0.00105904	0.000188288	0.000638162	0
Bacteria	Proteobacteria	Alphaproteobacteria	Sphingomonadales	Sphingomonadaceae	Blastomonas	0	0	0	0	0.000794281	0	0.000531802	0
Bacteria	Proteobacteria	Alphaproteobacteria	Rickettsiales	Rickettsiaceae	Rickettsia	0	0	0	0	0.000794281	0	0.00010636	0
Bacteria	Proteobacteria	Betaproteobacteria	Burkholderiales	Comamonadaceae	Pseudacidovorax	0	0	0	0	0.000794281	0	0.000425441	0
Bacteria	Bacteroidetes	Flavobacteriia	Flavobacteriales	AY697869_f	AY697869_g	0	0	0	0	0.000794281	0.000564865	0.00010636	9.06208e-05
Bacteria	Proteobacteria	Gammaproteobacteria	Pseudomonadales	Pseudomonadaceae	Pseudomonas	0	0	0	0	0.000794281	0	0	0
Bacteria	Planctomycetes	Planctomycetia	Planctomycetales	Planctomycetaceae	JF272090_g	0	0	0	0	0.000794281	0	0	0
Bacteria	Bacteroidetes	Sphingobacteriia	Sphingobacteriales	Sphingobacteriaceae	Sphingobacterium	0	0	0	0	0.000794281	0	0	0
Bacteria	Actinobacteria	Actinobacteria_c	Micrococcales	Microbacteriaceae	Microbacterium	0	0	0	0	0.000529521	0.000376577	0.00010636	0
Bacteria	Proteobacteria	Alphaproteobacteria	Rhodobacterales	Rhodobacteraceae	Aestuariihabitans	0	0	0	0	0.000529521	0.000376577	0	0.000181242
Bacteria	Proteobacteria	Alphaproteobacteria	Rickettsiales	Midichloriaceae	EF667897_g	0	0	0	0	0.000529521	0.000188288	0.00010636	0
Bacteria	Proteobacteria	Alphaproteobacteria	Rhodobacterales	Rhodobacteraceae	Loktanella	0.000880282	0.00058812	0.000127502	0	0.000529521	0.000941442	0	0
Bacteria	Proteobacteria	Alphaproteobacteria	Rhizobiales	Phyllobacteriaceae	Mesorhizobium	0	0	0	0	0.000529521	0	0	0
Bacteria	Proteobacteria	Alphaproteobacteria	Rickettsiales	Midichloriaceae	Midichloria	0	0	0	0	0.000529521	0	0	0
Bacteria	Firmicutes	Bacilli	Bacillales	Staphylococcaceae	Jeotgalicoccus	0	0	0	0	0.000529521	0	0	0
Bacteria	Bacteroidetes	Bacteroidia	Bacteroidales	Rikenellaceae	Alistipes	0	0.00019604	0	0	0.000529521	0.00112973	0	9.06208e-05
Bacteria	Proteobacteria	Betaproteobacteria	Burkholderiales	Comamonadaceae	Hydrogenophaga	0.0022007	0	0.000127502	0	0.000529521	0	0	0
Bacteria	Firmicutes	Clostridia	Clostridiales	Clostridiaceae	Clostridium	0	0	0	0	0.000529521	0.000564865	0	0
Bacteria	Bacteroidetes	Cytophagia	Cytophagales	EF573007_f	EF573007_g	0	0	0	0	0.000529521	0	0	0
Bacteria	Proteobacteria	Deltaproteobacteria	Nitrospinales	Nitrospinaceae	Nitrospina	0	0	0	0	0.000529521	0.000188288	0.000319081	0
Bacteria	Bacteroidetes	Flavobacteriia	Flavobacteriales	AJ224942_f	GQ259251_g	0.000440141	0	0	0	0.000529521	0.000753154	0.00010636	9.06208e-05
Bacteria	Bacteroidetes	Flavobacteriia	Flavobacteriales	Cryomorphaceae	EU800913_g	0	0	0	0	0.000529521	0	0.000744522	0
Bacteria	Bacteroidetes	Flavobacteriia	Flavobacteriales	Flavobacteriaceae	FJ624450_g	0.000440141	0	0	0	0.000529521	0	0	0
Bacteria	Bacteroidetes	Flavobacteriia	Flavobacteriales	Flavobacteriaceae	Robiginitalea	0	0	0	0	0.000529521	0	0	0
Bacteria	Bacteroidetes	Flavobacteriia	Flavobacteriales	Flavobacteriaceae	Tenacibaculum	0	0	0	0	0.000529521	0	0	0
Bacteria	Bacteroidetes	Flavobacteriia	Flavobacteriales	Flavobacteriaceae	Flaviramulus	0	0	0	0	0.000529521	0	0	0
Bacteria	Proteobacteria	Gammaproteobacteria	Pseudomonadales	Moraxellaceae	Psychrobacter	0	0	0.000255004	0	0.000529521	0.0032009	0	9.06208e-05
Bacteria	Proteobacteria	Gammaproteobacteria	SAR86_o	EF574254_f	EF574254_g	0	0	0	0	0.000529521	0	0	0
Bacteria	Proteobacteria	Gammaproteobacteria	Legionellales	Coxiellaceae	JF344063_g	0	0	0	0	0.000529521	0	0	0
Bacteria	Planctomycetes	Phycisphaerae	Phycisphaerales	Phycisphaeraceae	AY344414_g	0	0	0	0	0.000529521	0	0	0
Bacteria	Bacteroidetes	Sphingobacteriia	Sphingobacteriales	Saprospiraceae	Aureispira	0	0	0	0	0.000529521	0	0	0
Bacteria	Bacteroidetes	Sphingobacteriia	Sphingobacteriales	Sphingobacteriaceae	Pedobacter	0	0	0	0	0.000529521	0	0	0
Bacteria	Proteobacteria	Alphaproteobacteria	Rhodobacterales	Rhodobacteraceae	Seohaeicola	0.000440141	0	0	0	0.00026476	0.000564865	0	0.000271862
Bacteria	Proteobacteria	Alphaproteobacteria	Rhodobacterales	Rhodobacteraceae	Tropicibacter	0	0	0.000382507	0	0.00026476	0	0.000212721	0
Bacteria	Proteobacteria	Alphaproteobacteria	Rhodospirillales	Rhodospirillaceae	Aestuariispira	0.000440141	0	0	0	0.00026476	0	0	0
Bacteria	Proteobacteria	Alphaproteobacteria	Rhizobiales	Parvibaculum_f	AF370880_g	0.000440141	0	0	0	0.00026476	0	0	0
Bacteria	Proteobacteria	Alphaproteobacteria	Rickettsiales	Rickettsiaceae	EF520417_g	0.000440141	0	0	0	0.00026476	0	0	0
Bacteria	Proteobacteria	Betaproteobacteria	Burkholderiales	Comamonadaceae	Curvibacter	0.000440141	0	0	0	0.00026476	0	0	0
Bacteria	Acidobacteria	Blastocatellia	Blastocatellales	EU335275_f	EU335275_g	0.000440141	0	0	0	0.00026476	0	0	0
Bacteria	Bacteroidetes	Flavobacteriia	Flavobacteriales	Crocinitomicaceae	AM279194_g	0.000440141	0.00058812	0.000127502	0	0.00026476	0.000564865	0	0
Bacteria	Bacteroidetes	Flavobacteriia	Flavobacteriales	GU061842_f	GU061842_g	0	0	0	0	0.00026476	0	0.00010636	0
Bacteria	Proteobacteria	Gammaproteobacteria	Chromatiales	Woeseiaceae	Woeseia	0	0	0	0	0.00026476	0.000564865	0.00010636	0
Bacteria	Proteobacteria	Gammaproteobacteria	Thiotrichales	Francisellaceae	Francisella	0.000440141	0	0	0	0.00026476	0	0	0
Bacteria	Proteobacteria	Gammaproteobacteria	Cellvibrionales	Halieaceae	DQ351790_g	0.000440141	0	0	0	0.00026476	0	0	0
Bacteria	Proteobacteria	Alphaproteobacteria	Rhodobacterales	Rhodobacteraceae	Litoreibacter	0	0	0.000255004	0	0	0	0.000212721	0
Bacteria	Proteobacteria	Alphaproteobacteria	Rhodobacterales	Rhodobacteraceae	Roseobacter	0	0	0	0	0	0.000941442	0	0
Bacteria	Proteobacteria	Alphaproteobacteria	Rhodobacterales	Rhodobacteraceae	Pseudorhodobacter	0.00264085	0.00137228	0.000510009	0	0	0.00414235	0.00010636	0.000543725
Bacteria	Proteobacteria	Alphaproteobacteria	Sphingomonadales	Erythrobacteraceae	Altererythrobacter	0.000440141	0	0	0	0	0.000376577	0.00010636	0
Bacteria	Proteobacteria	Alphaproteobacteria	Rhodospirillales	Rhodospirillaceae	DQ300623_g	0	0	0	0	0	0.000376577	0	0
Bacteria	Proteobacteria	Alphaproteobacteria	Rhizobiales	Thalassocola_f	HM057740_g	0	0	0	0	0	0.000941442	0.00010636	0
Bacteria	Proteobacteria	Alphaproteobacteria	Sphingomonadales	Erythrobacteraceae	Porphyrobacter	0.0022007	0	0.000510009	0	0	0	0	0
Bacteria	Proteobacteria	Alphaproteobacteria	Rhodobacterales	Rhodobacteraceae	Boseongicola	0	0.00019604	0	0	0	0.000188288	0	0
Bacteria	Proteobacteria	Alphaproteobacteria	Rhodobacterales	Rhodobacteraceae	Tateyamaria	0	0	0	0	0	0.00112973	0	9.06208e-05
Bacteria	Proteobacteria	Alphaproteobacteria	Sphingomonadales	Erythrobacteraceae	Erythrobacter	0	0.0009802	0	0	0	0.00112973	0	9.06208e-05
Bacteria	Proteobacteria	Alphaproteobacteria	Rhodospirillales	Rhodospirillaceae	Nisaea	0	0	0	0	0	0	0.000212721	0.000181242
Bacteria	Proteobacteria	Alphaproteobacteria	Rhodobacterales	Rhodobacteraceae	Phaeobacter	0	0.00019604	0.000127502	0	0	0	0.000425441	0
Bacteria	Proteobacteria	Alphaproteobacteria	Rhodobacterales	Rhodobacteraceae	Nioella	0	0	0	0	0	0.000188288	0	9.06208e-05
Bacteria	Proteobacteria	Alphaproteobacteria	Rhodobacterales	Rhodobacteraceae	Antarctobacter	0	0	0	0	0	0.000188288	0	9.06208e-05
Bacteria	Proteobacteria	Alphaproteobacteria	Rhodospirillales	Rhodospirillaceae	EU805050_g	0	0	0	0	0	0	0.000212721	0
Bacteria	Proteobacteria	Alphaproteobacteria	Rhodobacterales	Rhodobacteraceae	Aliiroseovarius	0	0	0	0	0	0.00263604	0	0.000181242
Bacteria	Proteobacteria	Alphaproteobacteria	Rhodobacterales	Rhodobacteraceae	Roseicyclus	0	0	0	0	0	0.000188288	0	0.000181242
Bacteria	Proteobacteria	Alphaproteobacteria	Caulobacterales	Caulobacteraceae	Phenylobacterium	0.000880282	0	0	0	0	0	0	0
Bacteria	Proteobacteria	Alphaproteobacteria	Rhodobacterales	Rhodobacteraceae	Rhodobacter	0.00132042	0	0	0	0	0	0	0
Bacteria	Proteobacteria	Alphaproteobacteria	Pelagibacterales	HQ671838_f	HQ671838_g	0	0	0	0	0	0	0.000212721	0
Bacteria	Proteobacteria	Alphaproteobacteria	Rhodospirillales	Rhodospirillaceae	Reyranella	0.000440141	0	0.000127502	0	0	0	0	0
Bacteria	Proteobacteria	Alphaproteobacteria	Sneathiellales	EF173360_f	EF173360_g	0.000880282	0	0	0	0	0	0	0
Bacteria	Firmicutes	Bacilli	Lactobacillales	Carnobacteriaceae	Trichococcus	0	0	0	0	0	0.000376577	0	0
Bacteria	Bacteroidetes	Bacteroidia	Bacteroidales	Porphyromonadaceae	Barnesiella	0	0.00019604	0	0	0	0.000188288	0	0
Bacteria	Proteobacteria	Betaproteobacteria	Burkholderiales	Comamonadaceae	Brachymonas	0	0	0	0	0	0.000188288	0	9.06208e-05
Bacteria	Proteobacteria	Betaproteobacteria	Neisseriales	Neisseriaceae	Rivicola	0	0	0	0	0	0.000564865	0	0
Bacteria	Proteobacteria	Betaproteobacteria	Neisseriales	Neisseriaceae	Aquaspirillum	0	0	0	0	0	0.000564865	0	0
Bacteria	Proteobacteria	Betaproteobacteria	Rhodocyclales	Rhodocyclaceae	Zoogloea	0.000880282	0	0.000127502	0	0	0.000376577	0	9.06208e-05
Bacteria	Proteobacteria	Betaproteobacteria	Burkholderiales	OM156_f	OM156_g	0	0.00019604	0	0	0	0.000188288	0	0
Bacteria	Proteobacteria	Betaproteobacteria	Neisseriales	Neisseriaceae	Uruburuella	0	0	0	0	0	0.000753154	0	0
Bacteria	Proteobacteria	Betaproteobacteria	Rhodocyclales	Rhodocyclaceae	Dechloromonas	0.000880282	0	0	0	0	0	0.00010636	0.000181242
Bacteria	Proteobacteria	Betaproteobacteria	Burkholderiales	Comamonadaceae	Limnohabitans	0.00308099	0	0.000510009	0	0	0.000376577	0	0
Bacteria	Proteobacteria	Betaproteobacteria	Burkholderiales	Comamonadaceae	Ideonella	0.000880282	0	0	0	0	0	0	0
Bacteria	Proteobacteria	Betaproteobacteria	Burkholderiales	Alcaligenaceae	ATZQ_g	0.000440141	0	0.000255004	0	0	0	0.00010636	0
Bacteria	Proteobacteria	Betaproteobacteria	Rhodocyclales	Rhodocyclaceae	Azoarcus	0.00132042	0	0	0	0	0	0	0
Bacteria	Cyanobacteria	Chroobacteria	Pleurocapsales	Pleurocapsa_f	Pleurocapsa	0	0	0	0	0	0.00338919	0	0
Bacteria	Firmicutes	Clostridia	Clostridiales	Clostridiaceae	Proteiniclasticum	0	0	0	0	0	0.00207117	0.00010636	9.06208e-05
Bacteria	Firmicutes	Clostridia	Clostridiales	Lachnospiraceae	Ruminococcus_g4	0	0	0	0	0	0.000753154	0	9.06208e-05
Bacteria	Firmicutes	Clostridia	Clostridiales	Lachnospiraceae	Roseburia	0	0.00019604	0	0	0	0	0	9.06208e-05
Bacteria	Firmicutes	Clostridia	Clostridiales	Lachnospiraceae	JPZU_g	0	0	0	0	0	0.000564865	0	0
Bacteria	Firmicutes	Clostridia	Clostridiales	Lachnospiraceae	Fusicatenibacter	0	0	0	0	0	0.000564865	0	0
Bacteria	Firmicutes	Clostridia	Clostridiales	Lachnospiraceae	Clostridium_g24	0	0	0	0	0	0.000376577	0	0
Bacteria	Firmicutes	Clostridia	Clostridiales	Eubacteriaceae	FR691505_g	0	0	0	0	0	0.000376577	0	0
Bacteria	Firmicutes	Clostridia	Clostridiales	Ruminococcaceae	Faecalibacterium	0	0	0	0	0	0.00131802	0	9.06208e-05
Bacteria	Bacteroidetes	Cytophagia	Cytophagales	Cyclobacteriaceae	Algoriphagus	0.00396127	0	0.000255004	0	0	0	0	0
Bacteria	Bacteroidetes	Cytophagia	Cytophagales	Cytophagaceae	Runella	0.000880282	0	0	0	0	0	0	0
Bacteria	Proteobacteria	Deltaproteobacteria	AF269002_o	AF269002_f	EF646119_g	0	0	0	0	0	0	0.000319081	9.06208e-05
Bacteria	Armatimonadetes	Fimbriimonadia	Fimbriimonadales	Fimbriimonadaceae	Fimbriimonas	0	0	0	0	0	0	0	0.000181242
Bacteria	Bacteroidetes	Flavobacteriia	Flavobacteriales	Flavobacteriaceae	Maribacter	0	0	0	0	0	0.000376577	0	0
Bacteria	Bacteroidetes	Flavobacteriia	Flavobacteriales	Crocinitomicaceae	JN874375_g	0	0.00215644	0	0	0	0.00546037	0	0.000271862
Bacteria	Bacteroidetes	Flavobacteriia	Flavobacteriales	AJ224942_f	AJ224942_g	0	0	0	0	0	0.000376577	0	0
Bacteria	Bacteroidetes	Flavobacteriia	Flavobacteriales	Flavobacteriaceae	Formosa	0	0	0	0	0	0.000376577	0	0
Bacteria	Bacteroidetes	Flavobacteriia	Flavobacteriales	Flavobacteriaceae	Sediminibacter	0	0	0	0	0	0.000376577	0	0
Bacteria	Bacteroidetes	Flavobacteriia	Flavobacteriales	Flavobacteriaceae	Winogradskyella	0	0.00039208	0	0	0	0	0	0
Bacteria	Bacteroidetes	Flavobacteriia	Flavobacteriales	Flavobacteriaceae	AJ567549_g	0	0	0	0	0	0	0.000212721	0
Bacteria	Bacteroidetes	Flavobacteriia	Flavobacteriales	Crocinitomicaceae	Brumimicrobium	0	0	0	0	0	0.000376577	0	9.06208e-05
Bacteria	Bacteroidetes	Flavobacteriia	Flavobacteriales	Flavobacteriaceae	Marinitalea	0	0	0	0	0	0.000188288	0	9.06208e-05
Bacteria	Proteobacteria	Gammaproteobacteria	Cellvibrionales	Cellvibrionaceae	Teredinibacter	0	0.00039208	0	0	0	0.000188288	0	0
Bacteria	Proteobacteria	Gammaproteobacteria	Methylococcales	Methylophaga_f	Cycloclasticus	0	0.00039208	0	0	0	0.000753154	0	9.06208e-05
Bacteria	Proteobacteria	Gammaproteobacteria	Pseudomonadales	Moraxellaceae	Moraxella	0	0	0	0	0	0.000564865	0.000212721	0
Bacteria	Proteobacteria	Gammaproteobacteria	Chromatiales	EU804331_f	EU804331_g	0.000440141	0	0	0	0	0.000564865	0.000850883	0.000543725
Bacteria	Proteobacteria	Gammaproteobacteria	Salinisphaerales	Salinisphaeraceae	Salinisphaera	0	0	0	0	0	0.000941442	0	0
Bacteria	Proteobacteria	Gammaproteobacteria	Thiotrichales	Leucothrix_f	Leucothrix	0	0	0	0	0	0.000376577	0	0
Bacteria	Proteobacteria	Gammaproteobacteria	Cellvibrionales	EF468718_f	EF468718_g	0.00132042	0.00058812	0.000127502	0	0	0.000564865	0.00010636	9.06208e-05
Bacteria	Proteobacteria	Gammaproteobacteria	Oceanospirillales	Halomonadaceae	Halomonas	0	0	0	0	0	0.000376577	0	0
Bacteria	Proteobacteria	Gammaproteobacteria	Chromatiales	Ectothiorhodospiraceae	Inmirania	0	0	0	0	0	0	0	0.000181242
Bacteria	Proteobacteria	Gammaproteobacteria	Cellvibrionales	Halieaceae	NOR5-6A_g	0	0.00058812	0	0	0	0.00112973	0	0
Bacteria	Proteobacteria	Gammaproteobacteria	Cellvibrionales	Halieaceae	Haliea	0	0	0	0	0	0.000188288	0.00010636	0
Bacteria	Proteobacteria	Gammaproteobacteria	Oceanospirillales	Oceanospirillaceae	Amphritea	0	0	0	0	0	0.000188288	0.00010636	0
Bacteria	Proteobacteria	Gammaproteobacteria	Nevskiales	Sinobacteraceae	Nevskia	0.000880282	0	0.00165753	0	0	0	0	0
Bacteria	Proteobacteria	Gammaproteobacteria	Oceanospirillales	FM242290_f	HQ697784_g	0.000880282	0	0.000255004	0	0	0	0	0
Bacteria	Proteobacteria	Gammaproteobacteria	Oceanospirillales	Oleiphilaceae	Alkalimarinus	0	0	0	0	0	0.000376577	0	0
Bacteria	Proteobacteria	Gammaproteobacteria	Legionellales	Coxiellaceae	GQ452905_g	0	0.00019604	0	0	0	0.000188288	0	9.06208e-05
Bacteria	Proteobacteria	Gammaproteobacteria	Oceanospirillales	Oleiphilaceae	Oleiphilus	0	0.00039208	0	0	0	0.000376577	0	0
Bacteria	Proteobacteria	Gammaproteobacteria	Alteromonadales	Shewanellaceae	Shewanella	0.0022007	0	0	0	0	0	0	0
Bacteria	Proteobacteria	Gammaproteobacteria	Xanthomonadales	Xanthomonadaceae	Arenimonas	0.00132042	0	0	0	0	0	0	0
Bacteria	Proteobacteria	Gammaproteobacteria	Cellvibrionales	Halieaceae	DQ071082_g	0.000880282	0	0	0	0	0	0	0
Bacteria	Proteobacteria	Gammaproteobacteria	Alteromonadales	Alteromonadaceae	Glaciecola	0.000880282	0	0	0	0	0	0	0
Bacteria	Proteobacteria	Gammaproteobacteria	Ruthia_o	Ruthia_f	JN233043_g	0	0	0	0	0	0	0.000212721	0
Bacteria	Proteobacteria	Gammaproteobacteria	Arenicellales	Arenicellaceae	DQ009131_g	0.000440141	0	0	0	0	0	0.000212721	0
Bacteria	Bacteroidetes	Sphingobacteriia	Sphingobacteriales	Saprospiraceae	FJ612368_g	0.000880282	0	0	0	0	0	0	0
Bacteria	Bacteroidetes	Sphingobacteriia	Sphingobacteriales	Chitinophagaceae	Sediminibacterium	0	0	0	0	0	0	0.000212721	0
Bacteria	Bacteroidetes	Sphingobacteriia	Sphingobacteriales	Saprospiraceae	HQ692025_g	0.00132042	0	0	0	0	0	0	0
