# Supplementary material for: Opportunistic bacteria with reduced genomes are effective competitors for organic nitrogen compounds in coastal dinoflagellate blooms
Source: Microbiome. 2021 Mar 24;9:71. doi: 10.1186/s40168-021-01022-z (PMC7992965; doi:10.1186/s40168-021-01022-z)
Supplement: Supplementary file 5 — Additional file 4: Table S3. Cultivable bacteria isolated from the bloom. [file 40168_2021_1022_MOESM5_ESM.xlsx]

## Sheet: Cultivable bacteria isolated
Additional file 4: Table S3 Cultivable bacteria isolated from the bloom.
Genbank ID	CGMCC ID	Organism	Strain	Phylum	Isolation-Source	Collection-date	Longitude and latitude	Country
KX784546	CGMCC 1.15895	Arthrobacter mysorens	LXJ129	Actinobacteria_c	C(I)	2016-02-20	24.59 N 118.16 E	China: Xiamen
MN746148		Brachybacterium paraconglomeratum	W10	Actinobacteria_c	P(II)	2016-03-03	24.54 N 118.20 E	China: Xiamen
MN746146		Brevibacterium sediminis	W12	Actinobacteria_c	P(II)	2016-03-03	24.54 N 118.20 E	China: Xiamen
KX784539	CGMCC 1.15901	Microbacterium lacticum	LXJ118	Actinobacteria_c	P(I)	2016-02-20	24.54 N 118.20 E	China: Xiamen
KX784542	CGMCC 1.15892	Microbacterium oxydans	LXJ125	Actinobacteria_c	C(I)	2016-02-20	24.59 N 118.16 E	China: Xiamen
MN746215		Aestuariihabitans beolgyonensis	HYSJ135	Alphaproteobacteria	P(I)	2016-02-20	24.54 N 118.20 E	China: Xiamen
KX784530	CGMCC 1.15859	Aestuariihabitans sp.	LXJ85	Alphaproteobacteria	P(I)	2016-02-20	24.54 N 118.20 E	China: Xiamen
KX755350	CGMCC 1.15869	Aestuariihabitans sp.	HY2	Alphaproteobacteria	C(I)	2016-02-20	24.59 N 118.16 E	China: Xiamen
KX784522	CGMCC 1.15881	Aestuariihabitans sp.	LXJ55	Alphaproteobacteria	C(I)	2016-02-20	24.59 N 118.16 E	China: Xiamen
MN746136		Aestuariihabitans sp.	Y2	Alphaproteobacteria	C(I)	2016-02-20	24.59 N 118.16 E	China: Xiamen
MN746240		Aestuariihabitans sp.	HYSJ105	Alphaproteobacteria	C(I)	2016-02-20	24.59 N 118.16 E	China: Xiamen
MN746221		Altererythrobacter sp.	HYSJ129	Alphaproteobacteria	C(I)	2016-02-20	24.59 N 118.16 E	China: Xiamen
KX784517	CGMCC 1.15836	Celeribacter marinus	LXJ29	Alphaproteobacteria	C(I)	2016-02-20	24.59 N 118.16 E	China: Xiamen
MN746138		Celeribacter marinus	W20	Alphaproteobacteria	P(II)	2016-03-03	24.54 N 118.20 E	China: Xiamen
MN746140		Celeribacter marinus	W18	Alphaproteobacteria	P(II)	2016-03-03	24.54 N 118.20 E	China: Xiamen
MN746150		Celeribacter marinus	W8	Alphaproteobacteria	P(II)	2016-03-03	24.54 N 118.20 E	China: Xiamen
MN746151		Celeribacter marinus	W7	Alphaproteobacteria	P(II)	2016-03-03	24.54 N 118.20 E	China: Xiamen
MN746176		Celeribacter marinus	LXJ97	Alphaproteobacteria	C(I)	2016-02-20	24.59 N 118.16 E	China: Xiamen
MN746238		Erythrobacter citreus	HYSJ108	Alphaproteobacteria	C(I)	2016-02-20	24.59 N 118.16 E	China: Xiamen
KX755358	CGMCC 1.15874	Erythrobacter gaetbuli	HY15	Alphaproteobacteria	C(I)	2016-02-20	24.59 N 118.16 E	China: Xiamen
MN746124		Erythrobacter gaetbuli	Y15	Alphaproteobacteria	C(I)	2016-02-20	24.59 N 118.16 E	China: Xiamen
MN746231		Erythrobacter nanhaisediminis	HYSJ119	Alphaproteobacteria	C(I)	2016-02-20	24.59 N 118.16 E	China: Xiamen
KX755367	CGMCC 1.15864	Erythrobacter vulgaris	HYC4	Alphaproteobacteria	C(I)	2016-02-20	24.59 N 118.16 E	China: Xiamen
MN746245		Erythrobacter vulgaris	C16	Alphaproteobacteria	C(I)	2016-02-20	24.59 N 118.16 E	China: Xiamen
MN746260		Erythrobacter vulgaris	C4	Alphaproteobacteria	C(I)	2016-02-20	24.59 N 118.16 E	China: Xiamen
MN746225		Hoeflea halophila	HYSJ125	Alphaproteobacteria	C(I)	2016-02-20	24.59 N 118.16 E	China: Xiamen
KX755360	CGMCC 1.15865	Jannaschia cystaugens	HY18	Alphaproteobacteria	C(I)	2016-02-20	24.59 N 118.16 E	China: Xiamen
MN746122		Jannaschia cystaugens	Y18	Alphaproteobacteria	C(I)	2016-02-20	24.59 N 118.16 E	China: Xiamen
MN746164		Jannaschia cystaugens	LXJ116	Alphaproteobacteria	C(I)	2016-02-20	24.59 N 118.16 E	China: Xiamen
KX755376	CGMCC 1.15876	Lentibacter algarum	HYO3	Alphaproteobacteria	P(I)	2016-02-20	24.54 N 118.20 E	China: Xiamen
MN746131		Lentibacter algarum	Y8	Alphaproteobacteria	C(I)	2016-02-20	24.59 N 118.16 E	China: Xiamen
MN746134		Lentibacter algarum	Y5	Alphaproteobacteria	C(I)	2016-02-20	24.59 N 118.16 E	China: Xiamen
MN746158		Lentibacter algarum	O1	Alphaproteobacteria	P(I)	2016-02-20	24.54 N 118.20 E	China: Xiamen
MN746224		Lentibacter algarum	HYSJ126	Alphaproteobacteria	C(I)	2016-02-20	24.59 N 118.16 E	China: Xiamen
KX784513	CGMCC 1.15833	Loktanella vestfoldensis	LXJ5	Alphaproteobacteria	P(I)	2016-02-20	24.54 N 118.20 E	China: Xiamen
MN746114		Marivita litorea	Y26	Alphaproteobacteria	P(I)	2016-02-20	24.54 N 118.20 E	China: Xiamen
MN746119		Marivita litorea	Y21	Alphaproteobacteria	P(I)	2016-02-20	24.54 N 118.20 E	China: Xiamen
MN746208		Marivita litorea	HYSJ143	Alphaproteobacteria	P(I)	2016-02-20	24.54 N 118.20 E	China: Xiamen
MN746209		Marivita litorea	HYSJ142	Alphaproteobacteria	P(I)	2016-02-20	24.54 N 118.20 E	China: Xiamen
KX755349	CGMCC 1.15870	Marivita roseacus	HY1-2	Alphaproteobacteria	C(I)	2016-02-20	24.59 N 118.16 E	China: Xiamen
MN746137		Marivita roseacus	Y1	Alphaproteobacteria	C(I)	2016-02-20	24.59 N 118.16 E	China: Xiamen
MN746171		Marivita roseacus	LXJ105	Alphaproteobacteria	C(I)	2016-02-20	24.59 N 118.16 E	China: Xiamen
MN746142		Marivivens donghaensis	W16	Alphaproteobacteria	C(II)	2016-03-03	24.59 N 118.16 E	China: Xiamen
MN746179		Marivivens donghaensis	LXJ92	Alphaproteobacteria	C(I)	2016-02-20	24.59 N 118.16 E	China: Xiamen
MN746183		Marivivens donghaensis	LXJ87	Alphaproteobacteria	C(I)	2016-02-20	24.59 N 118.16 E	China: Xiamen
KX784538	CGMCC 1.15891	Nautella italica	LXJ117	Alphaproteobacteria	P(I)	2016-02-20	24.54 N 118.20 E	China: Xiamen
KX784536	CGMCC 1.15912	Nioella sp.	LXJ109	Alphaproteobacteria	C(I)	2016-02-20	24.59 N 118.16 E	China: Xiamen
MN746129		Nioella sp.	Y10	Alphaproteobacteria	C(I)	2016-02-20	24.59 N 118.16 E	China: Xiamen
KX755351	CGMCC 1.15875	Pelagicola sp.	HY4	Alphaproteobacteria	C(I)	2016-02-20	24.59 N 118.16 E	China: Xiamen
KX784533	CGMCC 1.15911	Pelagicola sp.	LXJ103	Alphaproteobacteria	C(I)	2016-02-20	24.59 N 118.16 E	China: Xiamen
MN746135		Pelagicola sp.	Y4	Alphaproteobacteria	C(I)	2016-02-20	24.59 N 118.16 E	China: Xiamen
KX755359	CGMCC 1.15873	Porphyrobacter colymbi	HY16	Alphaproteobacteria	C(I)	2016-02-20	24.59 N 118.16 E	China: Xiamen
MN746123		Porphyrobacter colymbi	Y16	Alphaproteobacteria	C(I)	2016-02-20	24.59 N 118.16 E	China: Xiamen
MN746127		Porphyrobacter colymbi	Y12	Alphaproteobacteria	C(I)	2016-02-20	24.59 N 118.16 E	China: Xiamen
MN746222		Porphyrobacter colymbi	HYSJ128	Alphaproteobacteria	C(I)	2016-02-20	24.59 N 118.16 E	China: Xiamen
MN746241		Porphyrobacter colymbi	HYSJ103	Alphaproteobacteria	C(I)	2016-02-20	24.59 N 118.16 E	China: Xiamen
MN746242		Porphyrobacter colymbi	HYSJ101	Alphaproteobacteria	C(I)	2016-02-20	24.59 N 118.16 E	China: Xiamen
KX755357	CGMCC 1.15866	Porphyrobacter dokdonensis	HY14	Alphaproteobacteria	C(I)	2016-02-20	24.59 N 118.16 E	China: Xiamen
MN746125		Porphyrobacter dokdonensis	Y14	Alphaproteobacteria	C(I)	2016-02-20	24.59 N 118.16 E	China: Xiamen
MN746234		Porphyrobacter dokdonensis	HYSJ113	Alphaproteobacteria	C(I)	2016-02-20	24.59 N 118.16 E	China: Xiamen
MN746214		Porphyrobacter sp.	HYSJ137	Alphaproteobacteria	P(I)	2016-02-20	24.54 N 118.20 E	China: Xiamen
KX755356	CGMCC 1.15867	Porphyrobacter tepidarius	HY13	Alphaproteobacteria	C(I)	2016-02-20	24.59 N 118.16 E	China: Xiamen
MN746126		Porphyrobacter tepidarius	Y13	Alphaproteobacteria	C(I)	2016-02-20	24.59 N 118.16 E	China: Xiamen
MN746226		Pseudorhodobacter ferrugineus	HYSJ124	Alphaproteobacteria	C(I)	2016-02-20	24.59 N 118.16 E	China: Xiamen
MN746227		Pseudorhodobacter ferrugineus	HYSJ123	Alphaproteobacteria	C(I)	2016-02-20	24.59 N 118.16 E	China: Xiamen
KX755354	CGMCC 1.15868	Pseudorhodobacter wandonensis	HY7	Alphaproteobacteria	C(I)	2016-02-20	24.59 N 118.16 E	China: Xiamen
MN746128		Pseudorhodobacter wandonensis	Y11	Alphaproteobacteria	C(I)	2016-02-20	24.59 N 118.16 E	China: Xiamen
MN746132		Pseudorhodobacter wandonensis	Y7	Alphaproteobacteria	C(I)	2016-02-20	24.59 N 118.16 E	China: Xiamen
MN746223		Pseudorhodobacter wandonensis	HYSJ127	Alphaproteobacteria	C(I)	2016-02-20	24.59 N 118.16 E	China: Xiamen
MN746228		Pseudorhodobacter wandonensis	HYSJ122	Alphaproteobacteria	C(I)	2016-02-20	24.59 N 118.16 E	China: Xiamen
MN746229		Pseudorhodobacter wandonensis	HYSJ121	Alphaproteobacteria	C(I)	2016-02-20	24.59 N 118.16 E	China: Xiamen
MN746233		Pseudorhodobacter wandonensis	HYSJ115	Alphaproteobacteria	C(I)	2016-02-20	24.59 N 118.16 E	China: Xiamen
MN746236		Pseudorhodobacter wandonensis	HYSJ111	Alphaproteobacteria	C(I)	2016-02-20	24.59 N 118.16 E	China: Xiamen
MN746237		Pseudorhodobacter wandonensis	HYSJ109	Alphaproteobacteria	C(I)	2016-02-20	24.59 N 118.16 E	China: Xiamen
KX755371	CGMCC 1.15863	Roseovarius aestuarii	HYC9-1	Alphaproteobacteria	C(I)	2016-02-20	24.59 N 118.16 E	China: Xiamen
MN746159		Roseovarius aestuarii	LXJ135	Alphaproteobacteria	C(I)	2016-02-20	24.59 N 118.16 E	China: Xiamen
MN746167		Roseovarius aestuarii	LXJ111	Alphaproteobacteria	C(I)	2016-02-20	24.59 N 118.16 E	China: Xiamen
MN746169		Roseovarius aestuarii	LXJ108	Alphaproteobacteria	C(I)	2016-02-20	24.59 N 118.16 E	China: Xiamen
MN746170		Roseovarius aestuarii	LXJ107	Alphaproteobacteria	C(I)	2016-02-20	24.59 N 118.16 E	China: Xiamen
MN746253		Roseovarius aestuarii	C9-2	Alphaproteobacteria	C(I)	2016-02-20	24.59 N 118.16 E	China: Xiamen
KX784540	CGMCC 1.15902	Roseovarius indicus	LXJ119	Alphaproteobacteria	P(I)	2016-02-20	24.54 N 118.20 E	China: Xiamen
MN746116		Roseovarius lutimaris	Y24	Alphaproteobacteria	P(I)	2016-02-20	24.54 N 118.20 E	China: Xiamen
MN746115		Seohaeicola saemankumensis	Y25	Alphaproteobacteria	P(I)	2016-02-20	24.54 N 118.20 E	China: Xiamen
MN746212		Sulfitobacter guttiformis	HYSJ139	Alphaproteobacteria	P(I)	2016-02-20	24.54 N 118.20 E	China: Xiamen
MN746235		Sulfitobacter guttiformis	HYSJ112	Alphaproteobacteria	C(I)	2016-02-20	24.59 N 118.16 E	China: Xiamen
MN746232		Sulfitobacter pseudonitzschiae	HYSJ116	Alphaproteobacteria	C(I)	2016-02-20	24.59 N 118.16 E	China: Xiamen
KX784527	CGMCC 1.15886	Bacillus aerophilus	LXJ68	Bacilli	C(I)	2016-02-20	24.59 N 118.16 E	China: Xiamen
KX784535	CGMCC 1.15890	Bacillus algicola	LXJ106	Bacilli	C(I)	2016-02-20	24.59 N 118.16 E	China: Xiamen
KX755355		Bacillus algicola	HY10	Bacilli	C(I)	2016-02-20	24.59 N 118.16 E	China: Xiamen
MN746156		Bacillus algicola	O4	Bacilli	P(I)	2016-02-20	24.54 N 118.20 E	China: Xiamen
MN746168		Bacillus algicola	LXJ110	Bacilli	C(I)	2016-02-20	24.59 N 118.16 E	China: Xiamen
MN746261		Bacillus algicola	C4(1)	Bacilli	C(I)	2016-02-20	24.59 N 118.16 E	China: Xiamen
MN746152		Bacillus altitudinis	W6	Bacilli	C(II)	2016-03-03	24.59 N 118.16 E	China: Xiamen
MN746153		Bacillus altitudinis	W5	Bacilli	C(II)	2016-03-03	24.59 N 118.16 E	China: Xiamen
MN746154		Bacillus altitudinis	W4	Bacilli	C(II)	2016-03-03	24.59 N 118.16 E	China: Xiamen
MN746195		Bacillus altitudinis	LXJ71	Bacilli	C(I)	2016-02-20	24.59 N 118.16 E	China: Xiamen
MN746196		Bacillus altitudinis	LXJ70	Bacilli	C(I)	2016-02-20	24.59 N 118.16 E	China: Xiamen
MN746197		Bacillus altitudinis	LXJ69	Bacilli	C(I)	2016-02-20	24.59 N 118.16 E	China: Xiamen
MN746216		Bacillus anthracis	HYSJ134	Bacilli	C(I)	2016-02-20	24.59 N 118.16 E	China: Xiamen
KX755352	CGMCC 1.15846	Bacillus boroniphilus	HY5	Bacilli	C(I)	2016-02-20	24.59 N 118.16 E	China: Xiamen
KX755363	CGMCC 1.15848	Bacillus cereus	HY25	Bacilli	P(I)	2016-02-20	24.54 N 118.20 E	China: Xiamen
MN746118		Bacillus cereus	Y22	Bacilli	P(I)	2016-02-20	24.54 N 118.20 E	China: Xiamen
MN746160		Bacillus cereus	LXJ131	Bacilli	C(I)	2016-02-20	24.59 N 118.16 E	China: Xiamen
MN746165		Bacillus cereus	LXJ114	Bacilli	C(I)	2016-02-20	24.59 N 118.16 E	China: Xiamen
MN746166		Bacillus cereus	LXJ113	Bacilli	C(I)	2016-02-20	24.59 N 118.16 E	China: Xiamen
MN746178		Bacillus cereus	LXJ94	Bacilli	C(I)	2016-02-20	24.59 N 118.16 E	China: Xiamen
MN746180		Bacillus cereus	LXJ91	Bacilli	C(I)	2016-02-20	24.59 N 118.16 E	China: Xiamen
MN746184		Bacillus cereus	LXJ84	Bacilli	C(I)	2016-02-20	24.59 N 118.16 E	China: Xiamen
MN746185		Bacillus cereus	LXJ83	Bacilli	C(I)	2016-02-20	24.59 N 118.16 E	China: Xiamen
MN746186		Bacillus cereus	LXJ82	Bacilli	C(I)	2016-02-20	24.59 N 118.16 E	China: Xiamen
MN746187		Bacillus cereus	LXJ80	Bacilli	C(I)	2016-02-20	24.59 N 118.16 E	China: Xiamen
MN746189		Bacillus cereus	LXJ78	Bacilli	C(I)	2016-02-20	24.59 N 118.16 E	China: Xiamen
MN746190		Bacillus cereus	LXJ77	Bacilli	C(I)	2016-02-20	24.59 N 118.16 E	China: Xiamen
MN746191		Bacillus cereus	LXJ76	Bacilli	C(I)	2016-02-20	24.59 N 118.16 E	China: Xiamen
MN746192		Bacillus cereus	LXJ75	Bacilli	C(I)	2016-02-20	24.59 N 118.16 E	China: Xiamen
MN746193		Bacillus cereus	LXJ74	Bacilli	C(I)	2016-02-20	24.59 N 118.16 E	China: Xiamen
MN746194		Bacillus cereus	LXJ73	Bacilli	C(I)	2016-02-20	24.59 N 118.16 E	China: Xiamen
MN746202		Bacillus cereus	LXJ11	Bacilli	C(I)	2016-02-20	24.59 N 118.16 E	China: Xiamen
MN746204		Bacillus cereus	LXJ7	Bacilli	P(I)	2016-02-20	24.54 N 118.20 E	China: Xiamen
KX784511	CGMCC 1.15832	Bacillus licheniformis	LXJ2	Bacilli	P(I)	2016-02-20	24.54 N 118.20 E	China: Xiamen
MN746177		Bacillus licheniformis	LXJ95	Bacilli	C(I)	2016-02-20	24.59 N 118.16 E	China: Xiamen
MN746210		Bacillus nealsonii	HYSJ141	Bacilli	P(I)	2016-02-20	24.54 N 118.20 E	China: Xiamen
MN746205		Bacillus paralicheniformis	LXJ3	Bacilli	P(I)	2016-02-20	24.54 N 118.20 E	China: Xiamen
KX784531	CGMCC 1.15888	Bacillus sonorensis	LXJ86	Bacilli	P(I)	2016-02-20	24.54 N 118.20 E	China: Xiamen
KX784534	CGMCC 1.15860	Staphylococcus epidermidis	LXJ104	Bacilli	C(I)	2016-02-20	24.59 N 118.16 E	China: Xiamen
MN746130		Staphylococcus warneri	Y9	Bacilli	C(I)	2016-02-20	24.59 N 118.16 E	China: Xiamen
MN746207		Bordetella sp.	HYSJ144	Betaproteobacteria	P(I)	2016-02-20	24.54 N 118.20 E	China: Xiamen
KX755353		Flavobacterium dongtanense	HY6	Flavobacteriia	C(I)	2016-02-20	24.59 N 118.16 E	China: Xiamen
MN746133		Flavobacterium dongtanense	Y6	Flavobacteriia	C(I)	2016-02-20	24.59 N 118.16 E	China: Xiamen
MN746239		Flavobacterium sp.	HYSJ106	Flavobacteriia	C(I)	2016-02-20	24.59 N 118.16 E	China: Xiamen
MN746230		Formosa sp.	HYSJ120	Flavobacteriia	C(I)	2016-02-20	24.59 N 118.16 E	China: Xiamen
KX784545	CGMCC 1.15894	Gordonia terrae	LXJ128	Flavobacteriia	C(I)	2016-02-20	24.59 N 118.16 E	China: Xiamen
KX755374	CGMCC 1.15862	Lutibacter maritimus	HYC14-1	Flavobacteriia	C(I)	2016-02-20	24.59 N 118.16 E	China: Xiamen
MN746163		Lutibacter maritimus	LXJ121	Flavobacteriia	C(I)	2016-02-20	24.59 N 118.16 E	China: Xiamen
MN746247		Lutibacter maritimus	C14	Flavobacteriia	C(I)	2016-02-20	24.59 N 118.16 E	China: Xiamen
MN746248		Lutibacter maritimus	C14(1)	Flavobacteriia	C(I)	2016-02-20	24.59 N 118.16 E	China: Xiamen
KX755373	CGMCC 1.15844	Maribacter dokdonensis	HYC13	Flavobacteriia	C(I)	2016-02-20	24.59 N 118.16 E	China: Xiamen
MN746249		Maribacter dokdonensis	C13-2	Flavobacteriia	C(I)	2016-02-20	24.59 N 118.16 E	China: Xiamen
MN746117		Olleya marilimosa	Y23	Flavobacteriia	P(I)	2016-02-20	24.54 N 118.20 E	China: Xiamen
KX784515		Polaribacter gangjinensis	LXJ12	Flavobacteriia	P(I)	2016-02-20	24.54 N 118.20 E	China: Xiamen
KX784512	CGMCC 1.16109	Polaribacter marinivivus	LXJ4	Flavobacteriia	P(I)	2016-02-20	24.54 N 118.20 E	China: Xiamen
MN746211		Rhodococcus baikonurensis	HYSJ140	Flavobacteriia	P(I)	2016-02-20	24.54 N 118.20 E	China: Xiamen
KX784525	CGMCC 1.15884	Acinetobacter gandensis	LXJ62	Gammaproteobacteria	C(I)	2016-02-20	24.59 N 118.16 E	China: Xiamen
KX784526	CGMCC 1.15885	Acinetobacter johnsonii	LXJ64	Gammaproteobacteria	C(I)	2016-02-20	24.59 N 118.16 E	China: Xiamen
KX784544		Acinetobacter johnsonii	LXJ127	Gammaproteobacteria	C(I)	2016-02-20	24.59 N 118.16 E	China: Xiamen
MN746143		Alteromonas naphthalenivorans	W15	Gammaproteobacteria	C(II)	2016-03-03	24.59 N 118.16 E	China: Xiamen
KX755369	CGMCC 1.15852	Amphritea atlantica	HYC8	Gammaproteobacteria	C(I)	2016-02-20	24.59 N 118.16 E	China: Xiamen
MN746255		Amphritea atlantica	C8	Gammaproteobacteria	C(I)	2016-02-20	24.59 N 118.16 E	China: Xiamen
MN746145		Halomonas sulfidaeris	W13	Gammaproteobacteria	P(II)	2016-03-03	24.54 N 118.20 E	China: Xiamen
KX755366	CGMCC 1.15842	Idiomarina aestuarii	HYC3	Gammaproteobacteria	C(I)	2016-02-20	24.59 N 118.16 E	China: Xiamen
MN746254		Idiomarina aestuarii	C9(1)	Gammaproteobacteria	C(I)	2016-02-20	24.59 N 118.16 E	China: Xiamen
MN746262		Idiomarina aestuarii	C3	Gammaproteobacteria	C(I)	2016-02-20	24.59 N 118.16 E	China: Xiamen
MN746161		Idiomarina mangrovi	LXJ130	Gammaproteobacteria	C(I)	2016-02-20	24.59 N 118.16 E	China: Xiamen
KX755370	CGMCC 1.15878	Idiomarina sp.	HYC9	Gammaproteobacteria	C(I)	2016-02-20	24.59 N 118.16 E	China: Xiamen
MN746243	CGMCC 1.17774	Litoricola marina	HY2016	Gammaproteobacteria	P(I)	2016-02-20	24.54 N 118.20 E	China: Xiamen
KX784521	CGMCC 1.15840	Marinomonas hwangdonensis	LXJ53	Gammaproteobacteria	C(I)	2016-02-20	24.59 N 118.16 E	China: Xiamen
MN746220		Marinomonas pontica	HYSJ130	Gammaproteobacteria	C(I)	2016-02-20	24.59 N 118.16 E	China: Xiamen
MN746141		Pseudoalteromonas atlantica	W17	Gammaproteobacteria	C(II)	2016-03-03	24.59 N 118.16 E	China: Xiamen
MN746199		Pseudoalteromonas atlantica	LXJ66	Gammaproteobacteria	C(I)	2016-02-20	24.59 N 118.16 E	China: Xiamen
MN746203		Pseudoalteromonas atlantica	LXJ8	Gammaproteobacteria	P(I)	2016-02-20	24.54 N 118.20 E	China: Xiamen
MN746244		Pseudoalteromonas carrageenovora	C17	Gammaproteobacteria	C(I)	2016-02-20	24.59 N 118.16 E	China: Xiamen
MN746256		Pseudoalteromonas carrageenovora	C7	Gammaproteobacteria	C(I)	2016-02-20	24.59 N 118.16 E	China: Xiamen
MN746198		Pseudoalteromonas hodoensis	LXJ67	Gammaproteobacteria	C(I)	2016-02-20	24.59 N 118.16 E	China: Xiamen
KX784514	CGMCC 1.15834	Pseudoalteromonas issachenkonii	LXJ10	Gammaproteobacteria	P(I)	2016-02-20	24.54 N 118.20 E	China: Xiamen
KX755362	CGMCC 1.15847	Pseudoalteromonas marina	HY20	Gammaproteobacteria	C(I)	2016-02-20	24.59 N 118.16 E	China: Xiamen
MN746120		Pseudoalteromonas marina	Y20	Gammaproteobacteria	C(I)	2016-02-20	24.59 N 118.16 E	China: Xiamen
MN746139		Pseudoalteromonas marina	W19	Gammaproteobacteria	P(II)	2016-03-03	24.54 N 118.20 E	China: Xiamen
MN746147		Pseudoalteromonas marina	W11	Gammaproteobacteria	P(II)	2016-03-03	24.54 N 118.20 E	China: Xiamen
MN746155		Pseudoalteromonas marina	W3	Gammaproteobacteria	C(II)	2016-03-03	24.59 N 118.16 E	China: Xiamen
MN746157		Pseudoalteromonas marina	O2	Gammaproteobacteria	P(I)	2016-02-20	24.54 N 118.20 E	China: Xiamen
MN746173		Pseudoalteromonas marina	LXJ100	Gammaproteobacteria	C(I)	2016-02-20	24.59 N 118.16 E	China: Xiamen
MN746174		Pseudoalteromonas marina	LXJ99	Gammaproteobacteria	C(I)	2016-02-20	24.59 N 118.16 E	China: Xiamen
MN746175		Pseudoalteromonas marina	LXJ98	Gammaproteobacteria	C(I)	2016-02-20	24.59 N 118.16 E	China: Xiamen
MN746182		Pseudoalteromonas marina	LXJ89	Gammaproteobacteria	C(I)	2016-02-20	24.59 N 118.16 E	China: Xiamen
MN746201		Pseudoalteromonas marina	LXJ15	Gammaproteobacteria	C(I)	2016-02-20	24.59 N 118.16 E	China: Xiamen
MN746206		Pseudoalteromonas marina	LXJ1	Gammaproteobacteria	P(I)	2016-02-20	24.54 N 118.20 E	China: Xiamen
MN746213		Pseudoalteromonas marina	HYSJ138	Gammaproteobacteria	P(I)	2016-02-20	24.54 N 118.20 E	China: Xiamen
MN746218		Pseudoalteromonas marina	HYSJ132	Gammaproteobacteria	C(I)	2016-02-20	24.59 N 118.16 E	China: Xiamen
MN746259		Pseudoalteromonas marina	C4-2	Gammaproteobacteria	C(I)	2016-02-20	24.59 N 118.16 E	China: Xiamen
KX784520	CGMCC 1.15839	Pseudoalteromonas prydzensis	LXJ51	Gammaproteobacteria	C(I)	2016-02-20	24.59 N 118.16 E	China: Xiamen
KX784523	CGMCC 1.15882	Pseudoalteromonas sp.	LXJ60	Gammaproteobacteria	C(I)	2016-02-20	24.59 N 118.16 E	China: Xiamen
KX784532	CGMCC 1.15889	Pseudoalteromonas sp.	LXJ93	Gammaproteobacteria	C(I)	2016-02-20	24.59 N 118.16 E	China: Xiamen
KX784543	CGMCC 1.15893	Pseudoalteromonas sp.	LXJ126	Gammaproteobacteria	C(I)	2016-02-20	24.59 N 118.16 E	China: Xiamen
KX784529		Pseudoalteromonas sp.	LXJ81	Gammaproteobacteria	C(I)	2016-02-20	24.59 N 118.16 E	China: Xiamen
KX784537		Pseudoalteromonas sp.	LXJ115	Gammaproteobacteria	C(I)	2016-02-20	24.59 N 118.16 E	China: Xiamen
MN746181		Pseudoalteromonas sp.	LXJ90	Gammaproteobacteria	C(I)	2016-02-20	24.59 N 118.16 E	China: Xiamen
MN746188		Pseudoalteromonas sp.	LXJ79	Gammaproteobacteria	C(I)	2016-02-20	24.59 N 118.16 E	China: Xiamen
KX755361	CGMCC 1.15850	Pseudoalteromonas tetraodonis	HY19	Gammaproteobacteria	C(I)	2016-02-20	24.59 N 118.16 E	China: Xiamen
KX784524	CGMCC 1.15883	Pseudoalteromonas tetraodonis	LXJ61	Gammaproteobacteria	C(I)	2016-02-20	24.59 N 118.16 E	China: Xiamen
MN746121		Pseudoalteromonas tetraodonis	Y19	Gammaproteobacteria	C(I)	2016-02-20	24.59 N 118.16 E	China: Xiamen
MN746257		Pseudoalteromonas tetraodonis	C6	Gammaproteobacteria	C(I)	2016-02-20	24.59 N 118.16 E	China: Xiamen
KX755364	CGMCC 1.15849	Pseudoalteromonas tunicata	HYC1-1	Gammaproteobacteria	C(I)	2016-02-20	24.59 N 118.16 E	China: Xiamen
MN746264		Pseudoalteromonas tunicata	C1	Gammaproteobacteria	C(I)	2016-02-20	24.59 N 118.16 E	China: Xiamen
MN746265		Pseudoalteromonas tunicata	C1(1)	Gammaproteobacteria	C(I)	2016-02-20	24.59 N 118.16 E	China: Xiamen
MN746144		Pseudoalteromonas undina	W14	Gammaproteobacteria	C(II)	2016-03-03	24.59 N 118.16 E	China: Xiamen
MN746162		Pseudoalteromonas undina	LXJ124	Gammaproteobacteria	C(I)	2016-02-20	24.59 N 118.16 E	China: Xiamen
MN746172		Pseudoalteromonas undina	LXJ101	Gammaproteobacteria	C(I)	2016-02-20	24.59 N 118.16 E	China: Xiamen
MN746217		Pseudomonas lundensis	HYSJ133	Gammaproteobacteria	C(I)	2016-02-20	24.59 N 118.16 E	China: Xiamen
MN746219		Pseudomonas lundensis	HYSJ131	Gammaproteobacteria	C(I)	2016-02-20	24.59 N 118.16 E	China: Xiamen
MN746149		Salinicola salarius	W9	Gammaproteobacteria	P(II)	2016-03-03	24.54 N 118.20 E	China: Xiamen
KX755365	CGMCC 1.15841	Shewanella aestuarii	HYC2	Gammaproteobacteria	C(I)	2016-02-20	24.59 N 118.16 E	China: Xiamen
MN746250		Shewanella aestuarii	C12	Gammaproteobacteria	C(I)	2016-02-20	24.59 N 118.16 E	China: Xiamen
MN746252		Shewanella aestuarii	C10	Gammaproteobacteria	C(I)	2016-02-20	24.59 N 118.16 E	China: Xiamen
MN746263		Shewanella aestuarii	C2	Gammaproteobacteria	C(I)	2016-02-20	24.59 N 118.16 E	China: Xiamen
KX755372	CGMCC 1.15843	Shewanella hafniensis	HYC11	Gammaproteobacteria	C(I)	2016-02-20	24.59 N 118.16 E	China: Xiamen
MN746251		Shewanella putrefaciens	C11	Gammaproteobacteria	C(I)	2016-02-20	24.59 N 118.16 E	China: Xiamen
KX784516	CGMCC 1.15835	Shewanella vesiculosa	LXJ23	Gammaproteobacteria	C(I)	2016-02-20	24.59 N 118.16 E	China: Xiamen
KX784528	CGMCC 1.15887	Shigella flexneri	LXJ72	Gammaproteobacteria	C(I)	2016-02-20	24.59 N 118.16 E	China: Xiamen
MN746200		Shigella flexneri	LXJ63	Gammaproteobacteria	C(I)	2016-02-20	24.59 N 118.16 E	China: Xiamen
KX755375	CGMCC 1.15845	Vibrio atlanticus	HYC14-2	Gammaproteobacteria	C(I)	2016-02-20	24.59 N 118.16 E	China: Xiamen
MN746246		Vibrio atlanticus	C14-2	Gammaproteobacteria	C(I)	2016-02-20	24.59 N 118.16 E	China: Xiamen
KX784519	CGMCC 1.15838	Vibrio crassostreae	LXJ36	Gammaproteobacteria	C(I)	2016-02-20	24.59 N 118.16 E	China: Xiamen
KX784518	CGMCC 1.15837	Vibrio neocaledonicus	LXJ31	Gammaproteobacteria	C(I)	2016-02-20	24.59 N 118.16 E	China: Xiamen
KX784541		Vibrio neocaledonicus	LXJ123	Gammaproteobacteria	C(I)	2016-02-20	24.59 N 118.16 E	China: Xiamen
KX755368	CGMCC 1.15851	Vibrio pacinii	HYC5	Gammaproteobacteria	C(I)	2016-02-20	24.59 N 118.16 E	China: Xiamen
MN746258		Vibrio pacinii	C5	Gammaproteobacteria	C(I)	2016-02-20	24.59 N 118.16 E	China: Xiamen
