# Supplementary material for: Opportunistic bacteria with reduced genomes are effective competitors for organic nitrogen compounds in coastal dinoflagellate blooms
Source: Microbiome. 2021 Mar 24;9:71. doi: 10.1186/s40168-021-01022-z (PMC7992965; doi:10.1186/s40168-021-01022-z)
Supplement: Supplementary file 6 — Additional file 5: Table S4. Genomic information and encoded DON transporters on isolates and reference strains. [file 40168_2021_1022_MOESM6_ESM.xlsx]

## Sheet: Flavobacteriia
Additional file 5: Table S4 Genomic information and encoded DON transporters on isolates and reference strains. (Note: The strains described in article are highlighted with red in Genome Name; the encoded transporter identified are filled with green; the "+" denotes that the protein is expressed during the incubation, the data for D. donghaensis MED134, R. sp. MED193 and N. caesariensis MED92 is …
IMG Genome ID	taxon_oid	Genome Name / Sample Name	Size	GC (%)	Gene Count * assembled	Scaffold Count * assembled	CRISPR Count * assembled	GC Count * assembled	Coding Base Count * assembled	Coding Base Count % * assembled	Coding Base Count NP	Coding Base Count NP %	CDS Count * assembled	CDS % * assembled	COG Count * assembled	COG % * assembled	KOG Count	KOG %	Pfam Count * assembled	Pfam % * assembled	TIGRfam Count * assembled	TIGRfam % * assembled	Enzyme Count * assembled	Enzyme % * assembled	KEGG Count * assembled	KEGG % * assembled	Not KEGG Count * assembled	Not KEGG % * assembled	KO Count * assembled	KO % * assembled	Not KO Count * assembled	Not KO % * assembled	MetaCyc Count * assembled	MetaCyc % * assembled	Not MetaCyc Count * assembled	Not MetaCyc % * assembled	Amino acid	Alanine	Arginine	Asparagine	Asparticacid	Cysteine	Glutamine	Glycine	Histidine	Isoleucine	Leucine	Lysine	Methionine
2751185726	2751185726	Formosa sp. Hel3_A1_48	2.01645	36	1858	1	0	733297	1899699	94.21	1899699	94.21	1811	97.47	1146	61.68	436	23.47	1482	79.76	703	37.84	568	30.57	581	31.27	1230	66.2	925	49.78	886	47.69	505	27.18	1306	70.29
2773857722	2773857722	Polaribacter marinivivus LXJ4	2.54549	29	2470	1	0	738401	2360761	92.74	2360761	92.74	2419	97.94	1422	57.57	0	0	1928	78.06	799	32.35	669	27.09	660	26.72	1759	71.21	1108	44.86	1311	53.08	592	23.97	1827	73.97	+
2617271200	2617271200	Weeksella massiliensis FF8	2.55208	36	2429	53	2	915031	2323892	91.06	2323892	91.06	2367	97.45	1382	56.9	467	19.23	1848	76.08	789	32.48	644	26.51	626	25.77	1741	71.68	1101	45.33	1266	52.12	565	23.26	1802	74.19
2671180711	2671180711	Chryseobacterium sp. FF12	2.56107	37	2454	12	0	951970	2316149	90.44	2316149	90.44	2382	97.07	1412	57.54	491	20.01	1863	75.92	782	31.87	642	26.16	645	26.28	1737	70.78	1079	43.97	1303	53.1	565	23.02	1817	74.04
2728369040	2728369040	Flavobacterium psychrophilum Pullman	2.6451	32	2526	83	2	856667	2337090	88.36	2337090	88.36	2357	93.31	1332	52.73	457	18.09	1853	73.36	773	30.6	630	24.94	631	24.98	1726	68.33	1046	41.41	1311	51.9	561	22.21	1796	71.1
2802429604	2802429604	Tenacibaculum dicentrarchi TNO021	2.66157	30	2536	42	2	803064	2398488	90.12	2398488	90.12	2345	92.47	1354	53.39	0	0	1812	71.45	784	30.91	648	25.55	648	25.55	1697	66.92	1073	42.31	1272	50.16	572	22.56	1773	69.91
2835020381	2835020381	Psychroflexus sp. S27	2.66716	34	2499	27	1	896096	2439625	91.47	2439625	91.47	2445	97.84	1790	71.63	0	0	1946	77.87	801	32.05	640	25.61	645	25.81	1800	72.03	1152	46.1	1293	51.74	559	22.37	1886	75.47
2609460310	2609460310	Mangrovimonas yunxiaonensis LY01	2.67003	39	2480	11	1	1047614	2461042	92.17	2461042	92.17	2424	97.74	1445	58.27	472	19.03	1946	78.47	789	31.81	623	25.12	636	25.65	1788	72.1	1114	44.92	1310	52.82	544	21.94	1880	75.81
2791355037	2791355037	Polaribacter tangerinus WS2-14	2.67109	31	2404	16	1	833618	2464744	92.28	2464744	92.28	2329	96.88	1398	58.15	529	22	1896	78.87	798	33.19	663	27.58	645	26.83	1684	70.05	1086	45.17	1243	51.71	585	24.33	1744	72.55
2802429619	2802429619	Tenacibaculum dicentrarchi TD3509T	2.67332	30	2540	61	1	806200	2406983	90.04	2406983	90.04	2364	93.07	1360	53.54	455	17.91	1842	72.52	790	31.1	640	25.2	643	25.31	1721	67.76	1068	42.05	1296	51.02	564	22.2	1800	70.87
2713896913	2713896913	Flavobacterium psychrophilum KTEN-1510	2.67431	32	2729	140	2	868904	2339258	87.47	2339258	87.47	2556	93.66	1291	47.31	456	16.71	1911	70.03	764	28	622	22.79	625	22.9	1931	70.76	1024	37.52	1532	56.14	556	20.37	2000	73.29
2627853904	2627853904	Flavobacterium psychrophilum phage resistant V4-24	2.68459	32	2543	1	2	868976	2383759	88.79	2383759	88.79	2378	93.51	1360	53.48	472	18.56	1879	73.89	776	30.52	641	25.21	644	25.32	1734	68.19	1071	42.12	1307	51.4	569	22.38	1809	71.14
2693429885	2693429885	Capnocytophaga granulosa DSM 11449	2.72345	42	2543	44	1	1130451	2457223	90.23	2457223	90.23	2488	97.84	1254	49.31	386	15.18	1782	70.07	704	27.68	553	21.75	549	21.59	1939	76.25	970	38.14	1518	59.69	479	18.84	2009	79
2751185727	2751185727	Formosa sp. Hel1_33_131	2.73516	37	2613	1	1	1001398	2510913	91.8	2510913	91.8	2565	98.16	1322	50.59	460	17.6	1834	70.19	796	30.46	609	23.31	609	23.31	1956	74.86	1036	39.65	1529	58.52	536	20.51	2029	77.65
2634166320	2634166320	Cloacibacterium normanense DSM 15886	2.73627	33	2608	43	1	904251	2458129	89.85	2458129	89.85	2524	96.78	1488	57.06	495	18.98	1999	76.65	819	31.4	695	26.65	695	26.65	1829	70.13	1172	44.94	1352	51.84	609	23.35	1915	73.43
2648501388	2648501388	Flavobacterium psychrophilum 950106-1/1	2.73629	32	2609	1	2	885238	2430914	88.84	2430914	88.84	2445	93.71	1363	52.24	470	18.01	1896	72.67	779	29.86	645	24.72	646	24.76	1799	68.95	1079	41.36	1366	52.36	572	21.92	1873	71.79
2757320365	2757320365	Flavobacterium cheniae DSM 22462	2.74424	32	2591	18	0	890357	2556607	93.18	2556116	93.16	2526	97.49	1395	53.84	459	17.72	1939	74.84	798	30.8	631	24.35	631	24.35	1895	73.14	1097	42.34	1429	55.15	550	21.23	1976	76.26
638341152	638341152	Polaribacter irgensii 23-P	2.74546	35	2602	7	0	947737	2390311	87.06	2390311	87.06	2557	98.27	1374	52.81	531	20.41	1928	74.1	802	30.82	695	26.71	689	26.48	1868	71.79	1141	43.85	1416	54.42	616	23.67	1941	74.6
2728369068	2728369068	Flavobacterium psychrophilum 17830	2.77468	32	2649	98	6	899047	2450435	88.31	2450435	88.31	2477	93.51	1382	52.17	477	18.01	1934	73.01	801	30.24	646	24.39	648	24.46	1829	69.04	1082	40.85	1395	52.66	576	21.74	1901	71.76
2728369067	2728369067	Flavobacterium psychrophilum 11754	2.78857	32	2668	83	6	902799	2461794	88.28	2461794	88.28	2494	93.48	1387	51.99	477	17.88	1944	72.86	804	30.13	645	24.18	647	24.25	1847	69.23	1082	40.55	1412	52.92	575	21.55	1919	71.93
2802429608	2802429608	Tenacibaculum dicentrarchi TDCHD05	2.79852	30	2676	46	1	841243	2504635	89.5	2504635	89.5	2478	92.6	1395	52.13	461	17.23	1859	69.47	795	29.71	649	24.25	648	24.22	1830	68.39	1077	40.25	1401	52.35	575	21.49	1903	71.11
2648501190	2648501190	Flavobacterium psychrophilum 3	2.8054	33	2633	1	2	913308	2475790	88.26	2475790	88.26	2436	92.52	1385	52.6	475	18.04	1926	73.15	792	30.08	643	24.42	646	24.53	1790	67.98	1091	41.44	1345	51.08	572	21.72	1864	70.79
2627853801	2627853801	Flavobacterium psychrophilum VQ50	2.80677	33	2641	1	2	913742	2475911	88.22	2475911	88.22	2444	92.54	1385	52.44	472	17.87	1933	73.19	792	29.99	645	24.42	649	24.57	1795	67.97	1090	41.27	1354	51.27	573	21.7	1871	70.84
640612204	640612204	Flavobacteria bacterium BAL38	2.80699	31	2665	14	0	882277	2570798	91.59	2570798	91.59	2612	98.01	1344	50.43	467	17.52	1966	73.77	792	29.72	647	24.28	640	24.02	1972	74	1097	41.16	1515	56.85	563	21.13	2049	76.89
2811995271	2811995271	Capnocytophaga ochracea NCTC 11545	2.80953	39	2614	12	3	1103560	2451554	87.26	2451554	87.26	2543	97.28	1155	44.19	396	15.15	1792	68.55	688	26.32	543	20.77	556	21.27	1987	76.01	934	35.73	1609	61.55	473	18.09	2070	79.19
2835307147	2835307147	Winogradskyella sp. KYW1333	2.81182	33	2620	17	0	936832	2608848	92.78	2608848	92.78	2571	98.13	1828	69.77	0	0	1995	76.15	828	31.6	677	25.84	670	25.57	1901	72.56	1127	43.02	1444	55.11	604	23.05	1967	75.08
2772190784	2772190784	Nonlabens sediminis NBRC 100970	2.83571	35	2640	1	0	1005448	2629203	92.72	2629203	92.72	2592	98.18	1424	53.94	466	17.65	1980	75	804	30.45	621	23.52	627	23.75	1965	74.43	1092	41.36	1500	56.82	544	20.61	2048	77.58
2808606723	2808606723	Capnocytophaga granulosa NCTC 12948	2.8438	42	2639	3	2	1181036	2565584	90.22	2565584	90.22	2571	97.42	1267	48.01	389	14.74	1834	69.5	722	27.36	550	20.84	551	20.88	2020	76.54	960	36.38	1611	61.05	476	18.04	2095	79.39
2636415446	2636415446	Flavobacterium psychrophilum MH1	2.84781	33	2697	1	3	926965	2511780	88.21	2511780	88.21	2500	92.7	1388	51.46	475	17.61	1942	72.01	792	29.37	645	23.92	646	23.95	1854	68.74	1095	40.6	1405	52.09	573	21.25	1927	71.45
2630968416	2630968416	Flavobacterium psychrophilum 5	2.84831	33	2692	1	2	926931	2514913	88.3	2514913	88.3	2495	92.68	1388	51.56	475	17.64	1938	71.99	792	29.42	645	23.96	646	24	1849	68.68	1096	40.71	1399	51.97	573	21.29	1922	71.4
2648501439	2648501439	Flavobacterium psychrophilum PG2	2.85063	33	2694	1	1	927767	2517993	88.33	2517993	88.33	2497	92.69	1390	51.6	475	17.63	1940	72.01	792	29.4	643	23.87	646	23.98	1851	68.71	1094	40.61	1403	52.08	571	21.2	1926	71.49
2739368073	2739368073	Tenacibaculum lutimaris DSM 16505 (v2)	2.86947	32	2720	14	1	915067	2645960	92.23	2636381	91.9	2666	98.01	1568	57.65	522	19.19	2097	77.1	832	30.59	675	24.82	674	24.78	1992	73.24	1174	43.16	1492	54.85	591	21.73	2075	76.29
2841145138	2841145138	Nonlabens sp. MJ115	2.8721	41	2697	1	0	1168949	2659382	92.59	2659382	92.59	2638	97.81	1830	67.85	0	0	1998	74.08	782	29	643	23.84	648	24.03	1990	73.79	1110	41.16	1528	56.66	561	20.8	2077	77.01
2519103032	2519103032	Croceibacter atlanticus SA60	2.87836	34	2668	1	0	968950	2686197	93.54	2686197	93.54	2637	98.84	1526	57.2	515	19.3	2084	78.11	821	30.77	662	24.81	655	24.55	1982	74.29	1162	43.55	1475	55.28	578	21.66	2059	77.17
2775507245	2775507245	Nonlabens sp. MIC269	2.88429	35	2661	1	0	1022523	2677696	92.84	2677696	92.84	2613	98.2	1467	55.13	470	17.66	2004	75.31	811	30.48	636	23.9	643	24.16	1970	74.03	1110	41.71	1503	56.48	559	21.01	2054	77.19
2576861653	2576861653	Flavobacterium saliperosum S13	2.89493	40	2694	76	0	1146105	2521514	87.1	2521514	87.1	2647	98.26	1478	54.86	485	18	2011	74.65	803	29.81	660	24.5	667	24.76	1980	73.5	1154	42.84	1493	55.42	582	21.6	2065	76.65
2770939504	2770939504	Oceanihabitans sediminis DSM 28133	2.89495	33	2687	26	0	958380	2609269	90.15	2609269	90.15	2627	97.77	1530	56.94	508	18.91	2054	76.44	814	30.29	645	24	644	23.97	1983	73.8	1151	42.84	1476	54.93	561	20.88	2066	76.89
2639762886	2639762886	Flavobacterium psychrophilum CN	2.89731	32	3250	25	4	941285	2499275	86.26	2499275	86.26	3052	93.91	1188	36.55	389	11.97	2167	66.68	791	24.34	815	25.08	811	24.95	2241	68.95	1356	41.72	1696	52.18	731	22.49	2321	71.42
2547132518	2547132518	Tenacibaculum sp. 47A_GOM-205m	2.89786	32	2826	11	1	921918	2666877	92.05	2659854	91.8	2770	98.02	1549	54.81	522	18.47	2104	74.45	823	29.12	667	23.6	666	23.57	2104	74.45	1161	41.08	1609	56.94	582	20.59	2188	77.42
2648501923	2648501923	Flavobacterium psychrophilum CR	2.89915	32	3290	7	2	941917	2500307	86.24	2500307	86.24	3093	94.01	1154	35.08	360	10.94	2205	67.02	794	24.13	831	25.26	821	24.95	2272	69.06	1375	41.79	1718	52.22	741	22.52	2352	71.49
2636415957	2636415957	Flavobacterium psychrophilum CW	2.89981	32	3027	9	3	942054	2526627	87.13	2526627	87.13	2830	93.49	1277	42.19	419	13.84	2112	69.77	799	26.4	758	25.04	748	24.71	2082	68.78	1258	41.56	1572	51.93	675	22.3	2155	71.19
2597490156	2597490156	Flavobacterium psychrophilum CSF259-93	2.90074	32	2718	1	2	942575	2547795	87.83	2547795	87.83	2520	92.72	1399	51.47	478	17.59	1975	72.66	811	29.84	650	23.91	653	24.03	1867	68.69	1105	40.65	1415	52.06	579	21.3	1941	71.41
2833729168	2833729168	Oceanihabitans sediminis S9-10	2.90814	33	2700	20	0	963365	2611541	89.8	2611541	89.8	2635	97.59	1921	71.15	0	0	2056	76.15	801	29.67	643	23.81	639	23.67	1996	73.93	1150	42.59	1485	55	562	20.81	2073	76.78
2791355025	2791355025	Tenacibaculum finnmarkense TNO006	2.91685	31	2819	97	2	901767	2606903	89.38	2606903	89.38	2608	92.52	1397	49.56	461	16.35	1908	67.68	801	28.41	653	23.16	653	23.16	1955	69.35	1094	38.81	1514	53.71	581	20.61	2027	71.9
2597490375	2597490375	Dokdonia sp. Hel1_53	2.93258	36	2673	1	0	1048963	2674712	91.21	2665722	90.9	2608	97.57	1483	55.48	504	18.86	2043	76.43	781	29.22	649	24.28	647	24.21	1961	73.36	1121	41.94	1487	55.63	569	21.29	2039	76.28
2617271332	2617271332	Nonlabens sediminis JCM 19294	2.93576	35	2922	22	0	1037350	2710877	92.34	2710877	92.34	2879	98.53	1391	47.6	438	14.99	2110	72.21	805	27.55	732	25.05	717	24.54	2162	73.99	1234	42.23	1645	56.3	648	22.18	2231	76.35
2811995222	2811995222	Capnocytophaga ochracea NCTC 11546	2.94679	39	2710	44	1	1157092	2546268	86.41	2546268	86.41	2643	97.53	1216	44.87	408	15.06	1909	70.44	722	26.64	567	20.92	591	21.81	2052	75.72	977	36.05	1666	61.48	493	18.19	2150	79.34
2526164557	2526164557	Croceibacter atlanticus HTCC2559	2.95296	34	2727	1	1	1001055	2751166	93.17	2751166	93.17	2678	98.2	1562	57.28	541	19.84	2123	77.85	836	30.66	678	24.86	671	24.61	2007	73.6	1191	43.67	1487	54.53	593	21.75	2085	76.46
2791355027	2791355027	Tenacibaculum finnmarkense TFHFJT	2.95501	31	2883	96	2	916204	2629183	88.97	2629183	88.97	2654	92.06	1397	48.46	458	15.89	1970	68.33	803	27.85	650	22.55	651	22.58	2003	69.48	1089	37.77	1565	54.28	578	20.05	2076	72.01
2593339297	2593339297	Olleya aquimaris DSM 24464	2.95826	32	2714	21	1	953666	2734739	92.46	2734739	92.46	2647	97.53	1482	54.61	512	18.87	2087	76.9	845	31.13	670	24.69	664	24.47	1983	73.07	1146	42.23	1501	55.31	591	21.78	2056	75.76
2524023204	2524023204	Mesoflavibacter zeaxanthinifaciens DSM 18436	2.96621	31	2767	21	0	931456	2749802	92.73	2749802	92.73	2698	97.51	1519	54.9	504	18.21	2102	75.97	827	29.89	657	23.74	651	23.53	2047	73.98	1141	41.24	1557	56.27	574	20.74	2124	76.76
2663763042	2663763042	Lutibacter profundi LP1	2.96698	30	2699	1	2	883280	2698365	90.95	2698365	90.95	2639	97.78	1580	58.54	541	20.04	2123	78.66	851	31.53	721	26.71	710	26.31	1929	71.47	1235	45.76	1404	52.02	0	0	0	0
638341218	638341218	Polaribacter sp. MED152	2.9671	31	2723	2	1	908375	2763409	93.14	2763409	93.14	2679	98.38	1488	54.65	571	20.97	2129	78.19	840	30.85	710	26.07	692	25.41	1987	72.97	1170	42.97	1509	55.42	631	23.17	2048	75.21
2622736510	2622736510	Psychroflexus sediminis DSM 19803	2.9735	38	2725	36	0	1143698	2676583	90.07	2676583	90.07	2663	97.72	1611	59.12	577	21.17	2135	78.35	870	31.93	717	26.31	704	25.83	1959	71.89	1247	45.76	1416	51.96	618	22.68	2045	75.05
2757320982	2757320982	Winogradskyella sp. PC-19	2.97752	33	2805	1	0	979867	2767264	93.19	2767264	93.19	2757	98.29	1499	53.44	500	17.83	2118	75.51	812	28.95	642	22.89	642	22.89	2115	75.4	1131	40.32	1626	57.97	559	19.93	2198	78.36
2834041113	2834041113	Polaribacter sp. WD7	2.97791	31	2708	18	0	914148	2722531	91.42	2722531	91.42	2640	97.49	1934	71.42	0	0	2104	77.7	836	30.87	715	26.4	684	25.26	1956	72.23	1159	42.8	1481	54.69	631	23.3	2009	74.19
2718217989	2718217989	Gramella salexigens LPB0144	2.97889	38	2706	1	0	1136729	2747926	92.25	2747926	92.25	2646	97.78	1637	60.5	568	20.99	2182	80.64	855	31.6	726	26.83	724	26.76	1922	71.03	1272	47.01	1374	50.78	635	23.47	2011	74.32
2548877032	2548877032	Gillisia marina CBA3202	2.9814	35	3136	116	1	1039113	2652163	88.96	2652163	88.96	3086	98.41	1472	46.94	485	15.47	2340	74.62	819	26.12	784	25	773	24.65	2313	73.76	1388	44.26	1698	54.15	679	21.65	2407	76.75
2540341066	2540341066	Flavobacterium indicum GPTSA100-9	2.99309	31	2738	1	0	939339	2751556	91.93	2711545	90.59	2671	97.55	1460	53.32	465	16.98	2023	73.89	838	30.61	651	23.78	652	23.81	2019	73.74	1137	41.53	1534	56.03	575	21	2096	76.55
2728369274	2728369274	Ichthyenterobacterium magnum DSM 26283	3.00911	31	2814	16	1	943653	2769268	92.03	2758922	91.69	2766	98.29	1497	53.2	479	17.02	2121	75.37	827	29.39	629	22.35	635	22.57	2131	75.73	1121	39.84	1645	58.46	555	19.72	2211	78.57
2519103031	2519103031	Croceibacter atlanticus Pm1	3.01023	34	2818	1	1	1016807	2799792	93.11	2799792	93.11	2769	98.26	1556	55.22	535	18.99	2128	75.51	837	29.7	679	24.1	666	23.63	2103	74.63	1179	41.84	1590	56.42	593	21.04	2176	77.22
2630968603	2630968603	Polaribacter sp. Hel1_33_49	3.01275	31	2669	2	0	933392	2728673	90.57	2728673	90.57	2602	97.49	1553	58.19	586	21.96	2115	79.24	864	32.37	732	27.43	714	26.75	1888	70.74	1215	45.52	1387	51.97	653	24.47	1949	73.02
2728369366	2728369366	Tenacibaculum todarodis LPB0136	3.01921	31	2888	1	0	927721	2790763	92.43	2790763	92.43	2712	93.91	1548	53.6	531	18.39	2139	74.07	828	28.67	685	23.72	669	23.16	2043	70.74	1161	40.2	1551	53.7	604	20.91	2108	72.99
2721755704	2721755704	Flavobacterium crassostreae LPB0076	3.02732	36	2863	1	3	1089264	2660843	87.89	2660843	87.89	2656	92.77	1486	51.9	505	17.64	2029	70.87	824	28.78	671	23.44	681	23.79	1975	68.98	1143	39.92	1513	52.85	602	21.03	2054	71.74
2582581873	2582581873	Chryseobacterium sp. OV259	3.03266	34	2902	14	0	1024884	2745229	90.55	2727653	89.97	2841	97.9	1509	52	507	17.47	2089	71.98	833	28.7	664	22.88	662	22.81	2179	75.09	1135	39.11	1706	58.79	585	20.16	2256	77.74
2627853601	2627853601	Ulvibacter sp. Mar_2010_11	3.03359	39	2826	1	0	1194446	2786166	91.84	2773426	91.42	2762	97.74	1590	56.26	513	18.15	2167	76.68	848	30.01	650	23	653	23.11	2109	74.63	1146	40.55	1616	57.18	568	20.1	2194	77.64
2695420983	2695420983	Winogradskyella jejuensis DSM 25330	3.0339	34	2864	13	0	1046025	2837005	93.51	2833378	93.39	2817	98.36	1568	54.75	521	18.19	2181	76.15	850	29.68	667	23.29	665	23.22	2152	75.14	1176	41.06	1641	57.3	577	20.15	2240	78.21
2596583622	2596583622	Nonlabens sp. Hel_I_38	3.03662	38	2795	1	1	1153591	2778608	91.5	2760294	90.9	2735	97.85	1559	55.78	515	18.43	2109	75.46	801	28.66	667	23.86	659	23.58	2076	74.28	1167	41.75	1568	56.1	582	20.82	2153	77.03
2788500168	2788500168	Hanstruepera neustonica JCM19743	3.04834	35	2825	14	0	1079763	2856675	93.71	2856675	93.71	2780	98.41	1534	54.3	0	0	2143	75.86	840	29.73	652	23.08	648	22.94	2132	75.47	1156	40.92	1624	57.49	569	20.14	2211	78.27
2814123397	2814123397	Capnocytophaga sputigena NCTC 11653	3.05342	38	2813	11	1	1174722	2810174	92.03	2810174	92.03	2747	97.65	1261	44.83	408	14.5	1902	67.61	720	25.6	591	21.01	600	21.33	2147	76.32	1007	35.8	1740	61.86	519	18.45	2228	79.2
2531839038	2531839038	Xanthomarina gelatinilytica AK20	3.05548	35	2841	47	0	1080859	2712220	88.77	2712220	88.77	2841	100	1563	55.02	512	18.02	2139	75.29	855	30.1	668	23.51	663	23.34	2178	76.66	1185	41.71	1656	58.29	577	20.31	2264	79.69
2832867752	2832867752	Aureitalea marina NBRC 107741	3.07465	46	2965	4	0	1402049	2849754	92.69	2849754	92.69	2913	98.25	2027	68.36	0	0	2222	74.94	805	27.15	669	22.56	659	22.23	2254	76.02	1140	38.45	1773	59.8	587	19.8	2326	78.45
2693430036	2693430036	Polaribacter dokdonensis DSM 17204	3.07514	30	2827	4	0	922919	2875878	93.54	2866654	93.24	2769	97.95	1608	56.88	573	20.27	2210	78.17	843	29.82	736	26.03	702	24.83	2067	73.12	1202	42.52	1567	55.43	650	22.99	2119	74.96
638341093	638341093	Flavobacteria bacterium BBFL7	3.08315	35	2627	17	0	1077661	2793753	90.61	2793753	90.61	2592	98.67	1430	54.43	500	19.03	2027	77.16	800	30.45	664	25.28	635	24.17	1957	74.5	1098	41.8	1494	56.87	581	22.12	2011	76.55
2695420946	2695420946	Flavobacterium fontis DSM 25660	3.08463	41	2857	36	1	1265115	2819769	91.41	2819769	91.41	2769	96.92	1474	51.59	487	17.05	2035	71.23	852	29.82	669	23.42	665	23.28	2104	73.64	1125	39.38	1644	57.54	597	20.9	2172	76.02
2534681666	2534681666	Imtechella halotolerans K1	3.08695	36	2734	44	0	1095960	2808854	90.99	2808854	90.99	2694	98.54	1620	59.25	537	19.64	2207	80.72	850	31.09	696	25.46	690	25.24	2004	73.3	1231	45.03	1463	53.51	608	22.24	2086	76.3
2593339303	2593339303	Mesonia algae DSM 15361	3.0889	33	2930	37	1	1023562	2814583	91.13	2814583	91.13	2859	97.58	1588	54.2	500	17.06	2164	73.86	867	29.59	689	23.52	687	23.45	2172	74.13	1228	41.91	1631	55.67	596	20.34	2263	77.24
2524614665	2524614665	Gaetbulibacter saemankumensis DSM 17032	3.08915	34	2746	11	0	1059825	2830940	91.66	2817178	91.21	2688	97.89	1602	58.34	584	21.27	2190	79.75	895	32.59	749	27.28	754	27.46	1934	70.43	1251	45.56	1437	52.33	659	24	2029	73.89
2617271333	2617271333	Nonlabens ulvanivorans JCM 19298	3.09181	35	3510	25	1	1089158	2808554	90.84	2808554	90.84	3467	98.77	1257	35.81	397	11.31	2402	68.43	804	22.91	863	24.59	841	23.96	2626	74.81	1445	41.17	2022	57.61	751	21.4	2716	77.38
2627854283	2627854283	Polaribacter sp. Hel1_33_96	3.09599	31	2739	1	0	959545	2810253	90.77	2780891	89.82	2664	97.26	1596	58.27	603	22.02	2147	78.39	875	31.95	733	26.76	716	26.14	1948	71.12	1223	44.65	1441	52.61	656	23.95	2008	73.31
2634166173	2634166173	Formosa sp. Hel1_31_208	3.09867	35	2854	1	0	1081674	2868791	92.58	2854530	92.12	2795	97.93	1574	55.15	538	18.85	2160	75.68	846	29.64	672	23.55	665	23.3	2130	74.63	1181	41.38	1614	56.55	586	20.53	2209	77.4
2597490376	2597490376	Lutibacter sp. Hel_I_33_5	3.10142	30	2729	1	0	935043	2910375	93.84	2893037	93.28	2670	97.84	1528	55.99	550	20.15	2104	77.1	851	31.18	676	24.77	668	24.48	2002	73.36	1135	41.59	1535	56.25	600	21.99	2070	75.85
2837482949	2837482949	Winogradskyella aurantiaca IMCC 20180	3.10216	38	2867	25	0	1170918	2904481	93.63	2904481	93.63	2819	98.33	2010	70.11	0	0	2218	77.36	829	28.92	711	24.8	710	24.76	2109	73.56	1201	41.89	1618	56.44	626	21.83	2193	76.49
2568526347	2568526347	Flavobacterium cauense R2A-7	3.11396	38	2916	39	0	1188693	2726548	87.56	2726548	87.56	2868	98.35	1567	53.74	517	17.73	2121	72.74	823	28.22	676	23.18	677	23.22	2191	75.14	1193	40.91	1675	57.44	596	20.44	2272	77.91
2609460311	2609460311	Chryseobacterium antarcticum LMG 24720	3.12366	36	2978	4	0	1127148	2799598	89.63	2799598	89.63	2838	95.3	1566	52.59	537	18.03	2131	71.56	866	29.08	692	23.24	699	23.47	2139	71.83	1177	39.52	1661	55.78	604	20.28	2234	75.02
2831748538	2831748538	Hanstruepera crassostreae L53	3.13622	33	2911	6	0	1049491	2926937	93.33	2926937	93.33	2860	98.25	2009	69.01	0	0	2220	76.26	846	29.06	664	22.81	658	22.6	2202	75.64	1162	39.92	1698	58.33	577	19.82	2283	78.43
2791355028	2791355028	Tenacibaculum holothuriorum S2-2	3.1433	31	2973	24	0	974086	2930383	93.23	2930383	93.23	2924	98.35	1651	55.53	560	18.84	2307	77.6	845	28.42	684	23.01	675	22.7	2249	75.65	1199	40.33	1725	58.02	606	20.38	2318	77.97
2622736593	2622736593	Bizionia paragorgiae DSM 23842	3.14363	35	2936	41	0	1106859	2818315	89.79	2818315	89.79	2868	97.68	1610	54.84	503	17.13	2202	75	821	27.96	672	22.89	671	22.85	2197	74.83	1202	40.94	1666	56.74	586	19.96	2282	77.72
2830107710	2830107710	Mesonia maritima DSM 102814	3.1446	34	3016	25	2	1059333	2867232	91.18	2867232	91.18	2946	97.68	2054	68.1	0	0	2208	73.21	839	27.82	665	22.05	660	21.88	2286	75.8	1209	40.09	1737	57.59	577	19.13	2369	78.55
2608642109	2608642109	Aequorivita aquimaris D-24	3.14727	40	2988	66	1	1256786	2877367	91.42	2877367	91.42	2941	98.43	1613	53.98	510	17.07	2236	74.83	889	29.75	662	22.16	656	21.95	2285	76.47	1195	39.99	1746	58.43	567	18.98	2374	79.45
2775506845	2775506845	Altibacter lentus JL2010	3.15374	42	2993	9	0	1328766	2903988	92.08	2903988	92.08	2942	98.3	1599	53.42	492	16.44	2219	74.14	865	28.9	656	21.92	650	21.72	2292	76.58	1169	39.06	1773	59.24	574	19.18	2368	79.12
2595698203	2595698203	Formosa spongicola DSM 22637	3.15533	31	2961	29	0	985831	2909606	92.22	2909606	92.22	2912	98.35	1607	54.27	526	17.76	2211	74.67	856	28.91	679	22.93	676	22.83	2236	75.52	1203	40.63	1709	57.72	590	19.93	2322	78.42
2634166336	2634166336	Gramella sp. MAR_2010_147	3.15848	37	2889	1	0	1170741	2905198	91.98	2896381	91.7	2821	97.65	1738	60.16	594	20.56	2316	80.17	879	30.43	770	26.65	768	26.58	2053	71.06	1345	46.56	1476	51.09	674	23.33	2147	74.32
2563366726	2563366726	Flavobacterium sasangense DSM 21067	3.16369	32	3031	68	0	1022522	2885687	91.27	2885687	91.27	2965	97.82	1508	49.75	474	15.64	2163	71.36	825	27.22	673	22.2	659	21.74	2306	76.08	1184	39.06	1781	58.76	587	19.37	2378	78.46
2600255390	2600255390	Flavobacterium terrigena DSM 17934	3.17241	31	2926	18	1	988095	2924336	92.2	2912782	91.84	2845	97.23	1540	52.63	512	17.5	2148	73.41	863	29.49	665	22.73	680	23.24	2165	73.99	1151	39.34	1694	57.89	596	20.37	2249	76.86
2593339289	2593339289	Nonlabens ulvanivorans DSM 22727	3.17744	35	2918	28	0	1112741	2941356	92.57	2941356	92.57	2872	98.42	1562	53.53	521	17.85	2152	73.75	856	29.34	685	23.47	676	23.17	2196	75.26	1166	39.96	1706	58.46	599	20.53	2273	77.9
2788500148	2788500148	Aureitalea sp. RR4-38	3.18227	42	2923	1	1	1333203	2948798	92.66	2948798	92.66	2875	98.36	1604	54.88	0	0	2218	75.88	867	29.66	667	22.82	670	22.92	2205	75.44	1173	40.13	1702	58.23	585	20.01	2290	78.34
2775506923	2775506923	Nonlabens sp. MB-3u-79	3.18478	37	2842	1	0	1182469	2776591	87.18	2776591	87.18	2790	98.17	1519	53.45	520	18.3	2085	73.36	822	28.92	666	23.43	671	23.61	2119	74.56	1156	40.68	1634	57.49	582	20.48	2208	77.69
2751185745	2751185745	Lacinutrix venerupis DOK2-8	3.1924	31	2890	1	1	975297	2954519	92.55	2954519	92.55	2824	97.72	1634	56.54	548	18.96	2225	76.99	872	30.17	698	24.15	693	23.98	2131	73.74	1202	41.59	1622	56.12	604	20.9	2220	76.82
2835309768	2835309768	Winogradskyella aurantia WNB302	3.20395	37	2958	20	0	1184353	2939085	91.73	2939085	91.73	2911	98.41	2111	71.37	0	0	2245	75.9	841	28.43	718	24.27	699	23.63	2212	74.78	1226	41.45	1685	56.96	624	21.1	2287	77.32
2636416043	2636416043	Robiginitalea myxolifaciens DSM 21019	3.20696	49	2897	3	0	1566253	3012322	93.99	3010396	93.93	2849	98.34	1719	59.34	580	20.02	2279	78.67	858	29.62	716	24.72	711	24.54	2138	73.8	1207	41.66	1642	56.68	635	21.92	2214	76.42
2596583681	2596583681	Flavobacteriaceae bacterium Mar_2010_119	3.21017	36	2863	1	0	1153428	2972970	92.61	2966306	92.4	2811	98.18	1651	57.67	595	20.78	2250	78.59	863	30.14	716	25.01	722	25.22	2089	72.97	1217	42.51	1594	55.68	634	22.14	2177	76.04
2523231063	2523231063	Mesonia mobilis DSM 19841	3.21097	35	3043	60	0	1127759	2915295	90.95	2915295	90.95	2945	96.78	1678	55.14	565	18.57	2294	75.39	919	30.2	743	24.42	728	23.92	2217	72.86	1301	42.75	1644	54.03	644	21.16	2301	75.62
2617271264	2617271264	Nonlabens ulvanivorans PLR	3.21139	35	2973	45	0	1124335	2972981	92.58	2972981	92.58	2929	98.52	1570	52.81	519	17.46	2172	73.06	859	28.89	696	23.41	684	23.01	2245	75.51	1180	39.69	1749	58.83	608	20.45	2321	78.07
2838822391	2838822391	Nonlabens agnitus JCM 17109	3.21588	41	3046	4	0	1316806	2943944	91.54	2943944	91.54	2981	97.87	2004	65.79	0	0	2195	72.06	835	27.41	703	23.08	705	23.15	2276	74.72	1192	39.13	1789	58.73	614	20.16	2367	77.71
2609460230	2609460230	Nonlabens ulvanivorans JCM 19314	3.21696	35	3693	34	0	1130575	2915127	90.62	2915127	90.62	3650	98.84	1281	34.69	403	10.91	2476	67.05	844	22.85	871	23.59	856	23.18	2794	75.66	1487	40.27	2163	58.57	755	20.44	2895	78.39
2627853639	2627853639	Dokdonia donghaensis DSW-1	3.21959	38	2923	9	0	1225785	2947130	91.57	2947130	91.57	2865	98.02	1663	56.89	573	19.6	2285	78.17	840	28.74	722	24.7	706	24.15	2159	73.86	1228	42.01	1637	56	636	21.76	2229	76.26
2698536814	2698536814	Polaribacter sp. KT 15	3.22168	30	2918	1	0	963667	2991876	92.87	2986606	92.7	2811	96.33	1628	55.79	576	19.74	2245	76.94	873	29.92	734	25.15	715	24.5	2096	71.83	1215	41.64	1596	54.69	647	22.17	2164	74.16
2634166548	2634166548	Polaribacter sp. Hel1_33_78	3.22782	31	2875	1	2	996954	2925052	90.62	2899141	89.82	2807	97.63	1641	57.08	613	21.32	2229	77.53	885	30.78	750	26.09	723	25.15	2084	72.49	1250	43.48	1557	54.16	672	23.37	2135	74.26
2596583696	2596583696	Tenacibaculum sp. Mar_2010_205	3.24068	31	3085	3	2	989281	2917986	90.04	2868867	88.53	2976	96.47	1559	50.53	510	16.53	2172	70.41	853	27.65	691	22.4	684	22.17	2292	74.29	1208	39.16	1768	57.31	613	19.87	2363	76.6
2814123433	2814123433	Nonlabens ulvanivorans JCM 19275	3.2519	35	3674	41	1	1139953	2946863	90.62	2946863	90.62	3632	98.86	1312	35.71	429	11.68	2426	66.03	829	22.56	577	15.7	576	15.68	3056	83.18	991	26.97	2641	71.88	508	13.83	3124	85.03
2597490291	2597490291	Nonlabens ulvanivorans JCM 19296	3.25274	35	3659	42	1	1142815	2948351	90.64	2948351	90.64	3616	98.82	1317	35.99	401	10.96	2453	67.04	841	22.98	850	23.23	824	22.52	2792	76.31	1427	39	2189	59.83	742	20.28	2874	78.55
2667527234	2667527234	Nonlabens sp. Hel1_33_55	3.25386	39	2996	1	1	1284253	2995575	92.06	2987752	91.82	2923	97.56	1623	54.17	554	18.49	2231	74.47	841	28.07	710	23.7	707	23.6	2216	73.97	1207	40.29	1716	57.28	624	20.83	2299	76.74
2630968667	2630968667	Nonlabens ulvanivorans JCM 19297	3.26052	35	3701	43	0	1145630	2960632	90.8	2960632	90.8	3657	98.81	1306	35.29	399	10.78	2468	66.68	833	22.51	892	24.1	865	23.37	2792	75.44	1475	39.85	2182	58.96	779	21.05	2878	77.76
2622736622	2622736622	Nonlabens sp. YIK11	3.26068	41	2865	2	0	1334804	2935728	90.03	2869593	88.01	2821	98.46	1552	54.17	544	18.99	2107	73.54	825	28.8	696	24.29	695	24.26	2126	74.21	1173	40.94	1648	57.52	610	21.29	2211	77.17
2622736500	2622736500	Salinimicrobium catena DSM 23553	3.26317	44	3030	26	0	1427535	2959132	90.73	2959132	90.73	2978	98.28	1785	58.91	593	19.57	2390	78.88	905	29.87	759	25.05	749	24.72	2229	73.56	1312	43.3	1666	54.98	659	21.75	2319	76.53
2839535834	2839535834	Salegentibacter sediminis K5023	3.26425	40	3021	22	2	1307696	2968195	90.93	2968195	90.93	2967	98.21	2223	73.58	0	0	2417	80.01	903	29.89	787	26.05	778	25.75	2189	72.46	1367	45.25	1600	52.96	690	22.84	2277	75.37
2524614725	2524614725	Gramella portivictoriae DSM 23547	3.2694	40	3045	8	0	1292347	3025367	92.68	3006246	92.09	2984	98	1747	57.37	604	19.84	2395	78.65	886	29.1	797	26.17	779	25.58	2205	72.41	1367	44.89	1617	53.1	694	22.79	2290	75.21
2627853707	2627853707	Aequorivita vladivostokensis KMM 3516	3.26945	41	3130	25	1	1332635	2974871	90.99	2974871	90.99	3086	98.59	1681	53.71	532	17	2333	74.54	913	29.17	695	22.2	686	21.92	2400	76.68	1255	40.1	1831	58.5	594	18.98	2492	79.62
2630968620	2630968620	Muricauda lutaonensis CC-HSB-11	3.27426	45	3092	1	2	1472391	3017322	92.15	3017322	92.15	3044	98.45	1754	56.73	579	18.73	2392	77.36	882	28.53	721	23.32	716	23.16	2328	75.29	1253	40.52	1791	57.92	639	20.67	2405	77.78
2593339281	2593339281	Nonlabens xylanidelens DSM 16809	3.27684	35	3028	21	2	1135586	2959238	90.36	2959238	90.36	2982	98.48	1543	50.96	509	16.81	2162	71.4	824	27.21	680	22.46	681	22.49	2301	75.99	1187	39.2	1795	59.28	594	19.62	2388	78.86
2513237264	2513237264	Bizionia argentinensis JUB59, DSM 19628	3.27933	34	3134	70	1	1107387	2870807	87.54	2870807	87.54	3095	98.76	1636	52.2	546	17.42	2268	72.37	863	27.54	712	22.72	702	22.4	2393	76.36	1252	39.95	1843	58.81	619	19.75	2476	79
2622736520	2622736520	Mesonia phycicola DSM 21425	3.28071	31	3066	43	1	1029701	2999280	91.43	2999280	91.43	2977	97.1	1677	54.7	548	17.87	2271	74.07	904	29.48	726	23.68	724	23.61	2253	73.48	1276	41.62	1701	55.48	632	20.61	2345	76.48
2596583677	2596583677	Flavobacteriaceae bacterium MAR_2010_10	3.28669	35	2988	1	0	1150697	3031955	92.25	3017186	91.8	2939	98.36	1674	56.02	536	17.94	2269	75.94	855	28.61	686	22.96	675	22.59	2264	75.77	1202	40.23	1737	58.13	592	19.81	2347	78.55
2836932131	2836932131	Apibacter sp. HY041	3.29305	32	3013	1	1	1059129	2937239	89.2	2937239	89.2	2950	97.91	2005	66.54	0	0	2161	71.72	883	29.31	730	24.23	734	24.36	2216	73.55	1245	41.32	1705	56.59	644	21.37	2306	76.54
2756170273	2756170273	Marinirhabdus gelatinilytica DSM 101478	3.29399	41	3090	24	0	1358572	3024005	91.85	3024005	91.85	3042	98.45	1591	51.49	517	16.73	2268	73.4	884	28.61	658	21.29	648	20.97	2394	77.48	1159	37.51	1883	60.94	568	18.38	2474	80.06
650716044	650716044	Lacinutrix sp. 5H-3-7-4	3.29617	31	3026	1	0	1015985	3047332	92.45	3038464	92.18	2982	98.55	1666	55.06	554	18.31	2307	76.24	881	29.11	713	23.56	702	23.2	2280	75.35	1222	40.38	1760	58.16	621	20.52	2361	78.02
2724679820	2724679820	Muriicola jejuensis DSM 21206	3.29985	48	3040	25	0	1595779	3037059	92.04	3037059	92.04	2994	98.49	1748	57.5	605	19.9	2332	76.71	876	28.82	754	24.8	740	24.34	2254	74.14	1264	41.58	1730	56.91	671	22.07	2323	76.41
638341059	638341059	Dokdonia donghaensis MED134	3.30195	38	2999	17	0	1260113	3021693	91.51	3021693	91.51	2944	98.17	1604	53.48	568	18.94	2306	76.89	843	28.11	727	24.24	708	23.61	2236	74.56	1236	41.21	1708	56.95	643	21.44	2301	76.73		+						+
2832658295	2832658295	Robiginitalea sp. O458	3.30243	55	3013	15	0	1814976	3057945	92.62	3057945	92.62	2964	98.37	2149	71.32	0	0	2364	78.46	869	28.84	744	24.69	737	24.46	2227	73.91	1271	42.18	1693	56.19	664	22.04	2300	76.34
2639762969	2639762969	Siansivirga zeaxanthinifaciens CC-SAMT-1	3.30399	34	2975	1	1	1107957	3012473	91.18	3012473	91.18	2860	96.13	1620	54.45	571	19.19	2251	75.66	908	30.52	745	25.04	715	24.03	2145	72.1	1253	42.12	1607	54.02	650	21.85	2210	74.29
2597489917	2597489917	Dokdonia sp. PRO95	3.30509	37	3038	1	0	1235548	3004317	90.93	3004317	90.93	2978	98.03	1676	55.17	559	18.4	2330	76.7	850	27.98	734	24.16	718	23.63	2260	74.39	1253	41.24	1725	56.78	647	21.3	2331	76.73
2837405042	2837405042	Aequorivita lipolytica CIP 107455	3.30558	38	3115	39	1	1244986	2981497	90.2	2981497	90.2	3064	98.36	2139	68.67	0	0	2330	74.8	918	29.47	693	22.25	679	21.8	2385	76.57	1243	39.9	1821	58.46	593	19.04	2471	79.33
2597490377	2597490377	Flavobacteriaceae bacterium Mar_2010_105	3.30695	36	2964	1	0	1187660	3058414	92.48	3048357	92.18	2912	98.25	1690	57.02	606	20.45	2316	78.14	869	29.32	732	24.7	734	24.76	2178	73.48	1233	41.6	1679	56.65	649	21.9	2263	76.35
2622736504	2622736504	Bizionia echini DSM 23925	3.31472	34	3072	27	0	1114691	3032688	91.61	3032688	91.61	3010	97.98	1669	54.33	544	17.71	2326	75.72	878	28.58	703	22.88	687	22.36	2323	75.62	1245	40.53	1765	57.45	606	19.73	2404	78.26
2596583625	2596583625	Flavobacteriaceae bacterium MAR_2010_118	3.31815	35	2989	1	0	1155234	3068957	92.49	3055805	92.09	2939	98.33	1685	56.37	551	18.43	2291	76.65	875	29.27	705	23.59	692	23.15	2247	75.18	1210	40.48	1729	57.85	622	20.81	2317	77.52
2684623209	2684623209	Flavobacterium columnare 94-081	3.3216	31	2936	1	2	1023136	2892768	87.09	2892768	87.09	2847	96.97	1505	51.26	501	17.06	2086	71.05	841	28.64	705	24.01	701	23.88	2146	73.09	1203	40.97	1644	55.99	630	21.46	2217	75.51
2788500454	2788500454	Nonlabens arenilitoris KCTC 32109	3.323	35	3069	3	0	1166548	3062940	92.17	3062940	92.17	3004	97.88	1567	51.06	0	0	2224	72.47	860	28.02	688	22.42	676	22.03	2328	75.86	1172	38.19	1832	59.69	603	19.65	2401	78.23
2595698207	2595698207	Salegentibacter salarius DSM 23401	3.32884	37	3103	48	0	1232142	2995918	90	2995918	90	3046	98.16	1809	58.3	603	19.43	2472	79.66	920	29.65	798	25.72	786	25.33	2260	72.83	1403	45.21	1643	52.95	693	22.33	2353	75.83
2595698221	2595698221	Soonwooa buanensis DSM 22323	3.32978	35	3167	30	0	1159944	2999794	90.09	2999794	90.09	3057	96.53	1659	52.38	546	17.24	2292	72.37	926	29.24	729	23.02	713	22.51	2344	74.01	1239	39.12	1818	57.4	642	20.27	2415	76.26
2795385398	2795385398	Meridianimaribacter sp. CL38	3.33123	33	3003	15	0	1103719	3108713	93.32	3108713	93.32	2955	98.4	1675	55.78	561	18.68	2336	77.79	900	29.97	706	23.51	699	23.28	2256	75.12	1220	40.63	1735	57.78	621	20.68	2334	77.72
2840688415	2840688415	Tenacibaculum maritimum TM-KORJJ	3.33327	32	3039	1	1	1065824	2969129	89.08	2969129	89.08	2953	97.17	1917	63.08	0	0	2064	67.92	844	27.77	685	22.54	675	22.21	2278	74.96	1148	37.78	1805	59.39	608	20.01	2345	77.16
2731639225	2731639225	Zeaxanthinibacter enoshimensis DSM 18435	3.33796	46	2984	12	0	1548649	3048599	91.34	3044648	91.22	2938	98.46	1756	58.85	618	20.71	2370	79.42	885	29.66	745	24.97	739	24.77	2199	73.69	1252	41.96	1686	56.5	658	22.05	2280	76.41
2835005035	2835005035	Algibacter sp. ZY111	3.33997	32	3041	11	1	1063977	3069659	91.91	3069659	91.91	2954	97.14	2114	69.52	0	0	2332	76.69	889	29.23	718	23.61	706	23.22	2248	73.92	1208	39.72	1746	57.42	634	20.85	2320	76.29
2788500166	2788500166	Confluentibacter lentus HJM-3	3.34064	34	3039	21	1	1142643	3049721	91.29	3049721	91.29	2978	97.99	1737	57.16	0	0	2396	78.84	901	29.65	761	25.04	749	24.65	2229	73.35	1298	42.71	1680	55.28	667	21.95	2311	76.04
2545824540	2545824540	Olleya marilimosa CAM030	3.34371	32	3134	27	1	1063213	3070377	91.84	3070377	91.84	3051	97.35	1633	52.11	535	17.07	2328	74.28	895	28.56	698	22.27	690	22.02	2361	75.34	1211	38.64	1840	58.71	611	19.5	2440	77.86
2595699003	2595699003	Chryseobacterium bovis DSM 19482	3.34605	38	3341	96	2	1277778	2970608	88.87	2970608	88.87	3236	96.86	1688	50.52	549	16.43	2400	71.83	891	26.67	750	22.45	731	21.88	2505	74.98	1314	39.33	1922	57.53	663	19.84	2573	77.01
2751185740	2751185740	Winogradskyella sp. J14-2	3.34967	34	3049	1	3	1153218	3076481	91.84	3076481	91.84	2995	98.23	1614	52.94	530	17.38	2273	74.55	906	29.71	674	22.11	662	21.71	2333	76.52	1164	38.18	1831	60.05	591	19.38	2404	78.85
2643221920	2643221920	Chryseobacterium sp. Leaf180	3.35378	38	3208	15	1	1285601	3016081	89.93	3016081	89.93	3121	97.29	1619	50.47	536	16.71	2265	70.6	885	27.59	713	22.23	694	21.63	2427	75.65	1217	37.94	1904	59.35	628	19.58	2493	77.71
2775507036	2775507036	Flavobacterium sp. ALD4	3.35948	35	3068	15	2	1180951	2849486	84.82	2849486	84.82	2943	95.93	1665	54.27	611	19.92	2295	74.8	867	28.26	741	24.15	734	23.92	2209	72	1244	40.55	1699	55.38	657	21.41	2286	74.51
2698536633	2698536633	Olleya sp. ITB9	3.38424	31	3138	57	0	1054346	3106221	91.79	3106221	91.79	3055	97.36	1627	51.85	533	16.99	2287	72.88	898	28.62	706	22.5	705	22.47	2350	74.89	1211	38.59	1844	58.76	624	19.89	2431	77.47
2513237381	2513237381	Flavobacteriaceae bacterium S85	3.38463	34	2860	77	2	1148541	3079560	90.99	3079560	90.99	2811	98.29	1644	57.48	573	20.03	2256	78.88	873	30.52	740	25.87	722	25.24	2089	73.04	1225	42.83	1586	55.45	658	23.01	2153	75.28
2565956800	2565956800	Flavobacteriaceae bacterium P7-3-5	3.38485	33	3116	51	0	1128330	3114981	92.03	3114981	92.03	2979	95.6	1737	55.74	587	18.84	2404	77.15	943	30.26	770	24.71	762	24.45	2217	71.15	1304	41.85	1675	53.75	681	21.85	2298	73.75
2744054624	2744054624	Ulvibacter sp. LPB0005	3.38666	36	3108	35	0	1230694	3094736	91.38	3094736	91.38	3047	98.04	1646	52.96	545	17.54	2294	73.81	861	27.7	675	21.72	653	21.01	2394	77.03	1173	37.74	1874	60.3	585	18.82	2462	79.21
2576861554	2576861554	Flavobacterium enshiense DK69	3.38709	38	3097	48	1	1277988	2917692	86.14	2917692	86.14	3050	98.48	1594	51.47	537	17.34	2201	71.07	899	29.03	709	22.89	717	23.15	2333	75.33	1239	40.01	1811	58.48	627	20.25	2423	78.24
2788500230	2788500230	Gaetbulibacter sp. 5U11	3.38808	32	3276	76	0	1071190	3058473	90.27	3058473	90.27	3185	97.22	1627	49.66	0	0	2361	72.07	876	26.74	693	21.15	685	20.91	2500	76.31	1203	36.72	1982	60.5	605	18.47	2580	78.75
650716043	650716043	Dokdonia sp. 4H-3-7-5	3.38999	37	3048	1	1	1264099	3084782	91	3073850	90.67	2995	98.26	1714	56.23	573	18.8	2368	77.69	864	28.35	744	24.41	728	23.88	2267	74.38	1264	41.47	1731	56.79	652	21.39	2343	76.87
2837442332	2837442332	Lutibacter oceani JCM 30924	3.39185	30	3039	21	1	1002751	3123346	92.08	3123346	92.08	2985	98.22	2249	74	0	0	2460	80.95	920	30.27	824	27.11	805	26.49	2180	71.73	1391	45.77	1594	52.45	721	23.72	2264	74.5
2775506900	2775506900	Olleya sp. 1-3	3.39211	33	3161	24	0	1109247	3107158	91.6	3107158	91.6	3077	97.34	1672	52.89	555	17.56	2342	74.09	905	28.63	720	22.78	716	22.65	2361	74.69	1242	39.29	1835	58.05	635	20.09	2442	77.25
2751185769	2751185769	Nonlabens spongiae JCM 13191	3.39333	40	3097	2	1	1370355	3039706	89.58	3039706	89.58	3050	98.48	1587	51.24	508	16.4	2287	73.85	868	28.03	681	21.99	673	21.73	2377	76.75	1204	38.88	1846	59.61	587	18.95	2463	79.53
2831787403	2831787403	Marixanthomonas sp. HN-E44	3.40654	41	3193	32	0	1383606	3055331	89.69	3055331	89.69	3140	98.34	2189	68.56	0	0	2367	74.13	919	28.78	692	21.67	690	21.61	2450	76.73	1265	39.62	1875	58.72	595	18.63	2545	79.71
2713896762	2713896762	Tenacibaculum mesophilum HMG1	3.41144	32	3232	48	1	1075605	3111099	91.2	3111099	91.2	3171	98.11	1654	51.18	522	16.15	2327	72	888	27.48	700	21.66	677	20.95	2494	77.17	1210	37.44	1961	60.67	615	19.03	2556	79.08
2831918959	2831918959	Brumimicrobium salinarum LHR20	3.41354	34	3169	86	0	1171467	3010886	88.2	3010886	88.2	3113	98.23	2020	63.74	0	0	2170	68.48	920	29.03	655	20.67	643	20.29	2470	77.94	1118	35.28	1995	62.95	567	17.89	2546	80.34
2639762562	2639762562	Flavobacteriaceae bacterium MAR_2010_72	3.41418	36	3032	2	0	1224708	3158700	92.52	3139158	91.94	2980	98.28	1714	56.53	616	20.32	2364	77.97	894	29.49	732	24.14	734	24.21	2246	74.08	1248	41.16	1732	57.12	649	21.41	2331	76.88
2831584504	2831584504	Brumimicrobium aurantiacum N62	3.42334	34	3050	22	2	1159776	3057382	89.31	3057382	89.31	2995	98.2	1986	65.11	0	0	2134	69.97	916	30.03	644	21.11	637	20.89	2358	77.31	1120	36.72	1875	61.48	549	18	2446	80.2
2756170236	2756170236	Tenacibaculum gallaicum DSM 18841	3.42386	32	3196	22	1	1086519	3122540	91.23	3122540	91.23	3131	97.97	1710	53.5	556	17.4	2380	74.47	892	27.91	704	22.03	686	21.46	2445	76.5	1224	38.3	1907	59.67	614	19.21	2517	78.75
2718217755	2718217755	Wenyingzhuangia fucanilytica CZ1127	3.42706	32	2872	1	0	1084162	3167788	92.43	3167788	92.43	2805	97.67	1687	58.74	628	21.87	2273	79.14	862	30.01	761	26.5	751	26.15	2054	71.52	1227	42.72	1578	54.94	674	23.47	2131	74.2
2758568012	2758568012	Polaribacter sp. SA4-10	3.43586	30	3083	1	1	1038434	3054134	88.91	3054134	88.91	2991	97.02	1691	54.85	598	19.4	2331	75.61	908	29.45	749	24.29	724	23.48	2267	73.53	1243	40.32	1748	56.7	675	21.89	2316	75.12
2802429273	2802429273	Tenacibaculum maritimum NCIMB 2154	3.43597	32	3137	1	2	1099813	3063779	89.17	3063779	89.17	3056	97.42	1525	48.61	536	17.09	2103	67.04	883	28.15	690	22	675	21.52	2381	75.9	1160	36.98	1896	60.44	611	19.48	2445	77.94
2593339252	2593339252	Gramella sp. Hel_I_59	3.4369	38	3260	1	0	1313293	3165917	92.12	3150031	91.65	3192	97.91	1810	55.52	612	18.77	2465	75.61	907	27.82	798	24.48	778	23.87	2414	74.05	1383	42.42	1809	55.49	691	21.2	2501	76.72
2523533607	2523533607	Flavobacterium gelidilacus DSM 15343	3.44104	30	3223	47	0	1032958	3144939	91.43	3144939	91.43	3135	97.27	1620	50.26	505	15.67	2313	71.77	868	26.93	672	20.85	663	20.57	2472	76.7	1191	36.95	1944	60.32	590	18.31	2545	78.96
2772190911	2772190911	Leeuwenhoekiella aequorea LMG 22550	3.45807	35	3158	18	0	1224559	3167036	91.58	3167036	91.58	3102	98.23	1818	57.57	599	18.97	2473	78.31	906	28.69	785	24.86	772	24.45	2330	73.78	1339	42.4	1763	55.83	693	21.94	2409	76.28
2523231007	2523231007	Myroides injenensis M09-0166	3.45816	31	3035	226	1	1084119	2924446	84.57	2924446	84.57	2970	97.86	1699	55.98	553	18.22	2362	77.83	866	28.53	727	23.95	721	23.76	2249	74.1	1312	43.23	1658	54.63	642	21.15	2328	76.71
2571042671	2571042671	Flavobacterium limnosediminis JC2902	3.46654	39	3167	56	1	1335593	2976420	85.86	2976420	85.86	3117	98.42	1613	50.93	539	17.02	2223	70.19	914	28.86	706	22.29	723	22.83	2394	75.59	1230	38.84	1887	59.58	627	19.8	2490	78.62
2545824541	2545824541	Olleya sp. VCSA23	3.46762	31	3250	50	1	1076270	3166916	91.43	3166916	91.43	3165	97.38	1614	49.66	525	16.15	2296	70.65	893	27.48	713	21.94	701	21.57	2464	75.82	1222	37.6	1943	59.78	628	19.32	2537	78.06
2833047623	2833047623	Olleya aquimaris DAU311	3.46819	31	3219	1	0	1083722	3171116	91.43	3171116	91.43	3124	97.05	2146	66.67	0	0	2317	71.98	869	27	708	21.99	708	21.99	2416	75.05	1227	38.12	1897	58.93	625	19.42	2499	77.63
2593339144	2593339144	Dokdonia sp. Hel_I_63	3.47291	37	3130	1	0	1293878	3161316	91.03	3158184	90.94	3038	97.06	1730	55.27	574	18.34	2385	76.2	865	27.64	748	23.9	729	23.29	2309	73.77	1268	40.51	1770	56.55	658	21.02	2380	76.04
2634166549	2634166549	Gillisia sp. Hel1_33_143	3.47596	34	3266	1	0	1195644	3167585	91.13	3147939	90.56	3192	97.73	1848	56.58	606	18.55	2522	77.22	899	27.53	769	23.55	759	23.24	2433	74.49	1387	42.47	1805	55.27	670	20.51	2522	77.22
2684622907	2684622907	Hyunsoonleella jejuensis DSM 21035	3.48031	35	3056	11	0	1204585	3206431	92.13	3190113	91.66	2977	97.41	1730	56.61	625	20.45	2408	78.8	910	29.78	783	25.62	775	25.36	2202	72.05	1307	42.77	1670	54.65	691	22.61	2286	74.8
2622736611	2622736611	Lutibacter maritimus DSM 24450	3.4847	29	3147	20	1	1026522	3207954	92.19	3195076	91.82	3088	98.13	1826	58.02	603	19.16	2464	78.3	958	30.44	790	25.1	776	24.66	2312	73.47	1376	43.72	1712	54.4	689	21.89	2399	76.23
2617271337	2617271337	Flavobacterium aquatile LMG 4008	3.49086	32	3363	7	3	1125039	3185432	91.25	3185432	91.25	3164	94.08	1720	51.14	553	16.44	2392	71.13	903	26.85	710	21.11	711	21.14	2453	72.94	1259	37.44	1905	56.65	632	18.79	2532	75.29
2545824539	2545824539	Olleya sp. VCSM12	3.49179	31	3286	50	1	1081557	3182042	91.27	3182042	91.27	3201	97.41	1621	49.33	537	16.34	2328	70.85	900	27.39	705	21.45	700	21.3	2501	76.11	1230	37.43	1971	59.98	621	18.9	2580	78.51
2788500167	2788500167	Confluentibacter citreus XJNY	3.50544	34	3134	29	2	1202549	3188142	90.95	3188142	90.95	3081	98.31	1797	57.34	0	0	2448	78.11	908	28.97	779	24.86	758	24.19	2323	74.12	1324	42.25	1757	56.06	682	21.76	2399	76.55
2524614734	2524614734	Gramella echinicola DSM 19838	3.51383	37	3253	18	0	1296572	3220860	91.69	3209163	91.36	3199	98.34	1863	57.27	613	18.84	2551	78.42	904	27.79	795	24.44	779	23.95	2420	74.39	1399	43.01	1800	55.33	691	21.24	2508	77.1
2837479679	2837479679	Winogradskyella tangerina M1309	3.51711	36	3269	16	0	1269368	3258333	92.64	3258333	92.64	3214	98.32	2211	67.64	0	0	2409	73.69	890	27.23	697	21.32	690	21.11	2524	77.21	1223	37.41	1991	60.91	621	19	2593	79.32
2509276063	2509276063	Aequorivita sublithincola QSSC9-3, DSM 14238	3.52067	36	3242	1	0	1274175	3184554	90.45	3143737	89.29	3198	98.64	1718	52.99	555	17.12	2420	74.65	952	29.36	714	22.02	696	21.47	2502	77.17	1266	39.05	1932	59.59	616	19	2582	79.64
2693429874	2693429874	Olleya namhaensis DSM 28881	3.52297	33	3251	36	0	1150838	3220771	91.42	3220771	91.42	3171	97.54	1716	52.78	562	17.29	2392	73.58	904	27.81	729	22.42	729	22.42	2442	75.12	1273	39.16	1898	58.38	643	19.78	2528	77.76
2835340356	2835340356	Muricauda sp. ARW1Y1	3.52574	44	3310	12	0	1545746	3249610	92.17	3249610	92.17	3259	98.46	2275	68.73	0	0	2522	76.19	899	27.16	746	22.54	731	22.08	2528	76.37	1287	38.88	1972	59.58	658	19.88	2601	78.58
2830030840	2830030840	Wenyingzhuangia aestuarii DSM 105044	3.52676	32	3077	43	1	1123122	3236927	91.78	3236927	91.78	3014	97.95	2135	69.39	0	0	2343	76.15	886	28.79	757	24.6	749	24.34	2265	73.61	1275	41.44	1739	56.52	667	21.68	2347	76.28
2622736533	2622736533	Aequorivita viscosa DSM 26349	3.52689	37	3138	65	2	1288041	3048647	86.59	3048647	86.59	3095	98.63	1649	52.55	508	16.19	2317	73.84	931	29.67	690	21.99	672	21.41	2423	77.21	1263	40.25	1832	58.38	593	18.9	2502	79.73
646311950	646311950	Robiginitalea biformata HTCC2501	3.53038	55	3255	1	0	1952065	3242847	91.86	3242847	91.86	3209	98.59	1774	54.5	611	18.77	2442	75.02	888	27.28	760	23.35	746	22.92	2463	75.67	1281	39.35	1928	59.23	677	20.8	2532	77.79
2835107702	2835107702	Aequorivita sp. CIP 111184	3.53608	36	3332	44	3	1286766	3223415	91.17	3223415	91.17	3273	98.23	2247	67.44	0	0	2452	73.59	931	27.94	702	21.07	699	20.98	2574	77.25	1280	38.42	1993	59.81	602	18.07	2671	80.16
2713896746	2713896746	Mangrovimonas sp. ST2L15	3.54205	36	3181	20	1	1280260	3295340	93.03	3295340	93.03	3128	98.33	1760	55.33	599	18.83	2474	77.77	916	28.8	791	24.87	760	23.89	2368	74.44	1310	41.18	1818	57.15	690	21.69	2438	76.64
2634166337	2634166337	Gramella sp. Mar_2010_102	3.54508	37	3264	1	0	1310207	3229387	91.09	3208801	90.51	3201	98.07	1888	57.84	619	18.96	2526	77.39	918	28.13	792	24.26	790	24.2	2411	73.87	1403	42.98	1798	55.09	691	21.17	2510	76.9
2595698249	2595698249	Cellulophaga tyrosinoxydans DSM 21164	3.55579	33	3209	11	2	1175091	3265818	92.06	3255745	91.78	3162	98.54	1801	56.12	602	18.76	2486	77.47	901	28.08	754	23.5	739	23.03	2423	75.51	1281	39.92	1881	58.62	661	20.6	2501	77.94
2728369467	2728369467	Gelidibacter sediminis DSM 28135	3.56432	37	3141	15	1	1314101	3206508	89.97	3190916	89.53	3094	98.5	1853	58.99	637	20.28	2493	79.37	934	29.74	804	25.6	795	25.31	2299	73.19	1366	43.49	1728	55.01	706	22.48	2388	76.03
2593339140	2593339140	Olleya sp. Hel_I_94	3.56456	32	3331	2	2	1140546	3279852	92.01	3262908	91.54	3222	96.73	1705	51.19	562	16.87	2418	72.59	923	27.71	727	21.83	721	21.65	2501	75.08	1261	37.86	1961	58.87	637	19.12	2585	77.6
2775506941	2775506941	Polaribacter sp. ALD11	3.56731	31	3216	1	1	1093189	3192481	89.49	3192481	89.49	3067	95.37	1794	55.78	602	18.72	2434	75.68	902	28.05	761	23.66	738	22.95	2329	72.42	1284	39.93	1783	55.44	675	20.99	2392	74.38
2622736624	2622736624	Sediminicola sp. YIK13	3.56981	39	3025	1	1	1406680	3156233	88.41	3061212	85.75	2974	98.31	1774	58.64	611	20.2	2398	79.27	878	29.02	750	24.79	737	24.36	2237	73.95	1272	42.05	1702	56.26	663	21.92	2311	76.4
2519899576	2519899576	Galbibacter marinus ck-I2-15	3.57245	37	3138	80	2	1323149	3160988	88.48	3160988	88.48	3099	98.76	1845	58.8	613	19.53	2532	80.69	938	29.89	813	25.91	788	25.11	2311	73.65	1366	43.53	1733	55.23	718	22.88	2381	75.88
2596583660	2596583660	Dokdonia sp. Hel_I_5	3.58484	38	3252	1	0	1379514	3253700	90.76	3240617	90.4	3195	98.25	1748	53.75	548	16.85	2431	74.75	880	27.06	711	21.86	696	21.4	2499	76.85	1262	38.81	1933	59.44	622	19.13	2573	79.12
2698536713	2698536713	Gillisia mitskevichiae DSM 19839	3.58628	34	3315	18	0	1222504	3240738	90.37	3224921	89.93	3264	98.46	1908	57.56	617	18.61	2543	76.71	929	28.02	799	24.1	789	23.8	2475	74.66	1417	42.75	1847	55.72	695	20.97	2569	77.5
2615840527	2615840527	Muricauda sp. ES.050	3.59374	40	3298	1	0	1448030	3311031	92.13	3269843	90.99	3247	98.45	1907	57.82	608	18.44	2594	78.65	939	28.47	793	24.04	775	23.5	2472	74.95	1372	41.6	1875	56.85	689	20.89	2558	77.56
2788500170	2788500170	Croceivirga radicis HSG9	3.60264	37	3176	20	0	1337557	3358399	93.22	3358399	93.22	3128	98.49	1815	57.15	0	0	2511	79.06	914	28.78	770	24.24	758	23.87	2370	74.62	1285	40.46	1843	58.03	683	21.51	2445	76.98
2832424143	2832424143	Flagellimonas aquimarina ECD12	3.61465	38	3424	8	1	1359898	3355053	92.82	3355053	92.82	3375	98.57	2434	71.09	0	0	2673	78.07	879	25.67	748	21.85	743	21.7	2632	76.87	1296	37.85	2079	60.72	666	19.45	2709	79.12
2523533550	2523533550	Flavobacterium frigidarium DSM 17623	3.63273	34	3352	37	1	1236883	3207346	88.37	3207346	88.37	3162	94.33	1831	54.62	604	18.02	2517	75.09	922	27.51	789	23.54	791	23.6	2371	70.73	1360	40.57	1802	53.76	715	21.33	2447	73
2630968881	2630968881	Psychroserpens jangbogonensis PAMC 27130	3.63354	33	3283	62	0	1188533	3359854	92.47	3359854	92.47	3238	98.63	1734	52.82	557	16.97	2464	75.05	932	28.39	703	21.41	691	21.05	2547	77.58	1250	38.07	1988	60.55	613	18.67	2625	79.96
2700989113	2700989113	Empedobacter falsenii 282	3.63796	32	3529	64	1	1152290	3253058	89.42	3253058	89.42	3423	97	1871	53.02	605	17.14	2522	71.47	956	27.09	779	22.07	741	21	2682	76	1345	38.11	2078	58.88	684	19.38	2739	77.61
2554235206	2554235206	Gillisia sp. CAL575	3.64672	34	3316	54	0	1236089	3245313	88.99	3245313	88.99	3266	98.49	1852	55.85	611	18.43	2567	77.41	920	27.74	810	24.43	807	24.34	2459	74.16	1429	43.09	1837	55.4	717	21.62	2549	76.87
2585427837	2585427837	Flavobacterium succinicans LMG 10402	3.64727	35	3384	47	1	1293999	3234525	88.68	3234525	88.68	3150	93.09	1763	52.1	577	17.05	2476	73.17	929	27.45	809	23.91	795	23.49	2355	69.59	1341	39.63	1809	53.46	719	21.25	2431	71.84
2615840709	2615840709	Algibacter pectinivorans DSM 25730	3.64936	33	3280	21	2	1215742	3271171	89.79	3271171	89.79	3129	95.4	1773	54.05	577	17.59	2479	75.58	931	28.38	773	23.57	743	22.65	2386	72.74	1304	39.76	1825	55.64	677	20.64	2452	74.76
2839768572	2839768572	Dokdonia sp. SH27	3.65105	40	3325	43	0	1443343	3318221	90.88	3318221	90.88	3274	98.47	2249	67.64	0	0	2467	74.2	900	27.07	727	21.86	716	21.53	2558	76.93	1257	37.8	2017	60.66	636	19.13	2638	79.34
2833087757	2833087757	Tamlana sp. s12	3.65207	35	3216	44	4	1279046	3241673	88.76	3241673	88.76	3144	97.76	2219	69	0	0	2454	76.31	946	29.42	791	24.6	765	23.79	2379	73.97	1325	41.2	1819	56.56	698	21.7	2446	76.06
2731957953	2731957953	Lacinutrix sp. JCM 13825	3.6603	31	3423	45	1	1148024	3295051	90.02	3295051	90.02	3326	97.17	1766	51.59	567	16.56	2474	72.28	918	26.82	732	21.38	723	21.12	2603	76.04	1263	36.9	2063	60.27	642	18.76	2684	78.41
2788500483	2788500483	Maribacter sp. 4U21	3.66101	39	3419	57	2	1442001	3330780	90.98	3330780	90.98	3368	98.51	1827	53.44	0	0	2560	74.88	909	26.59	743	21.73	718	21	2650	77.51	1264	36.97	2104	61.54	660	19.3	2708	79.2
2775506898	2775506898	Lacinutrix sp. Bg11-31	3.66676	32	3350	1	2	1160277	3298983	89.97	3298983	89.97	3246	96.9	1749	52.21	569	16.99	2440	72.84	934	27.88	740	22.09	720	21.49	2526	75.4	1281	38.24	1965	58.66	648	19.34	2598	77.55
2828438346	2828438346	Wenyingzhuangia heitensis DSM 101599	3.66883	31	3156	26	0	1151917	3375573	92.01	3375573	92.01	3094	98.04	2203	69.8	0	0	2414	76.49	866	27.44	769	24.37	758	24.02	2336	74.02	1292	40.94	1802	57.1	680	21.55	2414	76.49
2654587584	2654587584	Psychroserpens mesophilus JCM 13413	3.67013	33	3354	45	1	1225545	3374216	91.94	3374216	91.94	3296	98.27	1678	50.03	544	16.22	2415	72	945	28.18	701	20.9	686	20.45	2610	77.82	1253	37.36	2043	60.91	605	18.04	2691	80.23
2836794035	2836794035	Aequorivita sp. H23M31	3.68261	38	3348	1	1	1408472	3173526	86.18	3173526	86.18	3286	98.15	2184	65.23	0	0	2385	71.24	911	27.21	695	20.76	676	20.19	2610	77.96	1241	37.07	2045	61.08	598	17.86	2688	80.29
2630968293	2630968293	Winogradskyella sp. RHA_55	3.68834	34	3258	1	0	1240464	3347618	90.76	3324978	90.15	3198	98.16	1801	55.28	590	18.11	2518	77.29	968	29.71	745	22.87	738	22.65	2460	75.51	1294	39.72	1904	58.44	647	19.86	2551	78.3
2599185209	2599185209	Salegentibacter flavus DSM 17794	3.6885	40	3381	51	0	1465632	3298107	89.52	3298107	89.52	3327	98.4	1943	57.47	650	19.23	2666	78.85	1001	29.61	860	25.44	849	25.11	2478	73.29	1464	43.3	1863	55.1	751	22.21	2576	76.19
2695420959	2695420959	Flavobacterium micromati DSM 17659	3.69279	33	3359	40	2	1223467	3147114	85.22	3147114	85.22	3208	95.5	1743	51.89	577	17.18	2422	72.1	905	26.94	759	22.6	741	22.06	2467	73.44	1297	38.61	1911	56.89	666	19.83	2542	75.68
2548876505	2548876505	Croceivirga radicis S86	3.70466	37	3301	61	1	1373009	3455467	93.27	3455467	93.27	3256	98.64	1826	55.32	601	18.21	2593	78.55	928	28.11	789	23.9	773	23.42	2483	75.22	1327	40.2	1929	58.44	700	21.21	2556	77.43
2795385469	2795385469	Tenacibaculum skagerrakense DSM 14836	3.7129	31	3392	31	0	1160151	3412287	91.91	3412287	91.91	3331	98.2	1717	50.62	548	16.16	2457	72.44	928	27.36	717	21.14	698	20.58	2633	77.62	1243	36.65	2088	61.56	631	18.6	2700	79.6
2791354892	2791354892	Crocinitomix algicola 0182	3.71499	35	3351	37	0	1313242	3436365	92.5	3436365	92.5	3301	98.51	1688	50.37	519	15.49	2407	71.83	1018	30.38	676	20.17	673	20.08	2628	78.42	1168	34.86	2133	63.65	590	17.61	2711	80.9
2744054791	2744054791	Flavobacterium fryxellicola DSM 16209	3.71623	35	3456	42	3	1285135	3217924	86.59	3217924	86.59	3269	94.59	1781	51.53	585	16.93	2510	72.63	931	26.94	790	22.86	770	22.28	2499	72.31	1314	38.02	1955	56.57	697	20.17	2572	74.42
2840458382	2840458382	Muricauda lutimaris KCTC 22173	3.7211	40	3526	77	1	1492327	3390514	91.12	3390514	91.12	3454	97.96	2458	69.71	0	0	2709	76.83	915	25.95	788	22.35	774	21.95	2680	76.01	1359	38.54	2095	59.42	683	19.37	2771	78.59
2593339236	2593339236	Cellulophaga sp. RHA_52	3.73325	32	3316	1	1	1198677	3440980	92.17	3430646	91.89	3251	98.04	1831	55.22	614	18.52	2585	77.96	919	27.71	757	22.83	747	22.53	2504	75.51	1295	39.05	1956	58.99	672	20.27	2579	77.77
2617270731	2617270731	Muricauda zhangzhouensis DSM 25030	3.74401	40	3393	10	0	1492927	3464550	92.54	3443103	91.96	3345	98.59	1959	57.74	608	17.92	2670	78.69	950	28	782	23.05	771	22.72	2574	75.86	1349	39.76	1996	58.83	688	20.28	2657	78.31
2731639186	2731639186	Flavobacterium endophyticum DSM 29537	3.74579	39	3427	11	1	1464507	3424917	91.46	3421301	91.36	3368	98.28	1784	52.06	543	15.84	2520	73.53	922	26.9	677	19.75	679	19.81	2689	78.47	1203	35.1	2165	63.17	594	17.33	2774	80.95
2747843226	2747843226	Muricauda sp. ARW7G5W	3.74758	44	3516	7	0	1641501	3478614	92.83	3469638	92.6	3470	98.69	1934	55.01	624	17.75	2686	76.39	956	27.19	781	22.21	777	22.1	2693	76.59	1334	37.94	2136	60.75	693	19.71	2777	78.98
2751185696	2751185696	Seonamhaeicola sp. S2-3	3.75284	32	3327	1	1	1210749	3411511	90.9	3411511	90.9	3260	97.99	1854	55.73	575	17.28	2565	77.1	969	29.13	771	23.17	755	22.69	2505	75.29	1317	39.59	1943	58.4	682	20.5	2578	77.49
2731957834	2731957834	Flavobacterium daejeonense RCH33	3.75556	35	3226	28	1	1317649	3391380	90.3	3391380	90.3	3117	96.62	1855	57.5	601	18.63	2570	79.67	957	29.67	829	25.7	821	25.45	2296	71.17	1367	42.37	1750	54.25	744	23.06	2373	73.56
2609460213	2609460213	Jejuia pallidilutea JCM19302	3.77081	34	4219	87	0	1276323	3325017	88.18	3325017	88.18	4128	97.84	1491	35.34	448	10.62	2954	70.02	912	21.62	1062	25.17	987	23.39	3141	74.45	1730	41	2398	56.84	929	22.02	3199	75.82
2832964806	2832964806	Flagellimonas sp. HME9304	3.77247	38	3455	1	0	1436145	3436348	91.09	3436348	91.09	3399	98.38	2341	67.76	0	0	2587	74.88	924	26.74	752	21.77	737	21.33	2662	77.05	1290	37.34	2109	61.04	665	19.25	2734	79.13
2609460228	2609460228	Jejuia pallidilutea JCM 19301	3.77344	34	4031	75	1	1277377	3349968	88.78	3349968	88.78	3936	97.64	1550	38.45	482	11.96	2878	71.4	939	23.29	1003	24.88	932	23.12	3004	74.52	1655	41.06	2281	56.59	882	21.88	3054	75.76
2593339291	2593339291	Salegentibacter mishustinae DSM 23404	3.77389	37	3413	30	0	1390774	3385523	89.8	3385523	89.8	3359	98.42	1962	57.49	635	18.61	2700	79.11	961	28.16	834	24.44	815	23.88	2544	74.54	1472	43.13	1887	55.29	722	21.15	2637	77.26
2788500510	2788500510	Polaribacter haliotis RA4-7	3.78057	30	3361	23	4	1130646	3481772	92.1	3481772	92.1	3230	96.1	1824	54.27	0	0	2540	75.57	944	28.09	786	23.39	747	22.23	2483	73.88	1297	38.59	1933	57.51	697	20.74	2533	75.36
2837499279	2837499279	Muricauda sp. K001	3.78746	42	3467	55	0	1576428	3496784	92.33	3496784	92.33	3414	98.47	2415	69.66	0	0	2698	77.82	964	27.81	766	22.09	746	21.52	2668	76.95	1311	37.81	2103	60.66	673	19.41	2741	79.06
2579779085	2579779085	Zhouia amylolytica AD3	3.7877	37	3404	31	2	1391418	3405043	89.9	3405043	89.9	3360	98.71	1921	56.43	628	18.45	2636	77.44	928	27.26	793	23.3	775	22.77	2585	75.94	1357	39.86	2003	58.84	699	20.53	2661	78.17
2585428095	2585428095	Chryseobacterium sp. YR005	3.7897	35	3624	19	0	1332712	3388126	89.4	3370264	88.93	3516	97.02	1836	50.66	612	16.89	2567	70.83	923	25.47	767	21.16	747	20.61	2769	76.41	1303	35.95	2213	61.07	675	18.63	2841	78.39
2576861825	2576861825	Flavobacterium sp. 83	3.79062	33	3440	1	1	1262408	3393454	89.52	3375825	89.06	3233	93.98	1929	56.08	634	18.43	2610	75.87	964	28.02	881	25.61	867	25.2	2366	68.78	1445	42.01	1788	51.98	787	22.88	2446	71.1
2545824725	2545824725	Elizabethkingia meningoseptica ATCC 13253	3.79693	37	3415	115	1	1389050	3302336	86.97	3302336	86.97	3370	98.68	1901	55.67	628	18.39	2604	76.25	905	26.5	779	22.81	769	22.52	2601	76.16	1364	39.94	2006	58.74	684	20.03	2686	78.65
2695420922	2695420922	Flavobacterium granuli DSM 19729	3.79814	36	3353	34	2	1350540	3348250	88.16	3348250	88.16	3251	96.96	1801	53.71	605	18.04	2545	75.9	969	28.9	798	23.8	790	23.56	2461	73.4	1341	39.99	1910	56.96	707	21.09	2544	75.87
639633025	639633025	Gramella forsetii KT0803	3.79847	37	3642	1	0	1390647	3448719	90.79	3448719	90.79	3584	98.41	1878	51.57	634	17.41	2717	74.6	945	25.95	831	22.82	828	22.73	2756	75.67	1522	41.79	2062	56.62	726	19.93	2858	78.47
2695420924	2695420924	Flavobacterium granuli DSM 17797	3.79928	36	3352	29	2	1350851	3348413	88.13	3348413	88.13	3246	96.84	1804	53.82	605	18.05	2542	75.84	967	28.85	799	23.84	791	23.6	2455	73.24	1342	40.04	1904	56.8	708	21.12	2538	75.72
2630968333	2630968333	Flavobacterium beibuense F44-8	3.80076	38	3498	61	0	1433269	3476454	91.47	3476454	91.47	3454	98.74	1795	51.32	571	16.32	2500	71.47	911	26.04	720	20.58	716	20.47	2738	78.27	1263	36.11	2191	62.64	641	18.32	2813	80.42
2830092112	2830092112	Saonia flava DSM 29762	3.80132	36	3436	5	1	1374593	3504768	92.21	3504768	92.21	3390	98.66	2415	70.29	0	0	2700	78.58	888	25.84	789	22.96	762	22.18	2628	76.48	1326	38.59	2064	60.07	698	20.31	2692	78.35
2643221928	2643221928	Flavobacterium sp. Leaf359	3.80138	38	3548	16	0	1436817	3442057	90.83	3442057	90.83	3497	98.56	1760	49.61	531	14.97	2529	71.28	920	25.93	681	19.19	676	19.05	2821	79.51	1221	34.41	2276	64.15	595	16.77	2902	81.79
2739367661	2739367661	Winogradskyella sediminis DSM 28134 (v2)	3.80249	34	3399	32	0	1275853	3433499	90.31	3433499	90.31	3347	98.47	1829	53.81	594	17.48	2563	75.4	971	28.57	744	21.89	736	21.65	2611	76.82	1299	38.22	2048	60.25	648	19.06	2699	79.41
2835100215	2835100215	Aequorivita antarctica CIP 107457	3.80325	37	3600	50	1	1418314	3455852	90.87	3455852	90.87	3547	98.53	2341	65.03	0	0	2582	71.72	964	26.78	714	19.83	704	19.56	2843	78.97	1292	35.89	2255	62.64	609	16.92	2938	81.61
2830104207	2830104207	Flavobacterium gossypii DSM 100397	3.80464	39	3502	9	1	1479768	3462545	91.01	3462545	91.01	3430	97.94	2326	66.42	0	0	2550	72.82	902	25.76	676	19.3	676	19.3	2754	78.64	1210	34.55	2220	63.39	594	16.96	2836	80.98
2630968605	2630968605	Jejuia pallidilutea JCM 19538	3.80495	34	3391	96	1	1290723	3438461	90.37	3438461	90.37	3295	97.17	1826	53.85	608	17.93	2585	76.23	958	28.25	804	23.71	771	22.74	2524	74.43	1359	40.08	1936	57.09	706	20.82	2589	76.35
2721755673	2721755673	Polaribacter vadi LPB0003	3.80931	30	3407	1	0	1129007	3437129	90.23	3437129	90.23	3295	96.71	1854	54.42	647	18.99	2556	75.02	962	28.24	803	23.57	760	22.31	2535	74.41	1348	39.57	1947	57.15	709	20.81	2586	75.9
2713896886	2713896886	Chryseobacterium aquaticum KCTC 12483	3.81099	34	3559	15	0	1293390	3407474	89.41	3407474	89.41	3446	96.82	1826	51.31	581	16.32	2531	71.12	908	25.51	736	20.68	714	20.06	2732	76.76	1277	35.88	2169	60.94	646	18.15	2800	78.67
2627853830	2627853830	Winogradskyella sp. PG-2	3.81148	32	3555	1	0	1226446	3493404	91.65	3493404	91.65	3490	98.17	1771	49.82	582	16.37	2578	72.52	915	25.74	760	21.38	742	20.87	2748	77.3	1316	37.02	2174	61.15	672	18.9	2818	79.27
2667527226	2667527226	Flavobacteriaceae bacterium Mar_2010_188	3.81756	37	3397	1	1	1408457	3468705	90.86	3418280	89.54	3345	98.47	1922	56.58	629	18.52	2627	77.33	932	27.44	806	23.73	777	22.87	2568	75.6	1382	40.68	1963	57.79	706	20.78	2639	77.69
2713896745	2713896745	Mangrovimonas sp. ST2L12	3.81875	38	3384	20	0	1462902	3504639	91.77	3504639	91.77	3328	98.35	1868	55.2	631	18.65	2608	77.07	950	28.07	839	24.79	801	23.67	2527	74.67	1376	40.66	1952	57.68	732	21.63	2596	76.71
2582581868	2582581868	Lacinutrix sp. Hel_I _90	3.81976	35	3506	2	1	1321928	3419366	89.52	3385912	88.64	3447	98.32	1799	51.31	604	17.23	2486	70.91	919	26.21	746	21.28	738	21.05	2709	77.27	1294	36.91	2153	61.41	654	18.65	2793	79.66
2675903215	2675903215	Ulvibacter litoralis DSM 16195	3.82193	36	3539	56	0	1369837	3477987	91	3477987	91	3478	98.28	1857	52.47	573	16.19	2595	73.33	956	27.01	748	21.14	734	20.74	2744	77.54	1328	37.52	2150	60.75	645	18.23	2833	80.05
2839527574	2839527574	Salegentibacter mishustinae DSM 23404	3.82197	37	3512	5	1	1411811	3427707	89.68	3427707	89.68	3446	98.12	2475	70.47	0	0	2729	77.71	943	26.85	831	23.66	809	23.04	2637	75.09	1467	41.77	1979	56.35	720	20.5	2726	77.62
2816332650	2816332650	Chryseobacterium sp. PMSZPI	3.82449	35	3420	78	1	1330110	3330539	87.08	3330539	87.08	3346	97.84	1769	51.73	587	17.16	2461	71.96	952	27.84	702	20.53	693	20.26	2653	77.57	1223	35.76	2123	62.08	616	18.01	2730	79.82
641380439	641380439	Flavobacteriales sp. ALC-1	3.82571	32	3502	8	3	1239479	3547316	92.72	3547316	92.72	3445	98.37	1713	48.91	569	16.25	2582	73.73	927	26.47	756	21.59	742	21.19	2703	77.18	1312	37.46	2133	60.91	673	19.22	2772	79.15
2684622654	2684622654	Flavobacterium sp. TAB87	3.8264	34	3465	37	2	1314735	3380495	88.35	3380495	88.35	3336	96.28	1847	53.3	599	17.29	2590	74.75	973	28.08	835	24.1	813	23.46	2523	72.81	1385	39.97	1951	56.31	752	21.7	2584	74.57
2767802353	2767802353	Flavobacterium sp. AG291	3.82989	38	3510	30	0	1471022	3469471	90.61	3469471	90.61	3459	98.55	1764	50.26	560	15.95	2527	71.99	942	26.84	729	20.77	722	20.57	2737	77.98	1275	36.32	2184	62.22	646	18.4	2813	80.14
2744054878	2744054878	Tamlana agarivorans JW-26	3.83226	35	3370	48	1	1332835	3423631	89.34	3423631	89.34	3296	97.8	1832	54.36	609	18.07	2594	76.97	969	28.75	782	23.2	760	22.55	2536	75.25	1323	39.26	1973	58.55	691	20.5	2605	77.3
2505679007	2505679007	Muricauda ruestringensis B1, DSM 13258	3.84242	41	3525	1	0	1589148	3499914	91.09	3479568	90.56	3478	98.67	1972	55.94	602	17.08	2740	77.73	997	28.28	790	22.41	780	22.13	2698	76.54	1379	39.12	2099	59.55	693	19.66	2785	79.01
2585427602	2585427602	Psychroserpens sp. Hel_I_66	3.84299	34	3475	1	2	1308814	3528572	91.82	3520627	91.61	3416	98.3	1792	51.57	599	17.24	2570	73.96	958	27.57	767	22.07	728	20.95	2688	77.35	1310	37.7	2106	60.6	663	19.08	2753	79.22
2593339282	2593339282	Nonlabens dokdonensis DSM 17205	3.84583	35	3490	26	0	1354483	3482528	90.63	3482528	90.63	3439	98.54	1686	48.31	527	15.1	2418	69.28	922	26.42	703	20.14	685	19.63	2754	78.91	1231	35.27	2208	63.27	611	17.51	2828	81.03
2728369219	2728369219	Ulvibacter antarcticus DSM 23424	3.84587	37	3450	19	0	1411442	3474487	90.35	3462014	90.02	3397	98.46	1814	52.58	597	17.3	2553	74	1004	29.1	735	21.3	729	21.13	2668	77.33	1285	37.25	2112	61.22	643	18.64	2754	79.83
2831341811	2831341811	Brumimicrobium sp. C305	3.84688	35	3299	35	2	1365249	3309648	86.04	3309648	86.04	3242	98.27	2104	63.78	0	0	2325	70.48	977	29.62	672	20.37	658	19.95	2584	78.33	1188	36.01	2054	62.26	579	17.55	2663	80.72
2693429883	2693429883	Flavobacterium degerlachei DSM 15718	3.85641	34	3543	43	0	1312189	3423742	88.79	3423742	88.79	3362	94.89	1843	52.02	621	17.53	2565	72.4	920	25.97	800	22.58	778	21.96	2584	72.93	1352	38.16	2010	56.73	705	19.9	2657	74.99
2839328368	2839328368	Elizabethkingia meningoseptica ERS1222684	3.85824	36	3565	12	1	1405683	3415560	88.53	3415560	88.53	3495	98.04	2409	67.57	0	0	2657	74.53	906	25.41	781	21.91	765	21.46	2730	76.58	1367	38.35	2128	59.69	684	19.19	2811	78.85
648028027	648028027	Maribacter sp. HTCC2170	3.8683	37	3455	1	1	1430400	3524131	91.1	3524131	91.1	3411	98.73	1889	54.67	686	19.86	2707	78.35	917	26.54	796	23.04	794	22.98	2617	75.75	1345	38.93	2066	59.8	706	20.43	2705	78.29
2593339299	2593339299	Salegentibacter salegens DSM 5424	3.87277	37	3533	99	1	1433790	3456764	89.34	3456764	89.34	3479	98.47	2022	57.23	668	18.91	2825	79.96	1010	28.59	887	25.11	864	24.46	2615	74.02	1519	42.99	1960	55.48	770	21.79	2709	76.68
2728368983	2728368983	Chryseobacterium sp. JAH	3.87371	35	3676	14	1	1362374	3447047	88.99	3447047	88.99	3576	97.28	1868	50.82	625	17	2606	70.89	943	25.65	756	20.57	729	19.83	2847	77.45	1290	35.09	2286	62.19	667	18.14	2909	79.13
2823236545	2823236545	Elizabethkingia meningoseptica Group A NCTC 10016	3.87479	36	3571	1	0	1413151	3427427	88.45	3427427	88.45	3490	97.73	2409	67.46	0	0	2655	74.35	906	25.37	781	21.87	765	21.42	2725	76.31	1367	38.28	2123	59.45	684	19.15	2806	78.58
2579778627	2579778627	Myroides odoratimimus H1bi	3.87632	34	3613	183	2	1317366	3348926	86.39	3348926	86.39	3506	97.04	1839	50.9	566	15.67	2584	71.52	918	25.41	760	21.04	744	20.59	2762	76.45	1363	37.72	2143	59.31	671	18.57	2835	78.47
2799112219	2799112219	Aquimarina brevivitae DSM 17196	3.88054	36	3507	12	0	1387981	3520034	90.72	3513169	90.54	3437	98	1783	50.84	593	16.91	2520	71.86	951	27.12	750	21.39	741	21.13	2696	76.87	1299	37.04	2138	60.96	656	18.71	2781	79.3
2831912403	2831912403	Brumimicrobium mesophilum JCM 14063	3.88284	34	3528	89	0	1304387	3400246	87.57	3400246	87.57	3465	98.21	2165	61.37	0	0	2361	66.92	929	26.33	664	18.82	653	18.51	2812	79.71	1163	32.96	2302	65.25	587	16.64	2878	81.58
2645727520	2645727520	Croceitalea dokdonensis DOKDO 023	3.8838	42	3484	16	1	1626682	3528490	90.85	3528490	90.85	3435	98.59	1875	53.82	615	17.65	2631	75.52	915	26.26	767	22.01	748	21.47	2687	77.12	1321	37.92	2114	60.68	681	19.55	2754	79.05
2645727825	2645727825	Chryseobacterium sp. Hurlbut01	3.88679	34	3732	9	1	1322635	3473977	89.42	3473977	89.42	3629	97.24	1784	47.8	561	15.03	2588	69.35	922	24.71	780	20.9	745	19.96	2884	77.28	1329	35.61	2300	61.63	679	18.19	2950	79.05
2576861498	2576861498	Cellulophaga geojensis KL-A	3.88812	32	3526	109	0	1241908	3546821	91.22	3546821	91.22	3489	98.95	1864	52.86	627	17.78	2660	75.44	924	26.21	770	21.84	758	21.5	2731	77.45	1317	37.35	2172	61.6	684	19.4	2805	79.55
2788500241	2788500241	Gaetbulibacter sp. 4G1	3.89463	32	3513	19	0	1228885	3619579	92.94	3619579	92.94	3406	96.95	1899	54.06	0	0	2695	76.72	939	26.73	766	21.8	754	21.46	2652	75.49	1330	37.86	2076	59.09	683	19.44	2723	77.51
2622736608	2622736608	Lutibacter flavus DSM 27993	3.90367	30	3444	8	0	1171157	3571866	91.63	3552658	91.13	3383	98.23	1959	56.88	661	19.19	2713	78.77	990	28.75	868	25.2	850	24.68	2533	73.55	1467	42.6	1916	55.63	777	22.56	2606	75.67
2522572201	2522572201	Eudoraea adriatica DSM 19308	3.90647	38	3579	19	1	1492890	3547650	90.9	3528104	90.4	3528	98.58	2040	57	720	20.12	2738	76.5	932	26.04	867	24.22	825	23.05	2703	75.52	1421	39.7	2107	58.87	770	21.51	2758	77.06
2648501377	2648501377	Elizabethkingia anophelis PW2806	3.90857	36	3697	36	0	1397193	3520545	90.29	3520545	90.29	3651	98.76	2022	54.69	660	17.85	2774	75.03	964	26.08	817	22.1	804	21.75	2847	77.01	1416	38.3	2235	60.45	715	19.34	2936	79.42
2627854205	2627854205	Polaribacter sp. Hel_I_85	3.91407	29	3593	4	0	1144551	3549812	90.69	3549812	90.69	3449	95.99	1837	51.13	635	17.67	2614	72.75	948	26.38	801	22.29	788	21.93	2661	74.06	1361	37.88	2088	58.11	714	19.87	2735	76.12
2540341128	2540341128	Nonlabens dokdonensis DSW-6	3.91463	35	3666	1	0	1382464	3546541	90.6	3546541	90.6	3618	98.69	1672	45.61	527	14.38	2423	66.09	922	25.15	704	19.2	688	18.77	2930	79.92	1234	33.66	2384	65.03	611	16.67	3007	82.02
2648501365	2648501365	Elizabethkingia anophelis PW2809	3.91757	36	3701	25	0	1399505	3524362	90.08	3524362	90.08	3654	98.73	2021	54.61	662	17.89	2775	74.98	965	26.07	816	22.05	803	21.7	2851	77.03	1413	38.18	2241	60.55	714	19.29	2940	79.44
2744054812	2744054812	Polaribacter atrinae KACC 17473	3.91886	30	3604	79	2	1191067	3481147	88.83	3481147	88.83	3460	96	1851	51.36	642	17.81	2660	73.81	978	27.14	819	22.72	785	21.78	2675	74.22	1382	38.35	2078	57.66	726	20.14	2734	75.86
2595699004	2595699004	Cellulophaga fucicola DSM 24786	3.92204	32	3495	22	1	1256249	3588196	91.63	3588196	91.63	3442	98.48	1851	52.96	613	17.54	2624	75.08	914	26.15	776	22.2	765	21.89	2677	76.6	1332	38.11	2110	60.37	689	19.71	2753	78.77
2630968489	2630968489	Flavobacterium sp. AED	3.92515	34	3556	15	0	1317759	3523277	89.76	3523277	89.76	3382	95.11	1978	55.62	659	18.53	2698	75.87	1002	28.18	883	24.83	880	24.75	2502	70.36	1452	40.83	1930	54.27	795	22.36	2587	72.75
2513237278	2513237278	Flavobacterium frigoris PS1	3.9341	34	3640	52	0	1352261	3438592	87.4	3438592	87.4	3590	98.63	1910	52.47	666	18.3	2678	73.57	962	26.43	859	23.6	830	22.8	2760	75.82	1449	39.81	2141	58.82	759	20.85	2831	77.77
2627853599	2627853599	Algibacter sp. RHA_19	3.93476	32	3470	1	1	1259226	3620375	92.01	3609546	91.73	3406	98.16	1864	53.72	630	18.16	2613	75.3	935	26.95	760	21.9	748	21.56	2658	76.6	1304	37.58	2102	60.58	673	19.39	2733	78.76
2675903150	2675903150	Chryseobacterium taeanense DSM 17071	3.93535	36	3566	30	3	1415458	3497731	88.88	3497731	88.88	3467	97.22	1845	51.74	616	17.27	2551	71.54	967	27.12	780	21.87	770	21.59	2697	75.63	1319	36.99	2148	60.24	691	19.38	2776	77.85
2609460192	2609460192	Elizabethkingia anophelis B2D	3.93625	36	3613	50	0	1398978	3533447	89.77	3533447	89.77	3566	98.7	2023	55.99	673	18.63	2730	75.56	933	25.82	803	22.23	792	21.92	2774	76.78	1402	38.8	2164	59.89	706	19.54	2860	79.16
2772190912	2772190912	Leeuwenhoekiella palythoae LMG 24856	3.93698	40	3376	16	1	1573154	3608487	91.66	3608487	91.66	3326	98.52	1977	58.56	641	18.99	2706	80.15	958	28.38	824	24.41	817	24.2	2509	74.32	1419	42.03	1907	56.49	729	21.59	2597	76.93
2630968557	2630968557	Elizabethkingia meningoseptica FMS-007	3.93897	36	3641	1	1	1403415	3526642	89.53	3526642	89.53	3570	98.05	2014	55.31	665	18.26	2722	74.76	950	26.09	806	22.14	788	21.64	2782	76.41	1397	38.37	2173	59.68	704	19.34	2866	78.71
2585428061	2585428061	Chryseobacterium sp. CF356	3.93966	35	3821	65	1	1372054	3479081	88.32	3479081	88.32	3713	97.17	1887	49.38	631	16.51	2696	70.56	951	24.89	749	19.6	722	18.9	2991	78.28	1307	34.21	2406	62.97	653	17.09	3060	80.08
2643221822	2643221822	Chryseobacterium sp. Leaf404	3.93992	37	3759	17	1	1445700	3472937	88.15	3472937	88.15	3619	96.28	1862	49.53	602	16.01	2571	68.4	931	24.77	779	20.72	741	19.71	2878	76.56	1316	35.01	2303	61.27	681	18.12	2938	78.16
2630968917	2630968917	Psychroserpens damuponensis JCM 17632	3.94576	32	3638	106	0	1282109	3591809	91.03	3591809	91.03	3581	98.43	1817	49.95	582	16	2611	71.77	984	27.05	766	21.06	740	20.34	2841	78.09	1332	36.61	2249	61.82	664	18.25	2917	80.18
2667527435	2667527435	Polaribacter sp. KT25b	3.95146	29	3545	1	2	1147577	3584390	90.71	3553014	89.92	3425	96.61	1918	54.1	658	18.56	2662	75.09	983	27.73	820	23.13	790	22.28	2635	74.33	1375	38.79	2050	57.83	722	20.37	2703	76.25
2772190675	2772190675	Flavobacterium glycines NBRC 105008	3.9519	34	3321	22	0	1348536	3581501	90.63	3581501	90.63	3235	97.41	1870	56.31	643	19.36	0	0	947	28.52	842	25.35	837	25.2	2398	72.21	1379	41.52	1856	55.89	757	22.79	2478	74.62
2721755689	2721755689	Cellulophaga lytica DAU203	3.95296	32	3498	1	0	1265736	3630594	91.85	3630594	91.85	3432	98.11	1881	53.77	642	18.35	2677	76.53	919	26.27	760	21.73	747	21.36	2685	76.76	1301	37.19	2131	60.92	671	19.18	2761	78.93
2576861397	2576861397	Gillisia sp. Hel_I_29	3.9593	34	3613	9	0	1357873	3605607	91.07	3559588	89.9	3545	98.12	2005	55.49	649	17.96	2788	77.17	931	25.77	813	22.5	796	22.03	2749	76.09	1455	40.27	2090	57.85	703	19.46	2842	78.66
2617271038	2617271038	Elizabethkingia meningoseptica 502	3.96066	36	3685	21	0	1406814	3535629	89.27	3535629	89.27	3626	98.4	2008	54.49	660	17.91	2752	74.68	954	25.89	801	21.74	788	21.38	2838	77.01	1389	37.69	2237	60.71	703	19.08	2923	79.32
2636415452	2636415452	Tamlana sedimentorum JCM 19808	3.96135	33	3504	52	1	1303672	3637420	91.82	3637420	91.82	3403	97.12	1898	54.17	644	18.38	2706	77.23	965	27.54	794	22.66	785	22.4	2618	74.71	1356	38.7	2047	58.42	705	20.12	2698	77
2506783053	2506783053	Gillisia limnaea R-8282, DSM 15749	3.96686	38	3620	2	0	1490901	3475869	87.69	3414922	86.16	3569	98.59	2028	56.02	646	17.85	2772	76.57	980	27.07	870	24.03	840	23.2	2729	75.39	1517	41.91	2052	56.69	753	20.8	2816	77.79
2695420921	2695420921	Salegentibacter echinorum DSM 24579	3.9673	37	3541	40	0	1473984	3423771	86.3	3423771	86.3	3481	98.31	2007	56.68	642	18.13	2757	77.86	985	27.82	846	23.89	831	23.47	2650	74.84	1498	42.3	1983	56	740	20.9	2741	77.41
2731957952	2731957952	Lacinutrix sp. JCM 13824	3.96879	32	3627	27	1	1261125	3572335	90.01	3572335	90.01	3522	97.11	1839	50.7	603	16.63	2602	71.74	953	26.28	753	20.76	737	20.32	2785	76.79	1298	35.79	2224	61.32	660	18.2	2862	78.91
2627854108	2627854108	Flavobacterium sp. 316	3.97175	29	3695	17	1	1153721	3547515	90.08	3547515	90.08	3616	97.86	1770	47.9	539	14.59	2539	68.71	951	25.74	744	20.14	730	19.76	2886	78.11	1308	35.4	2308	62.46	649	17.56	2967	80.3
2619619118	2619619118	Chryseobacterium sp. FH1	3.97588	37	3805	12	0	1466568	3545922	89.19	3545922	89.19	3641	95.69	1925	50.59	613	16.11	2631	69.15	983	25.83	794	20.87	765	20.11	2876	75.58	1329	34.93	2312	60.76	693	18.21	2948	77.48
2835208423	2835208423	Arenibacter sp. AK53	3.98537	41	3454	101	0	1627108	3493017	87.65	3493017	87.65	3387	98.06	2417	69.98	0	0	2698	78.11	954	27.62	811	23.48	796	23.05	2591	75.01	1392	40.3	1995	57.76	722	20.9	2665	77.16
2654587629	2654587629	Chryseobacterium sp. FH2	3.98876	34	3834	24	1	1362722	3556940	89.17	3556940	89.17	3746	97.7	1910	49.82	651	16.98	2620	68.34	951	24.8	765	19.95	755	19.69	2991	78.01	1312	34.22	2434	63.48	668	17.42	3078	80.28
2758568011	2758568011	Polaribacter sp. SA4-12	3.99026	30	3606	1	2	1185811	3612124	90.53	3612124	90.53	3441	95.42	1913	53.05	659	18.28	2647	73.41	983	27.26	822	22.8	803	22.27	2638	73.16	1387	38.46	2054	56.96	728	20.19	2713	75.24
2823246278	2823246278	Elizabethkingia meningoseptica NCTC 10586	3.99467	36	3834	18	0	1426490	3581397	89.65	3581397	89.65	3733	97.37	2493	65.02	0	0	2763	72.07	926	24.15	805	21	792	20.66	2941	76.71	1414	36.88	2319	60.49	704	18.36	3029	79
2654587648	2654587648	Algibacter alginicilyticus HZ22	3.99477	32	3399	1	1	1270383	3613591	90.46	3613591	90.46	3340	98.26	1899	55.87	629	18.51	2666	78.43	972	28.6	802	23.6	783	23.04	2557	75.23	1360	40.01	1980	58.25	710	20.89	2630	77.38
2558860973	2558860973	Polaribacter sp. Hel_I_88	3.99653	30	3552	1	0	1198673	3603914	90.18	3577478	89.51	3450	97.13	1857	52.28	621	17.48	2626	73.93	952	26.8	785	22.1	737	20.75	2713	76.38	1340	37.73	2110	59.4	686	19.31	2764	77.82
2823842202	2823842202	Flavobacterium sp. SG815	3.99778	39	3702	16	0	1553110	3627488	90.74	3627488	90.74	3638	98.27	2435	65.78	0	0	2674	72.23	948	25.61	752	20.31	734	19.83	2904	78.44	1306	35.28	2332	62.99	672	18.15	2966	80.12
2508501098	2508501098	Owenweeksia hongkongensis DSM 17368	4.00006	40	3563	1	0	1609363	3682796	92.07	3661831	91.54	3518	98.74	1822	51.14	576	16.17	2578	72.35	1034	29.02	721	20.24	714	20.04	2804	78.7	1266	35.53	2252	63.21	624	17.51	2894	81.22
2622736514	2622736514	Myroides profundi DSM 19823	4.00438	34	3625	33	1	1350146	3471237	86.77	3471237	86.77	3541	97.68	1896	52.3	576	15.89	2601	71.75	934	25.77	761	20.99	753	20.77	2788	76.91	1370	37.79	2171	59.89	673	18.57	2868	79.12
2834910945	2834910945	Gramella flava JLT2011	4.00787	42	3646	1	0	1689100	3723812	92.91	3723812	92.91	3579	98.16	2590	71.04	0	0	2856	78.33	973	26.69	855	23.45	840	23.04	2739	75.12	1516	41.58	2063	56.58	745	20.43	2834	77.73
2698536943	2698536943	Salegentibacter salegens ACAM 48	4.01	37	3620	1	2	1492290	3601845	89.82	3559874	88.77	3561	98.37	2130	58.84	678	18.73	2913	80.47	1022	28.23	878	24.25	858	23.7	2703	74.67	1508	41.66	2053	56.71	763	21.08	2798	77.29
2596583648	2596583648	Nonlabens sp. Hel_I_56	4.01402	35	3605	3	0	1422419	3648630	90.9	3612820	90.01	3551	98.5	1714	47.55	541	15.01	2448	67.91	920	25.52	728	20.19	720	19.97	2831	78.53	1279	35.48	2272	63.02	639	17.73	2912	80.78
2630968967	2630968967	Elizabethkingia anophelis Endophthalmitis	4.01522	35	4892	155	0	1424276	3428823	85.4	3428823	85.4	4842	98.98	1562	31.93	473	9.67	3147	64.33	905	18.5	1109	22.67	1071	21.89	3771	77.09	1869	38.21	2973	60.77	969	19.81	3873	79.17
2841221025	2841221025	Maribacter sp. MJ134	4.01625	39	3594	1	1	1580237	3672650	91.44	3672650	91.44	3537	98.41	2459	68.42	0	0	2760	76.79	915	25.46	783	21.79	751	20.9	2786	77.52	1340	37.28	2197	61.13	694	19.31	2843	79.1
2630968687	2630968687	Lacinutrix jangbogonensis PAMC 27137	4.01753	32	3654	46	2	1292821	3553543	88.45	3553543	88.45	3577	97.89	1745	47.76	555	15.19	2604	71.26	931	25.48	722	19.76	718	19.65	2859	78.24	1294	35.41	2283	62.48	639	17.49	2938	80.41
2630968786	2630968786	Tamlana nanhaiensis FHC16	4.02082	34	3502	37	0	1375440	3702639	92.09	3702639	92.09	3402	97.14	1945	55.54	629	17.96	2741	78.27	997	28.47	829	23.67	815	23.27	2587	73.87	1409	40.23	1993	56.91	734	20.96	2668	76.19
2775506930	2775506930	Tenacibaculum sp. SZ-18	4.02428	31	3747	1	0	1251745	3564603	88.69	3564603	88.69	3672	98	1718	45.85	561	14.97	2486	66.35	914	24.39	736	19.64	709	18.92	2963	79.08	1251	33.39	2421	64.61	652	17.4	3020	80.6
2622736499	2622736499	Leeuwenhoekiella palythoae DSM 19859	4.03	40	3466	14	0	1606261	3699377	91.92	3688802	91.66	3413	98.47	2033	58.66	645	18.61	2764	79.75	974	28.1	844	24.35	836	24.12	2577	74.35	1460	42.12	1953	56.35	747	21.55	2666	76.92
2585428056	2585428056	Cellulophaga sp. Hel_I_12	4.03113	35	3566	1	0	1423070	3600171	89.31	3587223	88.99	3508	98.37	1953	54.77	658	18.45	2700	75.72	941	26.39	791	22.18	775	21.73	2733	76.64	1372	38.47	2136	59.9	690	19.35	2818	79.02
2619619142	2619619142	Elizabethkingia anophelis Po0527107	4.03153	36	3761	86	2	1433084	3617222	89.72	3617222	89.72	3707	98.56	2019	53.68	667	17.73	2765	73.52	942	25.05	803	21.35	793	21.08	2914	77.48	1397	37.14	2310	61.42	701	18.64	3006	79.93
2627853697	2627853697	Kordia zhangzhouensis MCCC 1A00726	4.0316	34	3602	44	0	1364294	3675312	91.16	3675312	91.16	3550	98.56	1789	49.67	598	16.6	2557	70.99	934	25.93	732	20.32	720	19.99	2830	78.57	1279	35.51	2271	63.05	638	17.71	2912	80.84
2728368984	2728368984	Chryseobacterium greenlandense UMB34	4.03567	34	3836	19	0	1375547	3617342	89.63	3617342	89.63	3724	97.08	1818	47.39	586	15.28	2618	68.25	948	24.71	737	19.21	709	18.48	3015	78.6	1273	33.19	2451	63.89	644	16.79	3080	80.29
2619619143	2619619143	Elizabethkingia anophelis V0378064	4.03638	36	3827	211	1	1440646	3609748	89.43	3609748	89.43	3771	98.54	2015	52.65	666	17.4	2821	73.71	944	24.67	825	21.56	821	21.45	2950	77.08	1443	37.71	2328	60.83	721	18.84	3050	79.7
2524023070	2524023070	Aequorivita capsosiphonis DSM 23843	4.0429	37	3679	26	1	1489587	3514800	87.02	3514800	87.02	3628	98.61	1932	52.51	617	16.77	2694	73.23	1014	27.56	788	21.42	749	20.36	2879	78.25	1404	38.16	2224	60.45	673	18.29	2955	80.32
2693429909	2693429909	Flavobacterium frigoris DSM 15719	4.04571	34	3748	63	3	1384061	3533618	87.35	3533618	87.35	3557	94.9	1923	51.31	634	16.92	2695	71.91	967	25.8	825	22.01	807	21.53	2750	73.37	1409	37.59	2148	57.31	730	19.48	2827	75.43
2627853760	2627853760	Maribacter thermophilus HT7-2	4.05061	39	3584	2	0	1575349	3703242	91.53	3703242	91.53	3533	98.58	2062	57.53	672	18.75	2802	78.18	973	27.15	803	22.41	772	21.54	2761	77.04	1387	38.7	2146	59.88	700	19.53	2833	79.05
2834062395	2834062395	Tenacibaculum sp. E3R01	4.06222	29	3757	33	0	1179775	3704731	91.22	3704731	91.22	3693	98.3	2476	65.9	0	0	2707	72.05	934	24.86	754	20.07	738	19.64	2955	78.65	1319	35.11	2374	63.19	666	17.73	3027	80.57
2648501242	2648501242	Myroides profundi D25	4.06453	34	3694	1	1	1375674	3528135	86.8	3528135	86.8	3573	96.72	1908	51.65	577	15.62	2618	70.87	938	25.39	761	20.6	753	20.38	2820	76.34	1370	37.09	2203	59.64	673	18.22	2900	78.51
2513237281	2513237281	Flavobacteriaceae bacterium HQM9	4.07388	33	3410	183	0	1354086	3353707	82.32	3353707	82.32	3372	98.89	1619	47.48	530	15.54	2438	71.5	964	28.27	726	21.29	729	21.38	2643	77.51	1262	37.01	2110	61.88	639	18.74	2733	80.15
2744054974	2744054974	Myroides odoratus XSfan	4.07897	36	3689	47	0	1458766	3586764	87.93	3586764	87.93	3591	97.34	1911	51.8	558	15.13	2613	70.83	926	25.1	718	19.46	703	19.06	2888	78.29	1316	35.67	2275	61.67	640	17.35	2951	79.99
2695421044	2695421044	Chryseobacterium zeae DSM 27623	4.07957	35	3918	4	0	1433853	3696522	90.61	3673013	90.03	3711	94.72	1968	50.23	637	16.26	2743	70.01	1013	25.86	782	19.96	760	19.4	2951	75.32	1326	33.84	2385	60.87	692	17.66	3019	77.05
2718217993	2718217993	Salegentibacter sp. T436	4.08655	37	3695	1	0	1507271	3690353	90.3	3690353	90.3	3621	98	2109	57.08	680	18.4	2936	79.46	1011	27.36	880	23.82	867	23.46	2754	74.53	1522	41.19	2099	56.81	768	20.78	2853	77.21
2579778910	2579778910	Elizabethkingia anophelis NUH11	4.09094	36	3846	57	0	1455572	3663601	89.55	3663601	89.55	3793	98.62	2030	52.78	664	17.26	2847	74.02	967	25.14	818	21.27	798	20.75	2995	77.87	1425	37.05	2368	61.57	719	18.69	3074	79.93
2837485817	2837485817	Muricauda sp. GCL-11	4.09596	46	3777	22	1	1870777	3747456	91.49	3747456	91.49	3724	98.6	2561	67.81	0	0	2882	76.3	989	26.18	795	21.05	770	20.39	2954	78.21	1397	36.99	2327	61.61	701	18.56	3023	80.04
2740892224	2740892224	Tenacibaculum ovolyticum da5A-8	4.09957	30	3922	184	1	1210212	3687386	89.95	3687386	89.95	3846	98.06	1852	47.22	587	14.97	2671	68.1	934	23.81	738	18.82	723	18.43	3123	79.63	1304	33.25	2542	64.81	647	16.5	3199	81.57
2772190739	2772190739	Polaribacter reichenbachii KCTC 23969	4.10116	29	3578	37	2	1207962	3747698	91.38	3747698	91.38	3489	97.51	1912	53.44	651	18.19	2767	77.33	973	27.19	818	22.86	794	22.19	2695	75.32	1370	38.29	2119	59.22	730	20.4	2759	77.11
2835303341	2835303341	Muricauda taeanensis JCM 17757	4.10166	46	3805	28	1	1870554	3765795	91.81	3765795	91.81	3730	98.03	2625	68.99	0	0	2905	76.35	1035	27.2	846	22.23	835	21.94	2895	76.08	1454	38.21	2276	59.82	738	19.4	2992	78.63
2724679779	2724679779	Lutibacter agarilyticus DSM 29150	4.10193	31	3456	22	0	1281045	3729627	90.93	3729627	90.93	3396	98.26	1970	57	681	19.7	2724	78.82	1019	29.48	889	25.72	876	25.35	2520	72.92	1461	42.27	1935	55.99	787	22.77	2609	75.49
2751185806	2751185806	Elizabethkingia endophytica JM-87	4.10346	35	3842	59	0	1453259	3658027	89.14	3658027	89.14	3791	98.67	2053	53.44	668	17.39	2837	73.84	961	25.01	807	21	792	20.61	2999	78.06	1409	36.67	2382	62	710	18.48	3081	80.19
2558860975	2558860975	Sediminibacter sp. Hel_I_10	4.10605	37	3688	1	0	1518684	3724159	90.7	3700562	90.12	3637	98.62	1905	51.65	636	17.25	2729	74	1004	27.22	813	22.04	788	21.37	2849	77.25	1390	37.69	2247	60.93	706	19.14	2931	79.47
2744054644	2744054644	Chryseobacterium sp. J200	4.10973	37	4133	82	0	1523229	3668885	89.27	3668885	89.27	3930	95.09	1896	45.87	597	14.44	2709	65.55	1020	24.68	775	18.75	765	18.51	3165	76.58	1330	32.18	2600	62.91	682	16.5	3248	78.59
2728369277	2728369277	Jejuia pallidilutea DSM 21165	4.11036	34	3547	34	0	1398542	3738578	90.95	3738578	90.95	3456	97.43	1920	54.13	659	18.58	2722	76.74	998	28.14	817	23.03	800	22.55	2656	74.88	1379	38.88	2077	58.56	720	20.3	2736	77.14
2788500294	2788500294	Tamlana sp. UJ94	4.11654	35	3726	1	3	1450958	3650735	88.68	3650735	88.68	3646	97.85	1887	50.64	0	0	2772	74.4	977	26.22	825	22.14	781	20.96	2865	76.89	1366	36.66	2280	61.19	726	19.48	2920	78.37
2574180405	2574180405	Elizabethkingia anophelis NUH6	4.12359	36	3898	73	0	1468653	3705292	89.86	3705292	89.86	3847	98.69	2024	51.92	660	16.93	2833	72.68	957	24.55	818	20.99	797	20.45	3050	78.25	1423	36.51	2424	62.19	719	18.45	3128	80.25
2693429896	2693429896	Lutibacter oricola DSM 24956	4.12995	30	3532	58	0	1243556	3801061	92.04	3801061	92.04	3469	98.22	1963	55.58	720	20.39	2735	77.43	981	27.77	876	24.8	847	23.98	2622	74.24	1433	40.57	2036	57.64	775	21.94	2694	76.27
2622736505	2622736505	Zunongwangia mangrovi DSM 24499	4.13168	36	3621	32	0	1482350	3730359	90.29	3730359	90.29	3560	98.32	2090	57.72	661	18.25	2838	78.38	1001	27.64	891	24.61	872	24.08	2688	74.23	1529	42.23	2031	56.09	784	21.65	2776	76.66
2622736625	2622736625	Flagellimonas eckloniae DOKDO 007	4.13228	38	3430	2	0	1564017	3734922	90.38	3598294	87.08	3385	98.69	1903	55.48	649	18.92	2701	78.75	911	26.56	764	22.27	754	21.98	2631	76.71	1293	37.7	2092	60.99	683	19.91	2702	78.78
2684622906	2684622906	Chryseobacterium soldanellicola DSM 17072	4.13642	35	3859	9	0	1465044	3683979	89.06	3662035	88.53	3724	96.5	2013	52.16	677	17.54	2761	71.55	999	25.89	812	21.04	783	20.29	2941	76.21	1376	35.66	2348	60.84	711	18.42	3013	78.08
2788500165	2788500165	Confluentibacter sp. 3B	4.13653	34	3676	57	2	1415817	3728131	90.13	3728131	90.13	3611	98.23	1999	54.38	0	0	2840	77.26	990	26.93	867	23.59	839	22.82	2772	75.41	1438	39.12	2173	59.11	761	20.7	2850	77.53
2713896744	2713896744	Mangrovimonas sp. TPBH4	4.13887	39	3652	53	2	1598989	3798043	91.77	3798043	91.77	3595	98.44	1954	53.5	673	18.43	2773	75.93	1027	28.12	878	24.04	832	22.78	2763	75.66	1444	39.54	2151	58.9	765	20.95	2830	77.49
2574179722	2574179722	Leeuwenhoekiella sp. Hel_I_48	4.14076	40	3654	4	0	1662656	3716295	89.75	3680849	88.89	3514	96.17	2088	57.14	672	18.39	2831	77.48	1008	27.59	867	23.73	837	22.91	2677	73.26	1509	41.3	2005	54.87	763	20.88	2751	75.29
2687453251	2687453251	Flavobacterium psychrophilum Z2	4.14222	39	3690	1	0	1617499	3751437	90.57	3751437	90.57	3621	98.13	1901	51.52	581	15.75	2634	71.38	961	26.04	737	19.97	724	19.62	2897	78.51	1310	35.5	2311	62.63	656	17.78	2965	80.35
2524614680	2524614680	Gillisia sp. JM1	4.14361	35	3836	9	2	1431791	3592257	87.31	3474556	84.45	3782	98.59	2015	52.53	655	17.08	2872	74.87	976	25.44	880	22.94	844	22	2938	76.59	1523	39.7	2259	58.89	776	20.23	3006	78.36
2744054562	2744054562	Myroides marinus L41	4.14448	34	3823	99	0	1390848	3618485	87.31	3618485	87.31	3727	97.49	1935	50.61	592	15.49	2700	70.63	938	24.54	771	20.17	757	19.8	2970	77.69	1377	36.02	2350	61.47	679	17.76	3048	79.73
2773857615	2773857615	Salegentibacter sp. 24	4.15202	37	3762	61	0	1551004	3707130	89.29	3707130	89.29	3688	98.03	2104	55.93	0	0	2916	77.51	1011	26.87	872	23.18	847	22.51	2841	75.52	1504	39.98	2184	58.05	761	20.23	2927	77.8
2627853621	2627853621	Myroides sp. A21	4.15546	34	3813	1	0	1416156	3616304	87.03	3616304	87.03	3676	96.41	1985	52.06	577	15.13	2739	71.83	935	24.52	775	20.33	756	19.83	2920	76.58	1407	36.9	2269	59.51	685	17.96	2991	78.44
2630968952	2630968952	Myroides odoratimimus L41	4.15596	34	3853	167	0	1394367	3628568	87.31	3628568	87.31	3758	97.53	1957	50.79	592	15.36	2721	70.62	937	24.32	778	20.19	766	19.88	2992	77.65	1395	36.21	2363	61.33	686	17.8	3072	79.73
2615840711	2615840711	Myroides marinus DSM 23048	4.15831	34	3799	54	2	1394962	3624921	87.22	3624921	87.22	3725	98.05	1952	51.38	603	15.87	2737	72.05	944	24.85	791	20.82	759	19.98	2966	78.07	1413	37.19	2312	60.86	692	18.22	3033	79.84
2596583645	2596583645	Myroides odoratimimus ATCC BAA-634	4.15973	34	3786	46	1	1407769	3619407	87.07	3619407	87.07	3701	97.75	1963	51.85	591	15.61	2752	72.69	956	25.25	787	20.79	756	19.97	2945	77.79	1422	37.56	2279	60.2	691	18.25	3010	79.5
2622736438	2622736438	Maribacter orientalis DSM 16471	4.16353	35	3748	26	0	1460610	3753725	90.22	3753725	90.22	3696	98.61	2129	56.8	694	18.52	2911	77.67	985	26.28	858	22.89	818	21.82	2878	76.79	1444	38.53	2252	60.09	750	20.01	2946	78.6
2551306654	2551306654	Flavobacterium sp. B17	4.16367	37	4417	681	4	1542331	3637873	87.38	3637873	87.38	4326	97.94	1761	39.87	548	12.41	2896	65.56	976	22.1	915	20.72	895	20.26	3431	77.68	1566	35.45	2760	62.49	802	18.16	3524	79.78
2504557015	2504557015	Flavobacterium sp. GOBB3-C103-3	4.16522	35	3875	86	1	1440258	3658998	87.85	3658998	87.85	3811	98.35	1916	49.45	605	15.61	2827	72.95	984	25.39	836	21.57	830	21.42	2981	76.93	1472	37.99	2339	60.36	746	19.25	3065	79.1
2713896817	2713896817	Lacinutrix himadriensis KCTC 23612	4.16635	33	3816	32	2	1358297	3750682	90.02	3750682	90.02	3721	97.51	1895	49.66	628	16.46	2742	71.86	1012	26.52	764	20.02	743	19.47	2978	78.04	1341	35.14	2380	62.37	669	17.53	3052	79.98
2811995254	2811995254	Myroides odoratus NCTC 11179	4.17261	36	3779	2	0	1494440	3675250	88.08	3675250	88.08	3655	96.72	1927	50.99	565	14.95	2654	70.23	921	24.37	702	18.58	702	18.58	2953	78.14	1312	34.72	2343	62	622	16.46	3033	80.26
2634166900	2634166900	Tenacibaculum sp. Mar_2010_89	4.17291	29	3748	5	0	1223388	3819762	91.54	3802775	91.13	3661	97.68	1944	51.87	619	16.52	2724	72.68	960	25.61	763	20.36	754	20.12	2907	77.56	1349	35.99	2312	61.69	676	18.04	2985	79.64
2695420944	2695420944	Chryseobacterium takakiae DSM 26898	4.19811	37	3871	44	0	1551523	3711267	88.42	3711267	88.42	3769	97.37	1975	51.02	646	16.69	2732	70.58	1020	26.35	792	20.46	771	19.92	2998	77.45	1364	35.24	2405	62.13	702	18.13	3067	79.23
2595698209	2595698209	Maribacter arcticus DSM 23546	4.21115	35	3760	22	1	1470730	3796309	90.31	3796309	90.31	3710	98.67	2118	56.33	702	18.67	2946	78.35	965	25.66	851	22.63	820	21.81	2890	76.86	1426	37.93	2284	60.74	746	19.84	2964	78.83
2582581317	2582581317	Salegentibacter sp. Hel_I_6	4.21216	37	3821	1	1	1539401	3791576	90.01	3755479	89.16	3708	97.04	2106	55.12	637	16.67	2909	76.13	1005	26.3	871	22.8	835	21.85	2873	75.19	1522	39.83	2186	57.21	757	19.81	2951	77.23
2681813551	2681813551	Chryseobacterium indoltheticum DSM 16778	4.21484	34	4009	35	1	1440470	3717981	88.22	3717981	88.22	3894	97.13	1947	48.57	605	15.09	2713	67.67	975	24.32	774	19.31	750	18.71	3144	78.42	1355	33.8	2539	63.33	678	16.91	3216	80.22
2585427664	2585427664	Formosa agariphila KMM 3901	4.22835	33	3630	1	0	1407075	3735446	88.84	3735446	88.84	3570	98.35	2031	55.95	687	18.93	2797	77.05	958	26.39	871	23.99	830	22.87	2740	75.48	1447	39.86	2123	58.48	767	21.13	2803	77.22
2619619117	2619619117	Chryseobacterium halperniae LMG 24401	4.23639	38	4189	22	2	1600409	3806830	89.86	3806830	89.86	3940	94.06	2036	48.6	655	15.64	2847	67.96	1024	24.44	826	19.72	791	18.88	3149	75.17	1415	33.78	2525	60.28	735	17.55	3205	76.51
638341115	638341115	Leeuwenhoekiella blandensis MED217	4.23806	40	3786	15	2	1684966	3858575	91.05	3858575	91.05	3735	98.65	2026	53.51	663	17.51	2921	77.15	995	26.28	852	22.5	829	21.9	2906	76.76	1499	39.59	2236	59.06	755	19.94	2980	78.71
2840440680	2840440680	Muricauda sp. NH166	4.2383	43	3975	31	0	1838228	3904797	92.14	3904797	92.14	3911	98.39	2695	67.8	0	0	3011	75.75	1008	25.36	828	20.83	806	20.28	3105	78.11	1452	36.53	2459	61.86	715	17.99	3196	80.4
2576861164	2576861164	Elizabethkingia anophelis NUH4	4.23949	36	3997	50	0	1508232	3811040	89.89	3811040	89.89	3945	98.7	2069	51.76	681	17.04	2910	72.8	992	24.82	828	20.72	809	20.24	3136	78.46	1438	35.98	2507	62.72	729	18.24	3216	80.46
2713896912	2713896912	Myroides odoratimimus CCUG 39352	4.24076	34	3873	65	1	1436899	3689623	87	3689623	87	3777	97.52	1986	51.28	600	15.49	2799	72.27	969	25.02	788	20.35	760	19.62	3017	77.9	1420	36.66	2357	60.86	695	17.94	3082	79.58
2639763149	2639763149	Elizabethkingia miricola BM10	4.24252	36	3965	1	1	1513139	3781026	89.12	3781026	89.12	3893	98.18	2150	54.22	689	17.38	2961	74.68	993	25.04	826	20.83	813	20.5	3080	77.68	1465	36.95	2428	61.24	724	18.26	3169	79.92
2593339200	2593339200	Gillisia sp. Hel_I_86	4.24511	37	3964	1	1	1569703	3700239	87.16	3605538	84.93	3870	97.63	2192	55.3	669	16.88	3012	75.98	1028	25.93	898	22.65	889	22.43	2981	75.2	1586	40.01	2284	57.62	792	19.98	3078	77.65
2838948833	2838948833	Myroides odoratus NCTC 11036	4.25361	36	3891	2	1	1525375	3719668	87.45	3719668	87.45	3764	96.74	2410	61.94	0	0	2664	68.47	933	23.98	732	18.81	715	18.38	3049	78.36	1344	34.54	2420	62.19	644	16.55	3120	80.19
2551306140	2551306140	Aquimarina agarilytica ZC1	4.25367	33	3625	131	0	1395487	3765099	88.51	3765099	88.51	3563	98.29	1679	46.32	560	15.45	2532	69.85	1009	27.83	754	20.8	752	20.74	2811	77.54	1294	35.7	2269	62.59	662	18.26	2901	80.03
2823255045	2823255045	Elizabethkingia meningoseptica NCTC 11305	4.25535	36	4253	23	0	1529653	3813275	89.61	3813275	89.61	4159	97.79	2760	64.9	0	0	3062	72	960	22.57	790	18.58	772	18.15	3387	79.64	1405	33.04	2754	64.75	693	16.29	3466	81.5
2622736538	2622736538	Maribacter sedimenticola DSM 19840	4.26936	38	3730	20	0	1599663	3923057	91.98	3914935	91.79	3684	98.77	2104	56.41	672	18.02	2951	79.12	1004	26.92	848	22.73	824	22.09	2860	76.68	1422	38.12	2262	60.64	747	20.03	2937	78.74
2721755668	2721755668	Maribacter sp. T28	4.27116	34	3761	1	1	1468859	3875635	90.74	3875635	90.74	3701	98.4	2106	56	669	17.79	2913	77.45	998	26.54	827	21.99	804	21.38	2897	77.03	1410	37.49	2291	60.91	728	19.36	2973	79.05
2838958572	2838958572	Myroides odoratimimus NCTC 11180	4.27483	34	3930	3	1	1454616	3715351	86.91	3715351	86.91	3755	95.55	2504	63.72	0	0	2767	70.41	943	23.99	787	20.03	755	19.21	3000	76.34	1418	36.08	2337	59.47	690	17.56	3065	77.99
2839188362	2839188362	Polaribacter filamentus ATCC 700397	4.28193	31	4207	15	0	1342842	3699685	86.4	3699685	86.4	4097	97.39	2697	64.11	0	0	2921	69.43	971	23.08	783	18.61	758	18.02	3339	79.37	1360	32.33	2737	65.06	692	16.45	3405	80.94
2724678980	2724678980	Formosa algae KMM 3553	4.28846	33	3725	77	0	1432534	3872697	90.31	3872697	90.31	3663	98.34	2064	55.41	705	18.93	2883	77.4	990	26.58	868	23.3	839	22.52	2824	75.81	1460	39.19	2203	59.14	762	20.46	2901	77.88
2622736526	2622736526	Salegentibacter agarivorans DSM 23515	4.29857	37	3851	56	0	1582985	3862754	89.87	3862754	89.87	3769	97.87	2152	55.88	700	18.18	3038	78.89	1022	26.54	914	23.73	880	22.85	2889	75.02	1574	40.87	2195	57	797	20.7	2972	77.17
2506520050	2506520050	Myroides odoratus DSM 2801	4.30184	36	3892	1	1	1538601	3766150	87.66	3736219	86.96	3808	97.84	1941	49.87	572	14.7	2699	69.35	968	24.87	751	19.3	737	18.94	3071	78.91	1371	35.23	2437	62.62	660	16.96	3148	80.88
2791354970	2791354970	Formosa haliotis MA1	4.3058	34	3825	1	1	1479623	3840129	89.19	3840129	89.19	3732	97.57	2007	52.47	673	17.59	2903	75.9	987	25.8	863	22.56	828	21.65	2904	75.92	1435	37.52	2297	60.05	762	19.92	2970	77.65
2595698206	2595698206	Salegentibacter salinarum DSM 23400	4.31003	37	3810	41	0	1602850	3852284	89.38	3852284	89.38	3726	97.8	2122	55.7	685	17.98	2979	78.19	1015	26.64	926	24.3	892	23.41	2834	74.38	1572	41.26	2154	56.54	804	21.1	2922	76.69
2571042919	2571042919	Leeuwenhoekiella sp. MAR_2009_132	4.31083	37	3786	8	0	1576374	3938734	91.37	3885079	90.12	3680	97.2	2055	54.28	663	17.51	2908	76.81	1009	26.65	859	22.69	832	21.98	2848	75.22	1481	39.12	2199	58.08	756	19.97	2924	77.23
2775506895	2775506895	Olleya sp. Bg11-27	4.31432	33	3937	1	0	1413339	3833047	88.84	3833047	88.84	3834	97.38	1904	48.36	596	15.14	2732	69.39	980	24.89	769	19.53	756	19.2	3078	78.18	1355	34.42	2479	62.97	678	17.22	3156	80.16
2643221937	2643221937	Chryseobacterium sp. Leaf394	4.3173	37	4081	16	2	1575127	3775155	87.53	3775155	87.53	3983	97.6	1938	47.49	630	15.44	2759	67.61	970	23.77	790	19.36	762	18.67	3221	78.93	1343	32.91	2640	64.69	690	16.91	3293	80.69
2839898973	2839898973	Psychroserpens sp. NJDZ02	4.31954	33	4012	1	1	1411383	3808574	88.17	3808574	88.17	3833	95.54	2446	60.97	0	0	2639	65.78	915	22.81	766	19.09	747	18.62	3086	76.92	1318	32.85	2515	62.69	671	16.72	3162	78.81
2757320576	2757320576	Psychroflexus torquis ATCC 700755	4.32183	35	3840	1	6	1492125	3619925	83.76	3619925	83.76	3744	97.5	1873	48.78	606	15.78	2693	70.13	975	25.39	791	20.6	759	19.77	2985	77.73	1370	35.68	2374	61.82	686	17.86	3058	79.64
2724679817	2724679817	Chryseobacterium profundimaris DSM 28214	4.3288	37	4021	36	0	1589248	3837314	88.66	3837314	88.66	3898	96.94	1997	49.66	651	16.19	2821	70.16	1045	25.99	795	19.77	757	18.83	3141	78.11	1362	33.87	2536	63.07	700	17.41	3198	79.53
2835288603	2835288603	Muricauda sp. 72	4.33167	43	4006	36	0	1879119	3986748	92.04	3986748	92.04	3939	98.33	2776	69.3	0	0	3088	77.08	1026	25.61	846	21.12	833	20.79	3106	77.53	1508	37.64	2431	60.68	740	18.47	3199	79.86
2582580920	2582580920	Elizabethkingia anophelis NUHP3	4.33361	36	4088	70	0	1540436	3893505	89.84	3893505	89.84	4037	98.75	2069	50.61	680	16.63	2955	72.28	1010	24.71	829	20.28	814	19.91	3223	78.84	1447	35.4	2590	63.36	730	17.86	3307	80.9
2579778732	2579778732	Elizabethkingia anophelis NUHP2	4.33465	36	4078	59	0	1540884	3895416	89.87	3895416	89.87	4028	98.77	2084	51.1	682	16.72	2955	72.46	1010	24.77	828	20.3	812	19.91	3216	78.86	1446	35.46	2582	63.32	729	17.88	3299	80.9
2579778555	2579778555	Elizabethkingia anophelis NUH1	4.33466	36	4084	59	1	1540974	3895590	89.87	3895590	89.87	4032	98.73	2084	51.03	682	16.7	2951	72.26	1011	24.76	828	20.27	813	19.91	3219	78.82	1447	35.43	2585	63.3	729	17.85	3303	80.88
2545824761	2545824761	Winogradskyella psychrotolerans RS-3	4.33703	33	4067	219	0	1452242	3722157	85.82	3722157	85.82	4024	98.94	1816	44.65	601	14.78	2879	70.79	1012	24.88	898	22.08	874	21.49	3150	77.45	1542	37.91	2482	61.03	781	19.2	3243	79.74
2643221740	2643221740	Chryseobacterium sp. Leaf201	4.33896	40	4105	144	1	1715608	3806538	87.73	3806538	87.73	3991	97.22	1997	48.65	619	15.08	2789	67.94	1017	24.77	797	19.42	754	18.37	3237	78.86	1379	33.59	2612	63.63	697	16.98	3294	80.24
2619619246	2619619246	Chryseobacterium piperi CTM	4.34059	35	3899	89	0	1529164	3824128	88.1	3824128	88.1	3831	98.26	2127	54.55	694	17.8	2913	74.71	1048	26.88	854	21.9	842	21.6	2989	76.66	1472	37.75	2359	60.5	749	19.21	3082	79.05
2593339139	2593339139	Maribacter sp. MAR_2009_72	4.34704	38	3736	1	0	1637747	4005875	92.15	3981787	91.6	3680	98.5	2120	56.75	673	18.01	2962	79.28	1028	27.52	851	22.78	822	22	2858	76.5	1427	38.2	2253	60.31	750	20.07	2930	78.43
2772190914	2772190914	Leeuwenhoekiella sp. R-50232	4.36161	38	3795	21	0	1650280	3930070	90.11	3930070	90.11	3734	98.39	2134	56.23	686	18.08	2949	77.71	1009	26.59	873	23	840	22.13	2894	76.26	1508	39.74	2226	58.66	769	20.26	2965	78.13
2585427834	2585427834	Chryseobacterium hispalense DSM 25574	4.36376	37	4047	27	0	1601231	3892020	89.19	3892020	89.19	3920	96.86	2089	51.62	662	16.36	2858	70.62	1051	25.97	823	20.34	800	19.77	3120	77.09	1426	35.24	2494	61.63	726	17.94	3194	78.92
2775506714	2775506714	Leeuwenhoekiella nanhaiensis G18	4.36416	42	3860	45	0	1837173	3988532	91.39	3988532	91.39	3794	98.29	2059	53.34	653	16.92	2949	76.4	990	25.65	839	21.74	813	21.06	2981	77.23	1450	37.56	2344	60.73	741	19.2	3053	79.09
2617271206	2617271206	Chryseobacterium formosense LMG 24722	4.36466	35	4064	10	1	1518250	3868288	88.63	3868288	88.63	3943	97.02	2041	50.22	661	16.26	2825	69.51	1001	24.63	798	19.64	778	19.14	3165	77.88	1385	34.08	2558	62.94	703	17.3	3240	79.72
2648501565	2648501565	Myroides odoratimimus PR63039	4.36695	34	4071	1	3	1492924	3781955	86.6	3781955	86.6	3927	96.46	1992	48.93	576	14.15	2878	70.7	970	23.83	813	19.97	757	18.59	3170	77.87	1444	35.47	2483	60.99	705	17.32	3222	79.15
2731639122	2731639122	Muricauda pacifica DSM 25027	4.37605	40	4153	4	0	1735597	4057779	92.73	4040868	92.34	4107	98.89	2251	54.2	698	16.81	3150	75.85	974	23.45	801	19.29	810	19.5	3297	79.39	1413	34.02	2694	64.87	708	17.05	3399	81.84
2775507018	2775507018	Chryseobacterium camelliae Dolsongi-HT1	4.37635	42	4101	1	3	1829962	3867742	88.38	3867742	88.38	4007	97.71	2126	51.84	674	16.44	2886	70.37	1011	24.65	813	19.82	783	19.09	3224	78.61	1387	33.82	2620	63.89	720	17.56	3287	80.15
2693429912	2693429912	Flavobacterium gillisiae DSM 22376	4.37796	34	4009	33	1	1500434	3836509	87.63	3836509	87.63	3816	95.19	2058	51.33	673	16.79	2886	71.99	1007	25.12	872	21.75	845	21.08	2971	74.11	1467	36.59	2349	58.59	776	19.36	3040	75.83
2788500393	2788500393	Gramella sp. SH35	4.38014	40	3910	1	1	1739127	3995097	91.21	3995097	91.21	3851	98.49	2187	55.93	0	0	3022	77.29	1045	26.73	924	23.63	905	23.15	2946	75.35	1594	40.77	2257	57.72	814	20.82	3037	77.67
2814123097	2814123097	Elizabethkingia miricola EM798-26	4.39301	36	4125	1	0	1569640	3951545	89.95	3951545	89.95	4051	98.21	2172	52.65	690	16.73	2998	72.68	993	24.07	826	20.02	812	19.68	3239	78.52	1454	35.25	2597	62.96	728	17.65	3323	80.56
2841817361	2841817361	Elizabethkingia sp. 2-6	4.39471	36	4176	1	0	1575731	3957010	90.04	3957010	90.04	4077	97.63	2712	64.94	0	0	3031	72.58	986	23.61	837	20.04	811	19.42	3266	78.21	1476	35.34	2601	62.28	735	17.6	3342	80.03
2718218448	2718218448	Maribacter sp. 1_2014MBL_MicDiv	4.39961	36	3822	1	3	1581455	4047518	92	4047518	92	3772	98.69	2207	57.74	720	18.84	3047	79.72	1013	26.5	864	22.61	844	22.08	2928	76.61	1464	38.3	2308	60.39	767	20.07	3005	78.62
2718217955	2718217955	Flavobacterium gilvum EM1308	4.40259	35	3730	1	1	1548226	3860762	87.69	3860762	87.69	3543	94.99	1963	52.63	636	17.05	2757	73.91	962	25.79	861	23.08	858	23	2685	71.98	1426	38.23	2117	56.76	777	20.83	2766	74.16
2630968809	2630968809	Chryseobacterium sp. BLS98	4.4126	38	4081	8	0	1657604	3928133	89.02	3928133	89.02	4003	98.09	2201	53.93	715	17.52	2951	72.31	1052	25.78	836	20.49	813	19.92	3190	78.17	1442	35.33	2561	62.75	731	17.91	3272	80.18
2617271039	2617271039	Cellulophaga sp. E6(2014)	4.42007	35	3931	72	0	1530755	4002960	90.56	4002960	90.56	3867	98.37	2113	53.75	700	17.81	2978	75.76	975	24.8	837	21.29	824	20.96	3043	77.41	1451	36.91	2416	61.46	738	18.77	3129	79.6
2585428115	2585428115	Chryseobacterium sp. YR561	4.42027	34	4102	20	1	1524753	3984708	90.15	3975357	89.93	3996	97.42	2171	52.93	728	17.75	3004	73.23	1041	25.38	840	20.48	808	19.7	3188	77.72	1444	35.2	2552	62.21	744	18.14	3252	79.28
2582581240	2582581240	Muricauda sp. MAR_2010_75	4.4247	42	4028	1	0	1859802	4083198	92.28	4057052	91.69	3978	98.76	2165	53.75	669	16.61	3087	76.64	1045	25.94	858	21.3	833	20.68	3145	78.08	1485	36.87	2493	61.89	755	18.74	3223	80.01
2772190913	2772190913	Leeuwenhoekiella sp. R-48165	4.43013	38	3859	30	0	1674689	3991443	90.1	3991443	90.1	3805	98.6	2138	55.4	684	17.72	2970	76.96	1019	26.41	870	22.54	844	21.87	2961	76.73	1510	39.13	2295	59.47	769	19.93	3036	78.67
2841710805	2841710805	Chryseobacterium shandongense G0207	4.43035	37	4164	2	1	1625264	3917445	88.42	3917445	88.42	4048	97.21	2610	62.68	0	0	2872	68.97	1015	24.38	793	19.04	769	18.47	3279	78.75	1411	33.89	2637	63.33	704	16.91	3344	80.31
2523231061	2523231061	Gelidibacter mesophilus DSM 14095	4.43094	37	3949	55	0	1632729	3875519	87.47	3875519	87.47	3889	98.48	2066	52.32	685	17.35	2943	74.53	1013	25.65	878	22.23	845	21.4	3044	77.08	1509	38.21	2380	60.27	771	19.52	3118	78.96
2684622901	2684622901	Chryseobacterium formosense DSM 17452	4.43261	35	4157	14	2	1542052	3944837	89	3921742	88.47	4033	97.02	2090	50.28	670	16.12	2884	69.38	1017	24.46	810	19.49	788	18.96	3245	78.06	1410	33.92	2623	63.1	715	17.2	3318	79.82
2690315862	2690315862	Maribacter dokdonensis DSW-8	4.43454	36	3842	16	3	1594314	4084039	92.1	4084039	92.1	3791	98.67	2183	56.82	707	18.4	3030	78.87	1021	26.57	868	22.59	840	21.86	2951	76.81	1462	38.05	2329	60.62	0	0	0	0
2728369489	2728369489	Flagellimonas pacifica DSM 25885	4.44445	38	3981	18	0	1704843	4113538	92.57	4097727	92.21	3935	98.84	2134	53.6	668	16.78	3047	76.54	1019	25.6	806	20.25	805	20.22	3130	78.62	1403	35.24	2532	63.6	723	18.16	3212	80.68
2523533548	2523533548	Chryseobacterium gregarium DSM 19109	4.4448	39	4155	43	0	1747304	3869959	87.09	3869959	87.09	4053	97.55	2018	48.57	664	15.98	2856	68.74	1002	24.12	820	19.74	784	18.87	3269	78.68	1417	34.1	2636	63.44	716	17.23	3337	80.31
2602041528	2602041528	Chryseobacterium oranimense G311	4.45705	38	4440	15	0	1679287	3954935	88.73	3954935	88.73	4363	98.27	2109	47.5	679	15.29	3076	69.28	1037	23.36	913	20.56	877	19.75	3486	78.51	1547	34.84	2816	63.42	799	18	3564	80.27
2593339300	2593339300	Gelidibacter algens DSM 12408	4.45946	37	3903	55	2	1656182	3932735	88.35	3932735	88.35	3842	98.44	2083	53.37	660	16.91	2939	75.3	1043	26.72	860	22.03	824	21.11	3018	77.33	1476	37.82	2366	60.62	745	19.09	3097	79.35
2622736542	2622736542	Maribacter stanieri DSM 19891	4.46074	34	3913	9	1	1532600	4090968	91.75	4072650	91.34	3866	98.8	2218	56.68	734	18.76	3108	79.43	1026	26.22	873	22.31	844	21.57	3022	77.23	1486	37.98	2380	60.82	767	19.6	3099	79.2
2675903653	2675903653	Elizabethkingia miricola EM_CHUV	4.46216	36	4136	25	0	1615136	4015634	89.99	4015634	89.99	4079	98.62	2237	54.09	711	17.19	3138	75.87	1043	25.22	856	20.7	835	20.19	3244	78.43	1508	36.46	2571	62.16	755	18.25	3324	80.37
2636415943	2636415943	Flavobacterium rivuli WB3	4.47997	40	4045	63	1	1774800	3970796	88.63	3970796	88.63	3989	98.62	2046	50.58	644	15.92	2872	71	996	24.62	856	21.16	819	20.25	3170	78.37	1454	35.95	2535	62.67	756	18.69	3233	79.93
2600254965	2600254965	Cellulophaga baltica 13	4.48109	35	4019	40	1	1548600	4062912	90.67	4062912	90.67	3952	98.33	2115	52.63	689	17.14	2993	74.47	977	24.31	847	21.07	832	20.7	3120	77.63	1458	36.28	2494	62.06	742	18.46	3210	79.87
2619619048	2619619048	Muricauda antarctica DSM 26351	4.48283	45	4102	22	0	2023882	4110378	91.7	4110378	91.7	4042	98.54	2191	53.41	652	15.89	3121	76.08	1062	25.89	836	20.38	826	20.14	3216	78.4	1477	36.01	2565	62.53	730	17.8	3312	80.74
2524614597	2524614597	Arenibacter latericius DSM 15913	4.48547	37	3853	105	0	1650729	3877673	86.5	3877673	86.5	3779	98.08	2084	54.09	673	17.47	2989	77.58	1008	26.16	854	22.16	821	21.31	2958	76.77	1455	37.76	2324	60.32	757	19.65	3022	78.43
2582581281	2582581281	Chryseobacterium sp. CF284	4.4879	37	4202	78	1	1642694	3998508	89.1	3998508	89.1	4133	98.36	2132	50.74	687	16.35	3040	72.35	1074	25.56	839	19.97	816	19.42	3317	78.94	1445	34.39	2688	63.97	740	17.61	3393	80.75
2643221823	2643221823	Chryseobacterium sp. Leaf405	4.49146	34	4254	20	0	1539316	4000269	89.07	4000269	89.07	4153	97.63	2121	49.86	697	16.38	2953	69.42	1001	23.53	826	19.42	797	18.74	3356	78.89	1428	33.57	2725	64.06	725	17.04	3428	80.58
2693429907	2693429907	Flavobacterium akiainvivens DSM 25510	4.49502	44	4115	44	1	1968119	4058906	90.3	4058906	90.3	4054	98.52	2057	49.99	656	15.94	2958	71.88	1005	24.42	844	20.51	803	19.51	3251	79	1430	34.75	2624	63.77	746	18.13	3308	80.39
2582581282	2582581282	Chryseobacterium sp. CF299	4.49583	37	4208	74	1	1645964	4005408	89.09	4005408	89.09	4136	98.29	2136	50.76	687	16.33	3045	72.36	1077	25.59	839	19.94	816	19.39	3320	78.9	1448	34.41	2688	63.88	740	17.59	3396	80.7
2802429322	2802429322	Chryseobacterium piperi CFSAN055505	4.50195	35	4048	1	0	1588181	3979724	88.4	3979724	88.4	3959	97.8	2217	54.77	694	17.14	3020	74.6	1056	26.09	848	20.95	835	20.63	3124	77.17	1475	36.44	2484	61.36	744	18.38	3215	79.42
2675903128	2675903128	Maribacter sp. MAR_2009_60	4.5057	36	3961	1	2	1626064	4152805	92.17	4129366	91.65	3903	98.54	2206	55.69	711	17.95	3063	77.33	1033	26.08	865	21.84	839	21.18	3064	77.35	1474	37.21	2429	61.32	764	19.29	3139	79.25
2509276026	2509276026	Joostella marina DSM 19592	4.50824	34	4004	2	2	1514507	3946548	87.54	3886653	86.21	3944	98.5	2111	52.72	696	17.38	3092	77.22	1035	25.85	849	21.2	841	21	3103	77.5	1514	37.81	2430	60.69	746	18.63	3198	79.87
2681813549	2681813549	Maribacter ulvicola DSM 15366	4.51147	35	3952	24	2	1587544	4028386	89.29	4028386	89.29	3900	98.68	2110	53.39	663	16.78	3059	77.4	1026	25.96	870	22.01	835	21.13	3065	77.56	1483	37.53	2417	61.16	774	19.59	3126	79.1
2574179767	2574179767	Maribacter forsetii DSM 18668	4.51437	35	3903	1	1	1588185	4118750	91.24	4118750	91.24	3843	98.46	2155	55.21	692	17.73	3045	78.02	1010	25.88	853	21.85	821	21.04	3022	77.43	1468	37.61	2375	60.85	759	19.45	3084	79.02
2839797430	2839797430	Formosa algae KMM 8021	4.53174	33	4465	124	0	1506872	4022028	88.75	4022028	88.75	4390	98.32	2887	64.66	0	0	3140	70.32	988	22.13	823	18.43	801	17.94	3589	80.38	1396	31.27	2994	67.05	723	16.19	3667	82.13
2648501255	2648501255	Flavobacterium akiainvivens IK-1	4.53302	44	4135	5	1	1984728	4091380	90.3	4091380	90.3	4066	98.33	2078	50.25	660	15.96	2970	71.83	1004	24.28	843	20.39	805	19.47	3261	78.86	1429	34.56	2637	63.77	745	18.02	3321	80.31
2775506929	2775506929	Tenacibaculum sp. Bg11-29	4.53637	30	4190	1	0	1350484	4015742	88.52	4015742	88.52	4085	97.49	2003	47.8	617	14.73	2819	67.28	943	22.51	770	18.38	751	17.92	3334	79.57	1351	32.24	2734	65.25	678	16.18	3407	81.31
2808606673	2808606673	Chryseobacterium balustinum NCTC 11212	4.54556	34	4340	24	2	1533970	3992453	87.83	3992453	87.83	4174	96.18	2108	48.57	617	14.22	2979	68.64	1016	23.41	777	17.9	762	17.56	3412	78.62	1377	31.73	2797	64.45	685	15.78	3489	80.39
2814123408	2814123408	Cellulophaga baltica NN016038	4.56054	35	4078	1	0	1581126	4144022	90.87	4144022	90.87	4000	98.09	2152	52.77	707	17.34	3050	74.79	979	24.01	855	20.97	836	20.5	3164	77.59	1481	36.32	2519	61.77	750	18.39	3250	79.7
2834232880	2834232880	Maribacter litoralis SDRB-Phe2	4.56454	36	4110	35	0	1640273	4155905	91.06	4155905	91.06	4050	98.54	2879	70.05	0	0	3192	77.66	1009	24.55	881	21.44	860	20.92	3190	77.62	1500	36.5	2550	62.04	781	19	3269	79.54
2832499161	2832499161	Sediminicola luteus HQA918	4.56602	44	3885	10	1	2012817	4129019	90.44	4129019	90.44	3825	98.46	2679	68.96	0	0	3000	77.22	953	24.53	799	20.57	771	19.85	3054	78.61	1383	35.6	2442	62.86	708	18.22	3117	80.23
2788500484	2788500484	Maribacter sp. 4G9	4.57205	41	4391	149	0	1865548	4120913	90.13	4120913	90.13	4312	98.2	2181	49.67	0	0	3178	72.38	1013	23.07	860	19.59	822	18.72	3490	79.48	1454	33.11	2858	65.09	762	17.35	3550	80.85
2634166307	2634166307	Winogradskyella thalassocola DSM 15363	4.57315	33	4021	30	0	1521673	4142569	90.61	4142569	90.61	3960	98.48	2098	52.18	661	16.44	2992	74.41	1077	26.78	844	20.99	810	20.14	3150	78.34	1471	36.58	2489	61.9	734	18.25	3226	80.23
2636415439	2636415439	Elizabethkingia miricola ATCC 33958	4.57811	36	4412	75	0	1643184	4104908	89.66	4104908	89.66	4361	98.84	2256	51.13	706	16	3199	72.51	1078	24.43	863	19.56	847	19.2	3514	79.65	1532	34.72	2829	64.12	765	17.34	3596	81.5
2622736581	2622736581	Maribacter aquivivus DSM 16478	4.5784	34	4022	11	2	1577435	4176277	91.32	4165277	91.08	3972	98.76	2220	55.2	716	17.8	3062	76.13	1022	25.41	888	22.08	859	21.36	3113	77.4	1491	37.07	2481	61.69	785	19.52	3187	79.24
2585427836	2585427836	Flavobacterium sp. KJJ	4.59763	33	4023	10	1	1529038	4100994	89.2	4100994	89.2	3920	97.44	2250	55.93	691	17.18	3100	77.06	1028	25.55	918	22.82	889	22.1	3031	75.34	1543	38.35	2377	59.09	821	20.41	3099	77.03
2609460051	2609460051	Cellulophaga baltica 4	4.6136	35	4130	42	1	1597972	4186752	90.75	4186752	90.75	4078	98.74	2102	50.9	700	16.95	3112	75.35	993	24.04	891	21.57	873	21.14	3205	77.6	1528	37	2550	61.74	790	19.13	3288	79.61
2757321053	2757321053	Tenacibaculum jejuense KCTC 22618	4.61488	30	4123	1	2	1398627	4225859	91.57	4225859	91.57	4036	97.89	1939	47.03	625	15.16	2827	68.57	1014	24.59	777	18.85	759	18.41	3277	79.48	1345	32.62	2691	65.27	684	16.59	3352	81.3
2791354951	2791354951	Algibacter aquaticus SK-16	4.6225	31	4110	19	5	1415771	4047690	87.56	4047690	87.56	3978	96.79	1922	46.76	611	14.87	2842	69.15	1050	25.55	781	19	773	18.81	3205	77.98	1365	33.21	2613	63.58	687	16.72	3291	80.07
2667527236	2667527236	Maribacter dokdonensis MAR_2009_71	4.62254	36	4010	2	2	1667395	4249865	91.94	4227374	91.45	3953	98.58	2246	56.01	712	17.76	3138	78.25	1042	25.99	872	21.75	845	21.07	3108	77.51	1481	36.93	2472	61.65	773	19.28	3180	79.3
2556921666	2556921666	Crocinitomix catalasitica ATCC 23190	4.62289	34	4128	71	2	1574231	4170720	90.29	4170720	90.29	4061	98.38	1899	46	584	14.15	2790	67.59	1110	26.89	749	18.14	725	17.56	3336	80.81	1288	31.2	2773	67.18	648	15.7	3413	82.68
2609460303	2609460303	Chryseobacterium sp. P1-3	4.62876	37	5002	45	3	1713630	3978596	85.95	3978596	85.95	4906	98.08	1790	35.79	564	11.28	3228	64.53	1090	21.79	1031	20.61	974	19.47	3932	78.61	1742	34.83	3164	63.25	908	18.15	3998	79.93
2585428187	2585428187	Chryseobacterium sp. YR460	4.62939	34	4372	16	0	1583968	4113150	88.87	4072873	88	4255	97.32	2198	50.27	711	16.26	3040	69.53	1045	23.9	836	19.12	815	18.64	3440	78.68	1442	32.98	2813	64.34	734	16.79	3521	80.54
2814123410	2814123410	Cellulophaga baltica 18	4.63511	35	4041	1	0	1607501	4215022	90.94	4215022	90.94	3971	98.27	2150	53.2	716	17.72	3047	75.4	992	24.55	863	21.36	841	20.81	3130	77.46	1472	36.43	2499	61.84	765	18.93	3206	79.34
2630968334	2630968334	Flavobacterium subsaxonicum WB4	4.63717	42	4141	80	0	1930505	4150232	89.5	4150232	89.5	4087	98.7	2116	51.1	664	16.03	2935	70.88	1058	25.55	871	21.03	839	20.26	3248	78.44	1480	35.74	2607	62.96	776	18.74	3311	79.96
2758568010	2758568010	Maribacter cobaltidurans B1	4.63996	40	4231	1	0	1843434	4240753	91.4	4240753	91.4	4178	98.75	2249	53.16	703	16.62	3229	76.32	1041	24.6	855	20.21	816	19.29	3362	79.46	1498	35.41	2680	63.34	745	17.61	3433	81.14
2708742466	2708742466	Chryseobacterium sp. RU33C	4.67616	36	4256	53	1	1684465	4085457	87.37	4085457	87.37	4164	97.84	2134	50.14	677	15.91	2956	69.45	1079	25.35	811	19.06	790	18.56	3374	79.28	1411	33.15	2753	64.69	718	16.87	3446	80.97
2700988701	2700988701	Chryseobacterium contaminans DSM 27621	4.68784	36	4322	24	1	1679572	4127916	88.08	4127916	88.08	4214	97.5	2216	51.27	702	16.24	3023	69.94	1064	24.62	843	19.5	811	18.76	3403	78.74	1472	34.06	2742	63.44	737	17.05	3477	80.45
2609460214	2609460214	Algibacter lectus JCM 19300	4.69232	33	4686	56	2	1560814	4178029	89.04	4178029	89.04	4549	97.08	1784	38.07	578	12.33	3319	70.83	1011	21.57	1062	22.66	1014	21.64	3535	75.44	1753	37.41	2796	59.67	955	20.38	3594	76.7
2833589111	2833589111	Euzebyella marina RN62	4.70747	40	4140	1	0	1890284	4303888	91.43	4303888	91.43	4086	98.7	2893	69.88	0	0	3239	78.24	1035	25	883	21.33	850	20.53	3236	78.16	1505	36.35	2581	62.34	782	18.89	3304	79.81
2617271211	2617271211	Chryseobacterium luteum DSM 18605	4.71855	37	4430	49	0	1760296	4120149	87.32	4120149	87.32	4351	98.22	2097	47.34	647	14.6	2974	67.13	1016	22.93	838	18.92	805	18.17	3546	80.05	1418	32.01	2933	66.21	733	16.55	3618	81.67
2622736528	2622736528	Cellulophaga baltica DSM 24729	4.71857	35	4275	59	0	1626166	4269216	90.61	4269216	90.61	4198	98.2	2210	51.7	724	16.94	3167	74.08	1004	23.49	884	20.68	853	19.95	3345	78.25	1523	35.63	2675	62.57	780	18.25	3418	79.95
2734482288	2734482288	Kordia periserrulae DSM 25731	4.72558	36	4128	38	4	1712407	4207630	89.04	4207630	89.04	4075	98.72	1861	45.08	611	14.8	2718	65.84	1008	24.42	732	17.73	721	17.47	3354	81.25	1283	31.08	2792	67.64	640	15.5	3435	83.21
2582581269	2582581269	Leeuwenhoekiella marinoflava DSM 3653	4.73342	38	4129	44	0	1774468	4225699	89.32	4225699	89.32	4055	98.21	2176	52.7	691	16.74	3147	76.22	1047	25.36	898	21.75	859	20.8	3196	77.4	1574	38.12	2481	60.09	791	19.16	3264	79.05
2772190910	2772190910	Leeuwenhoekiella marinoflava LMG 1345	4.74387	38	4139	47	0	1779639	4234405	89.26	4234405	89.26	4065	98.21	2182	52.72	693	16.74	3134	75.72	1048	25.32	882	21.31	845	20.42	3220	77.8	1543	37.28	2522	60.93	777	18.77	3288	79.44
2627853602	2627853602	Flavobacteriaceae bacterium Mar_2009_75	4.76458	39	4049	1	0	1866112	4359579	91.5	4326394	90.8	4002	98.84	2320	57.3	759	18.75	3217	79.45	1048	25.88	896	22.13	864	21.34	3138	77.5	1489	36.77	2513	62.06	794	19.61	3208	79.23
2791354931	2791354931	Zunongwangia atlantica 22II14-10F7	4.76654	35	4148	66	1	1691820	4297622	90.16	4297622	90.16	4091	98.63	2286	55.11	696	16.78	3196	77.05	1078	25.99	921	22.2	895	21.58	3196	77.05	1608	38.77	2483	59.86	811	19.55	3280	79.07
2558309035	2558309035	Maribacter sp. Hel_I _7	4.77504	35	4226	3	1	1659370	4388880	91.91	4361924	91.35	4151	98.23	2280	53.95	729	17.25	3241	76.69	1055	24.96	900	21.3	861	20.37	3290	77.85	1532	36.25	2619	61.97	792	18.74	3359	79.48
2751185537	2751185537	Leeuwenhoekiella polynyae LMG 29608	4.79231	38	4138	44	1	1826447	4310491	89.95	4310491	89.95	4075	98.48	2241	54.16	687	16.6	3178	76.8	1038	25.08	895	21.63	871	21.05	3204	77.43	1571	37.97	2504	60.51	787	19.02	3288	79.46
2636415480	2636415480	Algibacter lectus JCM19274	4.81598	33	5730	72	0	1603867	4189986	87	4189986	87	5596	97.66	1546	26.98	492	8.59	3701	64.59	978	17.07	1277	22.29	1200	20.94	4396	76.72	2056	35.88	3540	61.78	1128	19.69	4468	77.98
2634166310	2634166310	Algibacter lectus DSM 15365	4.81634	33	4058	33	1	1604033	4367736	90.73	4367736	90.73	3925	96.72	2102	51.8	716	17.64	3064	75.51	1054	25.97	889	21.91	845	20.82	3080	75.9	1485	36.59	2440	60.13	795	19.59	3130	77.13
2523533577	2523533577	Flavobacterium denitrificans DSM 15936	4.82916	34	4254	25	2	1643460	4291152	88.92	4291152	88.92	4121	96.87	2265	53.24	691	16.24	3228	75.88	1059	24.89	957	22.5	925	21.74	3196	75.13	1603	37.68	2518	59.19	856	20.12	3265	76.75
2654587544	2654587544	Chryseobacterium indologenes CI_885	4.84863	38	4650	56	1	1836691	4292237	88.52	4292237	88.52	4573	98.34	2159	46.43	695	14.95	3032	65.2	1083	23.29	857	18.43	811	17.44	3762	80.9	1469	31.59	3104	66.75	749	16.11	3824	82.24
2684622891	2684622891	Pricia antarctica DSM 23421	4.852	44	4227	52	1	2124077	4276235	88.15	4276235	88.15	4176	98.79	2316	54.79	767	18.15	3258	77.08	1076	25.46	946	22.38	914	21.62	3262	77.17	1590	37.62	2586	61.18	829	19.61	3347	79.18
2556921603	2556921603	Maribacter antarcticus DSM 21422	4.85301	37	4301	32	1	1815197	4168557	85.95	4168557	85.95	4249	98.79	2186	50.83	751	17.46	3204	74.49	1004	23.34	935	21.74	866	20.13	3383	78.66	1570	36.5	2679	62.29	832	19.34	3417	79.45
2681813564	2681813564	Chryseobacterium balustinum DSM 16775	4.85781	34	4611	72	3	1631022	4278004	88.06	4278004	88.06	4484	97.25	2268	49.19	654	14.18	3178	68.92	1089	23.62	842	18.26	823	17.85	3661	79.4	1506	32.66	2978	64.58	742	16.09	3742	81.15
2833640130	2833640130	Mariniflexile sp. TRM1-10	4.85832	35	4125	1	0	1679199	4245916	87.39	4245916	87.39	4052	98.23	2667	64.65	0	0	3015	73.09	1082	26.23	870	21.09	840	20.36	3212	77.87	1503	36.44	2549	61.79	768	18.62	3284	79.61
2767802357	2767802357	Chryseobacterium sp. AG844	4.86946	37	4515	51	1	1788678	4276423	87.84	4276423	87.84	4418	97.85	2304	51.03	739	16.37	3173	70.28	1131	25.05	859	19.03	837	18.54	3581	79.31	1503	33.29	2915	64.56	755	16.72	3663	81.13
649633031	649633031	Cellulophaga algicola IC166, DSM 14237	4.88835	34	4344	1	0	1650610	4380940	89.62	4301528	88	4282	98.57	2171	49.98	699	16.09	3106	71.5	1021	23.5	880	20.26	853	19.64	3429	78.94	1516	34.9	2766	63.67	777	17.89	3505	80.69
2816332345	2816332345	Chryseobacterium indologenes FDAARGOS_379	4.88883	37	4493	1	0	1823665	4324726	88.46	4324726	88.46	4375	97.37	2280	50.75	716	15.94	3153	70.18	1137	25.31	856	19.05	832	18.52	3543	78.86	1496	33.3	2879	64.08	751	16.71	3624	80.66
2524023059	2524023059	Aquimarina muelleri DSM 19832	4.90322	31	4179	101	2	1536017	4270396	87.14	4270396	87.14	4108	98.3	2113	50.56	680	16.27	3016	72.17	1057	25.29	853	20.41	842	20.15	3266	78.15	1521	36.4	2587	61.9	736	17.61	3372	80.69
2695421040	2695421040	Flavobacterium cutihirudinis DSM 25795	4.90377	34	4239	15	0	1662106	4376918	89.27	4367051	89.06	4105	96.84	2365	55.79	739	17.43	3255	76.79	1048	24.72	957	22.58	933	22.01	3172	74.83	1621	38.24	2484	58.6	860	20.29	3245	76.55
2687453786	2687453786	Chryseobacterium culicis DSM 23031	4.9045	37	4540	19	0	1830533	4354212	88.78	4333579	88.36	4455	98.13	2365	52.09	773	17.03	3223	70.99	1140	25.11	889	19.58	849	18.7	3606	79.43	1527	33.63	2928	64.49	784	17.27	3671	80.86
2775506741	2775506741	Flavobacterium johnsoniae 379	4.91044	34	4318	12	0	1677742	4383029	89.26	4363676	88.87	4216	97.64	2357	54.59	732	16.95	3264	75.59	1077	24.94	933	21.61	893	20.68	3323	76.96	1564	36.22	2652	61.42	829	19.2	3387	78.44
2841303178	2841303178	Aquimarina sp. Aq135	4.93744	32	4291	64	1	1595764	4343818	87.98	4343818	87.98	4235	98.69	2724	63.48	0	0	3005	70.03	1007	23.47	818	19.06	807	18.81	3428	79.89	1449	33.77	2786	64.93	714	16.64	3521	82.06
2585428185	2585428185	Chryseobacterium sp. YR459	4.96948	36	4538	20	2	1797810	4414648	88.85	4398811	88.53	4448	98.02	2349	51.76	731	16.11	3266	71.97	1135	25.01	857	18.88	816	17.98	3632	80.04	1507	33.21	2941	64.81	751	16.55	3697	81.47
2744054951	2744054951	Chryseobacterium indologenes mars15	4.96991	37	4715	378	0	1857221	4404502	88.62	4404502	88.62	4621	98.01	2295	48.67	731	15.5	3282	69.61	1174	24.9	866	18.37	842	17.86	3779	80.15	1517	32.17	3104	65.83	762	16.16	3859	81.85
2585428184	2585428184	Chryseobacterium sp. YR480	4.97868	36	4662	18	0	1807892	4411231	88.65	4372943	87.88	4570	98.03	2375	50.94	745	15.98	3257	69.86	1131	24.26	890	19.09	853	18.3	3717	79.73	1562	33.5	3008	64.52	781	16.75	3789	81.27
2643221716	2643221716	Flavobacterium sp. Root901	4.98633	34	4379	12	1	1704836	4437652	89	4437652	89	4276	97.65	2340	53.44	725	16.56	3283	74.97	1084	24.75	951	21.72	915	20.9	3361	76.75	1590	36.31	2686	61.34	846	19.32	3430	78.33
2529292577	2529292577	Chryseobacterium sp. UNC8MFCol	4.98658	37	4604	29	0	1853019	4416171	88.58	4416171	88.58	4512	98	2346	50.96	738	16.03	3269	71	1169	25.39	885	19.22	859	18.66	3653	79.34	1562	33.93	2950	64.07	779	16.92	3733	81.08
2838772460	2838772460	Aquimarina sp. I32.4	4.98887	32	4668	244	2	1616730	4354241	87.28	4354241	87.28	4600	98.54	2906	62.25	0	0	3150	67.48	1008	21.59	824	17.65	812	17.4	3788	81.15	1496	32.05	3104	66.5	728	15.6	3872	82.95
2523231023	2523231023	Arenibacter certesii DSM 19833	4.99181	38	4236	84	2	1878086	4333234	86.92	4333234	86.92	4170	98.44	2198	51.89	742	17.52	3246	76.63	1085	25.61	909	21.46	890	21.01	3280	77.43	1552	36.64	2618	61.8	809	19.1	3361	79.34
2585428182	2585428182	Chryseobacterium sp. YR477	5.00728	37	4597	8	1	1829176	4416393	88.26	4389757	87.73	4511	98.13	2392	52.03	767	16.68	3331	72.46	1135	24.69	897	19.51	858	18.66	3653	79.46	1561	33.96	2950	64.17	791	17.21	3720	80.92
2588254255	2588254255	Chryseobacterium sp. YR221	5.01429	36	4519	16	1	1824501	4443157	88.62	4427087	88.3	4432	98.07	2415	53.44	757	16.75	3291	72.83	1134	25.09	881	19.5	857	18.96	3575	79.11	1548	34.26	2884	63.82	774	17.13	3658	80.95
641380434	641380434	Kordia algicida OT-1	5.01984	34	4584	34	1	1719964	4435939	88.37	4435939	88.37	4514	98.47	1831	39.94	604	13.18	2881	62.85	1004	21.9	769	16.78	737	16.08	3777	82.4	1363	29.73	3151	68.74	670	14.62	3844	83.86
2622736519	2622736519	Pseudozobellia thermophila DSM 19858	5.03682	47	4236	36	0	2368607	4550848	90.46	4550848	90.46	4182	98.73	2400	56.66	783	18.48	3307	78.07	1072	25.31	917	21.65	885	20.89	3297	77.83	1565	36.95	2617	61.78	804	18.98	3378	79.75
2837431628	2837431628	Arenibacter sp. P308M17	5.04056	41	4311	26	0	2063238	4408658	87.46	4408658	87.46	4250	98.59	2896	67.18	0	0	3312	76.83	1069	24.8	891	20.67	874	20.27	3376	78.31	1538	35.68	2712	62.91	791	18.35	3459	80.24
2751185876	2751185876	Chryseobacterium arthrosphaerae CC-VM-7	5.04273	38	4657	9	2	1928935	4464377	88.53	4464377	88.53	4544	97.57	2332	50.08	726	15.59	3219	69.12	1143	24.54	881	18.92	839	18.02	3705	79.56	1519	32.62	3025	64.96	768	16.49	3776	81.08
2728369107	2728369107	Chryseobacterium kwangjuense KJ1R5	5.08272	38	4644	15	2	1955989	4481992	88.18	4481992	88.18	4562	98.23	2262	48.71	716	15.42	3210	69.12	1127	24.27	851	18.32	813	17.51	3749	80.73	1473	31.72	3089	66.52	738	15.89	3824	82.34
2643221725	2643221725	Flavobacterium sp. Root935	5.08796	34	4463	13	0	1706885	4511179	88.75	4511179	88.75	4358	97.65	2429	54.43	754	16.89	3375	75.62	1093	24.49	964	21.6	919	20.59	3439	77.06	1657	37.13	2701	60.52	862	19.31	3496	78.33
2839507965	2839507965	Lutibacter sp. SM1352	5.10809	32	4459	51	1	1634505	4585390	89.77	4585390	89.77	4399	98.65	3006	67.41	0	0	3360	75.35	1037	23.26	929	20.83	892	20	3507	78.65	1573	35.28	2826	63.38	819	18.37	3580	80.29
2839499322	2839499322	Lutibacter sp. 1KV19	5.11538	30	4213	36	0	1513947	4637706	90.66	4637706	90.66	4145	98.39	2904	68.93	0	0	3275	77.74	1038	24.64	989	23.47	945	22.43	3200	75.96	1612	38.26	2533	60.12	872	20.7	3273	77.69
2739367662	2739367662	Flavobacterium aquicola DSM 100880 (v2)	5.12473	34	4580	47	3	1752298	4533264	88.48	4533264	88.48	4373	95.48	2331	50.9	707	15.44	3263	71.24	1061	23.17	935	20.41	918	20.04	3455	75.44	1573	34.34	2800	61.14	831	18.14	3542	77.34
646564591	646564591	Zunongwangia profunda SM-A87	5.12819	36	4709	1	2	1857350	4483459	87.43	4483459	87.43	4653	98.81	2308	49.01	716	15.2	3417	72.56	1113	23.64	977	20.75	937	19.9	3716	78.91	1733	36.8	2920	62.01	849	18.03	3804	80.78
2595698208	2595698208	Maribacter polysiphoniae DSM 23514	5.12996	40	4489	30	1	2063830	4594611	89.72	4594611	89.72	4439	98.89	2365	52.68	740	16.48	3401	75.76	1095	24.39	944	21.03	902	20.09	3537	78.79	1638	36.49	2801	62.4	827	18.42	3612	80.46
2700988715	2700988715	Chryseobacterium polytrichastri DSM 26899	5.14265	34	4782	99	1	1733182	4491232	87.35	4491232	87.35	4657	97.39	2316	48.43	712	14.89	3285	68.7	1110	23.21	836	17.48	814	17.02	3843	80.36	1483	31.01	3174	66.37	737	15.41	3920	81.97
2585428183	2585428183	Chryseobacterium sp. YR485	5.16612	36	4728	12	2	1857248	4582871	88.81	4571063	88.58	4629	97.91	2468	52.2	769	16.26	3406	72.04	1158	24.49	895	18.93	856	18.1	3773	79.8	1578	33.38	3051	64.53	780	16.5	3849	81.41
2724679795	2724679795	Chryseobacterium rhizoplanae DSM 29371	5.17989	36	4711	24	0	1884542	4558824	88.01	4558824	88.01	4611	97.88	2425	51.48	758	16.09	3352	71.15	1152	24.45	891	18.91	854	18.13	3757	79.75	1548	32.86	3063	65.02	780	16.56	3831	81.32
2593339296	2593339296	Arenibacter echinorum DSM 23522	5.19359	39	4393	24	0	2040947	4610825	88.84	4610825	88.84	4339	98.77	2519	57.34	831	18.92	3503	79.74	1110	25.27	995	22.65	943	21.47	3396	77.3	1656	37.7	2683	61.07	880	20.03	3459	78.74
2645727576	2645727576	Chryseobacterium angstadtii KM	5.20277	38	4641	11	0	1961626	4577592	87.98	4577592	87.98	4559	98.23	2306	49.69	723	15.58	3216	69.3	1173	25.27	865	18.64	837	18.03	3722	80.2	1513	32.6	3046	65.63	758	16.33	3801	81.9
2585428045	2585428045	Chryseobacterium sp. OV705	5.20302	36	4745	65	0	1881859	4580861	88.1	4580861	88.1	4661	98.23	2419	50.98	764	16.1	3371	71.04	1150	24.24	903	19.03	862	18.17	3799	80.06	1561	32.9	3100	65.33	789	16.63	3872	81.6
2617271259	2617271259	Chryseobacterium sp. JM1	5.25616	38	4744	31	1	1999894	4603257	87.58	4603257	87.58	4662	98.27	2332	49.16	733	15.45	3296	69.48	1172	24.7	873	18.4	846	17.83	3816	80.44	1524	32.12	3138	66.15	768	16.19	3894	82.08
2579778789	2579778789	Aquimarina pacifica SW150	5.26228	33	4396	139	5	1762279	4591766	87.26	4591766	87.26	4338	98.68	2056	46.77	627	14.26	3052	69.43	1056	24.02	787	17.9	782	17.79	3556	80.89	1411	32.1	2927	66.58	683	15.54	3655	83.14
2648501293	2648501293	Flavobacterium hibernum DSM 12611	5.28292	33	4642	29	2	1751575	4670254	88.4	4670254	88.4	4510	97.16	2482	53.47	764	16.46	3482	75.01	1114	24	1009	21.74	956	20.59	3554	76.56	1693	36.47	2817	60.69	897	19.32	3613	77.83
2582581864	2582581864	Flavobacterium sp. Fl	5.28406	33	4648	21	1	1765941	4723069	89.41	4723069	89.41	4515	97.14	2424	52.15	742	15.96	3470	74.66	1095	23.56	960	20.65	925	19.9	3590	77.24	1630	35.07	2885	62.07	859	18.48	3656	78.66
2684622910	2684622910	Chryseobacterium oleae DSM 25575	5.28469	38	4869	16	1	2008205	4620541	87.43	4606470	87.17	4784	98.25	2368	48.63	738	15.16	3309	67.96	1155	23.72	866	17.79	836	17.17	3948	81.08	1515	31.12	3269	67.14	757	15.55	4027	82.71
2595699007	2595699007	Arenibacter troitsensis DSM 19835	5.2876	40	4411	26	0	2088855	4668415	88.42	4668415	88.42	4360	98.84	2505	56.79	832	18.86	3505	79.46	1089	24.69	984	22.31	941	21.33	3419	77.51	1634	37.04	2726	61.8	875	19.84	3485	79.01
2582581278	2582581278	Chryseobacterium sp. CF365	5.29688	36	4815	56	1	1898490	4660082	88.08	4660082	88.08	4725	98.13	2458	51.05	775	16.1	3430	71.24	1146	23.8	894	18.57	862	17.9	3863	80.23	1584	32.9	3141	65.23	785	16.3	3940	81.83
2681813510	2681813510	Zobellia uliginosa DSM 2061	5.30316	43	4521	27	0	2260773	4799799	90.51	4799799	90.51	4469	98.85	2419	53.51	825	18.25	3424	75.74	1113	24.62	955	21.12	927	20.5	3542	78.35	1627	35.99	2842	62.86	847	18.73	3622	80.12
2585428060	2585428060	Chryseobacterium sp. OV715	5.30471	38	4837	26	0	2018805	4658252	87.81	4658252	87.81	4756	98.33	2376	49.12	744	15.38	3336	68.97	1147	23.71	872	18.03	837	17.3	3919	81.02	1511	31.24	3245	67.09	762	15.75	3994	82.57
2724679211	2724679211	Chryseobacterium cucumeris GSE06	5.31671	36	4862	23	1	1918885	4682128	88.06	4682128	88.06	4760	97.9	2480	51.01	773	15.9	3436	70.67	1159	23.84	902	18.55	862	17.73	3898	80.17	1561	32.11	3199	65.8	789	16.23	3971	81.67
2767802478	2767802478	Chryseobacterium sp. AG363	5.32671	36	4930	10	1	1930977	4724835	88.72	4705988	88.37	4826	97.89	2477	50.24	776	15.74	3464	70.26	1175	23.83	914	18.54	868	17.61	3958	80.28	1581	32.07	3245	65.82	803	16.29	4023	81.6
2731957833	2731957833	Flavobacterium aquidurense RC62	5.34968	33	4692	16	0	1790525	4729535	88.41	4729535	88.41	4490	95.69	2455	52.32	758	16.16	3420	72.89	1108	23.61	956	20.38	917	19.54	3573	76.15	1638	34.91	2852	60.78	851	18.14	3639	77.56
2590828816	2590828816	Arenibacter palladensis MAR_2009_79	5.35441	40	4450	1	0	2127835	4747183	88.66	4718046	88.12	4378	98.38	2518	56.58	824	18.52	3530	79.33	1090	24.49	966	21.71	915	20.56	3463	77.82	1622	36.45	2756	61.93	858	19.28	3520	79.1
2645727651	2645727651	Flavobacterium sp. JRM	5.35508	33	4786	121	1	1759888	4688030	87.54	4688030	87.54	4602	96.16	2401	50.17	734	15.34	3355	70.1	1099	22.96	936	19.56	907	18.95	3695	77.2	1631	34.08	2971	62.08	835	17.45	3767	78.71
2636415633	2636415633	Kordia jejudonensis SSK3-3	5.3561	34	4879	216	5	1819550	4723226	88.18	4723226	88.18	4807	98.52	2013	41.26	632	12.95	3056	62.64	1070	21.93	762	15.62	741	15.19	4066	83.34	1387	28.43	3420	70.1	658	13.49	4149	85.04
2582581379	2582581379	Zobellia uliginosa MAR_2009_138	5.358	38	4409	2	0	2038759	4878792	91.06	4849204	90.5	4351	98.68	2442	55.39	851	19.3	3520	79.84	1108	25.13	961	21.8	925	20.98	3426	77.7	1598	36.24	2753	62.44	852	19.32	3499	79.36
2775507017	2775507017	Chryseobacterium sp. G972	5.38922	36	4980	7	0	1913531	4740969	87.97	4740969	87.97	4868	97.75	2385	47.89	724	14.54	3388	68.03	1145	22.99	883	17.73	843	16.93	4025	80.82	1540	30.92	3328	66.83	775	15.56	4093	82.19
2832367521	2832367521	Zobellia galactanivorans OII3	5.39572	43	4633	41	1	2301959	4878036	90.41	4878036	90.41	4570	98.64	3066	66.18	0	0	3493	75.39	1115	24.07	958	20.68	933	20.14	3637	78.5	1632	35.23	2938	63.41	843	18.2	3727	80.44
2588253712	2588253712	Chryseobacterium sp. OV279	5.40318	38	4883	11	0	2047659	4732948	87.61	4704785	87.09	4803	98.36	2383	48.8	744	15.24	3369	68.99	1164	23.84	864	17.69	829	16.98	3974	81.38	1513	30.99	3290	67.38	755	15.46	4048	82.9
2841298347	2841298347	Aquimarina sp. Aq107	5.41219	32	4830	20	1	1727446	4889462	90.34	4889462	90.34	4751	98.36	3073	63.62	0	0	3436	71.14	1122	23.23	885	18.32	867	17.95	3884	80.41	1536	31.8	3215	66.56	783	16.21	3968	82.15
2835195961	2835195961	Arenibacter hampyeongensis JCM 17788	5.43164	39	4640	28	0	2114319	4801778	88.4	4801778	88.4	4580	98.71	3143	67.74	0	0	3532	76.12	1061	22.87	950	20.47	910	19.61	3670	79.09	1609	34.68	2971	64.03	841	18.13	3739	80.58
2724679792	2724679792	Flavobacterium nitrogenifigens DSM 29982	5.4333	34	4721	32	1	1852344	4785458	88.09	4785458	88.09	4610	97.65	2467	52.26	749	15.87	3484	73.8	1110	23.51	989	20.95	947	20.06	3663	77.59	1658	35.12	2952	62.53	887	18.79	3723	78.86
2588254257	2588254257	Chryseobacterium sp. YR203	5.43609	37	5110	16	0	2014873	4818123	88.71	4791054	88.21	5028	98.4	2424	47.44	757	14.81	3398	66.5	1162	22.74	895	17.51	856	16.75	4172	81.64	1572	30.76	3456	67.63	777	15.21	4251	83.19
2791354975	2791354975	Arenibacter catalasegens P308H10	5.45386	38	4710	82	0	2083802	4786430	87.76	4786430	87.76	4651	98.75	2512	53.33	808	17.15	3585	76.11	1079	22.91	949	20.15	904	19.19	3747	79.55	1609	34.16	3042	64.59	841	17.86	3810	80.89
2841714970	2841714970	Chryseobacterium carnipullorum G0188	5.45907	37	5167	1	2	2026390	4812712	88.16	4812712	88.16	5041	97.56	3035	58.74	0	0	3410	66	1155	22.35	873	16.9	831	16.08	4210	81.48	1547	29.94	3494	67.62	768	14.86	4273	82.7
2617271207	2617271207	Chryseobacterium vrystaatense LMG 22846	5.48784	37	5178	18	0	2033748	4849732	88.37	4849732	88.37	5089	98.28	2437	47.06	761	14.7	3432	66.28	1174	22.67	912	17.61	865	16.71	4224	81.58	1603	30.96	3486	67.32	790	15.26	4299	83.02
2667528136	2667528136	Aquimarina longa SW024	5.4993	31	4901	87	1	1729670	4774087	86.81	4774087	86.81	4846	98.88	2172	44.32	649	13.24	3184	64.97	1083	22.1	846	17.26	833	17	4013	81.88	1512	30.85	3334	68.03	746	15.22	4100	83.66
2617271205	2617271205	Flavobacterium reichenbachii LMG 25512	5.5014	34	4897	12	2	1849450	4877888	88.67	4877888	88.67	4745	96.9	2460	50.23	759	15.5	3484	71.15	1096	22.38	947	19.34	900	18.38	3845	78.52	1638	33.45	3107	63.45	840	17.15	3905	79.74
2648501837	2648501837	Chryseobacterium sp. StRB126	5.50374	36	5099	1	1	1958878	4790690	87.04	4790690	87.04	4977	97.61	2436	47.77	749	14.69	3418	67.03	1147	22.49	890	17.45	843	16.53	4134	81.07	1553	30.46	3424	67.15	782	15.34	4195	82.27
2724679821	2724679821	Dokdonia pacifica DSM 25597	5.52074	34	4968	31	2	1882588	4980460	90.23	4980460	90.23	4884	98.31	2219	44.67	668	13.45	3345	67.33	1084	21.82	817	16.45	793	15.96	4091	82.35	1433	28.84	3451	69.46	722	14.53	4162	83.78
2619619092	2619619092	Zobellia galactanivorans DsijT	5.52171	43	4563	1	1	2362167	4987287	90.32	4987287	90.32	4508	98.79	2476	54.26	827	18.12	3526	77.27	1127	24.7	984	21.56	953	20.89	3555	77.91	1659	36.36	2849	62.44	873	19.13	3635	79.66
2634166274	2634166274	Tenacibaculum sp. Mar_2009_124	5.52449	32	4714	8	0	1790148	4931060	89.26	4858671	87.95	4627	98.15	2172	46.08	674	14.3	3186	67.59	1086	23.04	815	17.29	785	16.65	3842	81.5	1433	30.4	3194	67.76	727	15.42	3900	82.73
2643221600	2643221600	Flavobacterium sp. Root186	5.53014	34	4834	17	1	1865678	4912348	88.83	4912348	88.83	4717	97.58	2579	53.35	793	16.4	3603	74.53	1158	23.96	1020	21.1	971	20.09	3746	77.49	1737	35.93	2980	61.65	912	18.87	3805	78.71
2713896818	2713896818	Chryseobacterium sp. ERMR1:04	5.53291	34	5178	10	1	1884913	4825695	87.22	4825695	87.22	5009	96.74	2336	45.11	731	14.12	3437	66.38	1160	22.4	865	16.71	828	15.99	4181	80.75	1516	29.28	3493	67.46	763	14.74	4246	82
2574179777	2574179777	Arenibacter algicola TG409	5.55023	40	4722	3	0	2205610	4903286	88.34	4849455	87.37	4649	98.45	2596	54.98	814	17.24	3702	78.4	1132	23.97	992	21.01	931	19.72	3718	78.74	1696	35.92	2953	62.54	887	18.78	3762	79.67
2634166303	2634166303	Arenibacter palladensis DSM 17539	5.55191	40	4627	27	0	2198576	4932909	88.96	4932909	88.96	4573	98.83	2621	56.65	885	19.13	3671	79.34	1118	24.16	1005	21.72	959	20.73	3614	78.11	1661	35.9	2912	62.93	889	19.21	3684	79.62
2773857772	2773857772	Flavobacterium johnsoniae JH0037	5.56098	34	4829	1	0	1878444	4952882	89.06	4937419	88.79	4702	97.37	2567	53.16	0	0	3577	74.07	1146	23.73	978	20.25	937	19.4	3765	77.97	1680	34.79	3022	62.58	876	18.14	3826	79.23
2772190859	2772190859	Flavobacterium johnsoniae JH0041	5.561	34	4831	1	0	1878444	4954120	89.09	4929484	88.64	4703	97.35	2549	52.76	766	15.86	3583	74.17	1146	23.72	978	20.24	938	19.42	3765	77.93	1681	34.8	3022	62.55	876	18.13	3827	79.22
2615840595	2615840595	Flavobacterium sp. FV08	5.56731	34	4744	18	2	1868535	4921929	88.51	4902667	88.16	4628	97.55	2517	53.06	780	16.44	3539	74.6	1145	24.14	998	21.04	957	20.17	3671	77.38	1687	35.56	2941	61.99	884	18.63	3744	78.92
2563366720	2563366720	Flavobacterium sp. 40S8	5.57719	34	4820	11	1	1878580	4963880	89.13	4948071	88.85	4727	98.07	2553	52.97	776	16.1	3617	75.04	1149	23.84	990	20.54	958	19.88	3769	78.2	1709	35.46	3018	62.61	888	18.42	3839	79.65
2609460032	2609460032	Flavobacterium chungangense LMG 26729	5.59155	34	4938	45	5	1882265	4952935	88.58	4952935	88.58	4761	96.42	2394	48.48	706	14.3	3455	69.97	1129	22.86	958	19.4	903	18.29	3858	78.13	1633	33.07	3128	63.35	850	17.21	3911	79.2
2636415472	2636415472	Flavobacterium sp. KMS	5.59713	32	5029	58	1	1816620	4887160	87.32	4887160	87.32	4834	96.12	2435	48.42	739	14.69	3469	68.98	1135	22.57	936	18.61	901	17.92	3933	78.21	1637	32.55	3197	63.57	834	16.58	4000	79.54
2693429823	2693429823	Flavobacterium sp. CF108	5.6109	34	4781	19	3	1883096	4960721	88.41	4944325	88.12	4661	97.49	2543	53.19	783	16.38	3561	74.48	1146	23.97	999	20.9	959	20.06	3702	77.43	1693	35.41	2968	62.08	884	18.49	3777	79
2645727685	2645727685	Flavobacterium sp. VMW	5.61855	34	4919	43	2	1889467	4930667	87.76	4930667	87.76	4784	97.26	2593	52.71	798	16.22	3631	73.82	1160	23.58	1009	20.51	949	19.29	3835	77.96	1695	34.46	3089	62.8	893	18.15	3891	79.1
2643221667	2643221667	Flavobacterium sp. Root420	5.62747	34	4881	34	1	1920143	4959084	88.14	4959084	88.14	4729	96.89	2536	51.96	760	15.57	3601	73.78	1144	23.44	1034	21.18	989	20.26	3740	76.62	1737	35.59	2992	61.3	926	18.97	3803	77.91
2788500482	2788500482	Tenacibaculum agarivorans HZ1	5.63736	31	4705	101	6	1740263	5122729	90.87	5122729	90.87	4648	98.79	2077	44.14	0	0	3191	67.82	1092	23.21	782	16.62	759	16.13	3889	82.66	1372	29.16	3276	69.63	691	14.69	3957	84.1
2788500147	2788500147	Flavivirga eckloniae ECD14	5.66536	34	4709	1	2	1922531	5013837	88.5	5013837	88.5	4653	98.81	2293	48.69	0	0	3463	73.54	1189	25.25	879	18.67	863	18.33	3790	80.48	1532	32.53	3121	66.28	778	16.52	3875	82.29
2643221790	2643221790	Flavobacterium sp. Leaf82	5.67476	33	4965	37	2	1892666	4972391	87.62	4972391	87.62	4777	96.21	2540	51.16	784	15.79	3551	71.52	1167	23.5	978	19.7	948	19.09	3829	77.12	1674	33.72	3103	62.5	873	17.58	3904	78.63
2576861499	2576861499	Aquimarina atlantica 22II-S11-z7	5.68799	33	4830	39	1	1876399	4980224	87.56	4945224	86.94	4786	99.09	2460	50.93	735	15.22	3561	73.73	1099	22.75	891	18.45	864	17.89	3922	81.2	1620	33.54	3166	65.55	778	16.11	4008	82.98
2648501732	2648501732	Flavobacterium sp. MEB061	5.73342	34	4991	44	0	1925244	5067775	88.39	5067775	88.39	4844	97.05	2634	52.77	801	16.05	3684	73.81	1120	22.44	1020	20.44	965	19.33	3879	77.72	1711	34.28	3133	62.77	912	18.27	3932	78.78
2744054426	2744054426	Arenibacter sp. ARW7G5Y1	5.7347	40	4824	46	2	2272594	5053771	88.15	5053771	88.15	4769	98.86	2580	53.48	872	18.08	3710	76.91	1142	23.67	983	20.38	946	19.61	3823	79.25	1679	34.81	3090	64.05	873	18.1	3896	80.76
2695420960	2695420960	Flavobacterium frigidimaris DSM 15937	5.73918	35	5130	54	1	1990853	5031613	87.67	5031613	87.67	4952	96.53	2601	50.7	769	14.99	3697	72.07	1178	22.96	1028	20.04	955	18.62	3997	77.91	1724	33.61	3228	62.92	912	17.78	4040	78.75
2775506705	2775506705	Flavobacterium sp. JRR 20_7	5.78948	34	5072	18	2	1978140	5057754	87.36	5034237	86.96	4890	96.41	2637	51.99	790	15.58	3730	73.54	1173	23.13	1011	19.93	962	18.97	3928	77.44	1723	33.97	3167	62.44	902	17.78	3988	78.63
2648501464	2648501464	Chryseobacterium indologenes J31	5.80603	37	5529	97	1	2141421	5095908	87.77	5095908	87.77	5429	98.19	2439	44.11	739	13.37	3502	63.34	1189	21.5	893	16.15	846	15.3	4583	82.89	1573	28.45	3856	69.74	783	14.16	4646	84.03
2728368985	2728368985	Flavobacteriaceae bacterium CRH	5.81698	33	5163	65	2	1931831	5087292	87.46	5087292	87.46	5033	97.48	2587	50.11	785	15.2	3714	71.93	1125	21.79	978	18.94	920	17.82	4113	79.66	1689	32.71	3344	64.77	861	16.68	4172	80.81
2773857840	2773857840	Arenibacter algicola SMS7	5.85778	40	5101	2	1	2331741	5135624	87.67	5135624	87.67	5011	98.24	2703	52.99	0	0	3883	76.12	1172	22.98	997	19.55	936	18.35	4075	79.89	1699	33.31	3312	64.93	884	17.33	4127	80.91
2617271209	2617271209	Flavobacterium hydatis DSM 2063	5.87767	33	5245	99	3	1919838	5158305	87.76	5158305	87.76	5032	95.94	2502	47.7	730	13.92	3587	68.39	1198	22.84	961	18.32	918	17.5	4114	78.44	1681	32.05	3351	63.89	854	16.28	4178	79.66
2751185903	2751185903	Flavobacterium piscis CCUG 60099	5.89763	34	5188	41	1	2009106	5140000	87.15	5140000	87.15	5007	96.51	2638	50.85	781	15.05	3773	72.73	1193	23	1023	19.72	976	18.81	4031	77.7	1736	33.46	3271	63.05	913	17.6	4094	78.91
2724679197	2724679197	Flavobacterium chilense LMG 26360	5.92451	34	5221	21	1	1993935	5250855	88.63	5250855	88.63	5046	96.65	2495	47.79	758	14.52	3628	69.49	1162	22.26	963	18.44	922	17.66	4124	78.99	1630	31.22	3416	65.43	858	16.43	4188	80.21
2838767214	2838767214	Aquimarina sp. Aq78	5.96923	33	5245	37	4	1963254	5297763	88.75	5297763	88.75	5178	98.72	3411	65.03	0	0	3758	71.65	1129	21.53	930	17.73	902	17.2	4276	81.53	1668	31.8	3510	66.92	810	15.44	4368	83.28
2630968263	2630968263	Aquimarina sp. Mar_2010_214	5.98245	33	5319	1	0	1962743	5286351	88.36	5235409	87.51	5239	98.5	2546	47.87	705	13.25	3686	69.3	1184	22.26	903	16.98	880	16.54	4359	81.95	1659	31.19	3580	67.31	785	14.76	4454	83.74
2695420947	2695420947	Flavobacterium araucananum DSM 24704	6.01413	34	5210	43	0	2067822	5243463	87.19	5243463	87.19	5057	97.06	2573	49.39	778	14.93	3694	70.9	1180	22.65	972	18.66	939	18.02	4118	79.04	1660	31.86	3397	65.2	865	16.6	4192	80.46
2698536700	2698536700	Flavobacterium johnsoniae DSM 2064	6.05248	34	5332	16	1	2060750	5377489	88.85	5349752	88.39	5221	97.92	2701	50.66	796	14.93	3851	72.22	1213	22.75	997	18.7	961	18.02	4260	79.89	1726	32.37	3495	65.55	897	16.82	4324	81.1
2585427800	2585427800	Aquimarina macrocephali JAMB N27	6.05495	33	5499	155	1	1994039	5340503	88.2	5340503	88.2	5433	98.8	2523	45.88	731	13.29	3766	68.49	1157	21.04	922	16.77	902	16.4	4531	82.4	1701	30.93	3732	67.87	809	14.71	4624	84.09
2622736525	2622736525	Kriegella aquimaris DSM 19886	6.05724	40	5014	48	2	2397925	5418117	89.48	5418117	89.48	4960	98.92	2684	53.53	867	17.29	3895	77.68	1162	23.18	995	19.84	944	18.83	4016	80.1	1670	33.31	3290	65.62	872	17.39	4088	81.53
2700988709	2700988709	Flavobacterium chilense DSM 24724	6.11383	34	5367	28	1	2059896	5417950	88.62	5417950	88.62	5187	96.65	2536	47.25	769	14.33	3724	69.39	1190	22.17	971	18.09	928	17.29	4259	79.36	1646	30.67	3541	65.98	865	16.12	4322	80.53
2585427830	2585427830	Aquimarina megaterium XH134	6.20497	33	5509	151	1	2043370	5524969	89.04	5524969	89.04	5451	98.95	2628	47.7	779	14.14	3873	70.3	1186	21.53	958	17.39	931	16.9	4520	82.05	1719	31.2	3732	67.74	836	15.18	4615	83.77
2609459741	2609459741	Flavobacterium sp. OV086	6.21781	33	5460	60	1	2074230	5430750	87.44	5430750	87.44	5283	96.76	2720	49.82	817	14.96	3930	71.98	1180	21.61	1056	19.34	1006	18.42	4277	78.33	1817	33.28	3466	63.48	941	17.23	4342	79.52
2523533620	2523533620	Aquimarina latercula DSM 2041	6.24525	32	5610	28	0	2011750	5615550	89.94	5615550	89.94	5543	98.81	2535	45.19	761	13.57	3816	68.02	1240	22.1	960	17.11	930	16.58	4613	82.23	1707	30.43	3836	68.38	842	15.01	4701	83.8
[truncated: 25 more columns]

## Sheet: Roseobacter
IMG Genome ID	taxon_oid	Genome Name / Sample Name	Size	GC (%)	Gene Count * assembled	Scaffold Count * assembled	CRISPR Count * assembled	GC Count * assembled	Coding Base Count * assembled	Coding Base Count % * assembled	Coding Base Count NP	Coding Base Count NP %	CDS Count * assembled	CDS % * assembled	COG Count * assembled	COG % * assembled	KOG Count	KOG %	Pfam Count * assembled	Pfam % * assembled	TIGRfam Count * assembled	TIGRfam % * assembled	Enzyme Count * assembled	Enzyme % * assembled	KEGG Count * assembled	KEGG % * assembled	Not KEGG Count * assembled	Not KEGG % * assembled	KO Count * assembled	KO % * assembled	Not KO Count * assembled	Not KO % * assembled	MetaCyc Count * assembled	MetaCyc % * assembled	Not MetaCyc Count * assembled	Not MetaCyc % * assembled	Amino acid	Alanine	Arginine	Asparagine	Asparticacid	Cysteine	Glutamine	Glycine	Histidine	Isoleucine	Leucine	Lysine	Methionine
2681812934	2681812934	Pontibaca methylaminivorans DSM 21219	2.65098	66	2599	8	1	1762351	2396437	90.4	2369484	89.38	2551	98.15	1886	72.57	536	20.62	2197	84.53	969	37.28	815	31.36	944	36.32	1607	61.83	1547	59.52	1004	38.63	720	27.7	1831	70.45
2681812958	2681812958	Hasllibacter halocynthiae DSM 29318	2.78463	72	2808	4	0	2007859	2554764	91.75	2536366	91.08	2757	98.18	1987	70.76	606	21.58	2341	83.37	934	33.26	880	31.34	962	34.26	1795	63.92	1587	56.52	1170	41.67	772	27.49	1985	70.69
2599185238	2599185238	Nereida ignava DSM 16309	2.83794	54	2882	36	0	1534520	2586309	91.13	2586309	91.13	2828	98.13	1980	68.7	631	21.89	2377	82.48	965	33.48	904	31.37	1025	35.57	1803	62.56	1643	57.01	1185	41.12	794	27.55	2034	70.58
2519899589	2519899589	Oceaniovalibus guishaninsula JLT2003	2.89713	67	2840	68	0	1951875	2653380	91.59	2653380	91.59	2840	100	2078	73.17	641	22.57	2438	85.85	1018	35.85	909	32.01	1019	35.88	1821	64.12	1638	57.68	1202	42.32	801	28.2	2039	71.8
2693429905	2693429905	Celeribacter marinus DSM 100036	2.95532	56	3012	33	1	1664806	2674022	90.51	2674022	90.51	2960	98.27	2097	69.62	617	20.48	2462	81.74	981	32.57	911	30.25	1040	34.53	1920	63.75	1677	55.68	1283	42.6	801	26.59	2159	71.68
2504756015	2504756015	Roseobacter sp. LE17	2.96793	54	3030	212	2	1615250	2706235	91.18	2706235	91.18	2983	98.45	2138	70.56	718	23.7	2495	82.34	995	32.84	1009	33.3	1140	37.62	1843	60.83	1778	58.68	1205	39.77	888	29.31	2095	69.14
2788500138	2788500138	Amylibacter kogurei 4G11	2.98017	49	2931	13	0	1454461	2772010	93.02	2772010	93.02	2883	98.36	2190	74.72	0	0	2503	85.4	982	33.5	943	32.17	1046	35.69	1837	62.67	1657	56.53	1226	41.83	836	28.52	2047	69.84
638341119	638341119	Yoonia vestfoldensis SKA53	3.06369	60	3117	14	0	1837039	2816114	91.92	2816114	91.92	3068	98.43	2170	69.62	688	22.07	2571	82.48	1034	33.17	1007	32.31	1146	36.77	1922	61.66	1818	58.33	1250	40.1	900	28.87	2168	69.55
2786546136	2786546136	Pacificibacter maritimus DSM 104731	3.08425	52	3019	8	0	1596069	2784124	90.27	2772731	89.9	2967	98.28	2202	72.94	659	21.83	2565	84.96	997	33.02	934	30.94	1054	34.91	1913	63.37	1696	56.18	1271	42.1	820	27.16	2147	71.12
2593339294	2593339294	Albidovulum xiamenense DSM 24422	3.12544	68	3067	26	0	2132195	2884408	92.29	2884408	92.29	3015	98.3	2297	74.89	721	23.51	2664	86.86	1062	34.63	1008	32.87	1126	36.71	1889	61.59	1814	59.15	1201	39.16	887	28.92	2128	69.38
2721755812	2721755812	Marivivens sp. JLT3646	3.14721	56	3192	2	0	1763260	2901306	92.19	2901306	92.19	3124	97.87	2327	72.9	693	21.71	2668	83.58	1066	33.4	989	30.98	1114	34.9	2010	62.97	1802	56.45	1322	41.42	869	27.22	2255	70.65
2517434011	2517434011	Limimaricola hongkongensis DSM 17492	3.18788	68	3152	17	0	2178823	2899888	90.97	2899888	90.97	3095	98.19	2284	72.46	673	21.35	2680	85.03	1052	33.38	939	29.79	1071	33.98	2024	64.21	1764	55.96	1331	42.23	821	26.05	2274	72.14
2619619642	2619619642	Yoonia tamlensis DSM 26879	3.19095	57	3274	7	0	1814704	2954778	92.61	2935726	92.02	3218	98.29	2290	69.95	665	20.31	2684	81.98	999	30.51	967	29.54	1093	33.38	2125	64.91	1764	53.88	1454	44.41	847	25.87	2371	72.42
2551306419	2551306419	Donghicola sp. S598	3.22122	66	4656	2046	0	2115417	2817564	87.47	2817564	87.47	4612	99.05	1504	32.3	333	7.15	3326	71.43	773	16.6	1316	28.26	1528	32.82	3084	66.24	2458	52.79	2154	46.26	1163	24.98	3449	74.08
2828464391	2828464391	Rubricella aquisinus DSM 103377	3.24317	62	3273	23	0	2007355	2993889	92.32	2993889	92.32	3212	98.14	2683	81.97	0	0	2770	84.63	1028	31.41	983	30.03	1080	33	2132	65.14	1771	54.11	1441	44.03	858	26.21	2354	71.92
2695421013	2695421013	Cognatiyoonia sediminum DSM 28715	3.25749	54	3333	16	0	1773652	3002544	92.17	2970190	91.18	3283	98.5	2364	70.93	760	22.8	2753	82.6	996	29.88	1040	31.2	1110	33.3	2173	65.2	1814	54.43	1469	44.07	919	27.57	2364	70.93
2698536702	2698536702	Octadecabacter temperatus DSM 26878	3.26388	55	3358	4	0	1784761	3008640	92.18	2995703	91.78	3310	98.57	2342	69.74	736	21.92	2745	81.75	1032	30.73	993	29.57	1131	33.68	2179	64.89	1800	53.6	1510	44.97	883	26.3	2427	72.28
2626541597	2626541597	Octadecabacter temperatus SB1	3.26463	55	3336	2	0	1785196	3000555	91.91	3000555	91.91	3294	98.74	2335	69.99	736	22.06	2738	82.07	1031	30.91	997	29.89	1135	34.02	2159	64.72	1814	54.38	1480	44.36	886	26.56	2408	72.18
2617270829	2617270829	Cognatishimia maritima DSM 28223	3.28491	56	3348	14	0	1849349	2999147	91.33	2971347	90.48	3278	97.91	2467	73.69	730	21.8	2858	85.36	1068	31.9	1005	30.02	1135	33.9	2143	64.01	1847	55.17	1431	42.74	884	26.4	2394	71.51
2548877138	2548877138	Planktomarina temperata RCA23, DSM 22400	3.28812	54	3100	1	0	1763711	2951261	89.76	2951177	89.75	3053	98.48	2333	75.26	764	24.65	2687	86.68	1009	32.55	1088	35.1	1230	39.68	1823	58.81	1875	60.48	1178	38	964	31.1	2089	67.39
2693429861	2693429861	Lentibacter algarum DSM 24677	3.29349	56	3319	21	0	1833135	3019838	91.69	3019838	91.69	3262	98.28	2335	70.35	742	22.36	2759	83.13	1060	31.94	985	29.68	1110	33.44	2152	64.84	1810	54.53	1452	43.75	872	26.27	2390	72.01	+		+	+			+	+	+
2687453745	2687453745	Yoonia litorea DSM 29433	3.32347	57	3362	8	0	1910075	3082905	92.76	3074509	92.51	3310	98.45	2376	70.67	752	22.37	2814	83.7	1024	30.46	1011	30.07	1109	32.99	2201	65.47	1816	54.02	1494	44.44	891	26.5	2419	71.95
2615840710	2615840710	Oceanicella actignis DSM 24423	3.35107	72	3073	29	2	2420523	3014875	89.98	3014875	89.98	3014	98.08	2318	75.43	689	22.42	2651	86.27	1117	36.35	962	31.3	1124	36.58	1890	61.5	1791	58.28	1223	39.8	841	27.37	2173	70.71
2617270828	2617270828	Aliiroseovarius halocynthiae DSM 27840	3.39772	57	3434	18	0	1941358	3097639	91.17	3069285	90.33	3375	98.28	2418	70.41	726	21.14	2854	83.11	1081	31.48	1011	29.44	1167	33.98	2208	64.3	1879	54.72	1496	43.56	888	25.86	2487	72.42
2681813506	2681813506	Thalassobius mediterraneus DSM 16398	3.40555	59	3331	25	0	2000178	3053706	89.67	3053706	89.67	3272	98.23	2438	73.19	730	21.92	2781	83.49	1036	31.1	1012	30.38	1119	33.59	2153	64.64	1847	55.45	1425	42.78	889	26.69	2383	71.54
2687453744	2687453744	Aliiroseovarius sediminilitoris DSM 29439	3.41346	59	3393	6	1	2003188	3126862	91.6	3111225	91.15	3339	98.41	2473	72.89	743	21.9	2881	84.91	1116	32.89	1033	30.45	1156	34.07	2183	64.34	1900	56	1439	42.41	905	26.67	2434	71.74
2728369741	2728369741	Brevirhabdus pacifica DSM 27767	3.42458	67	3291	19	0	2281763	3105175	90.67	3097173	90.44	3230	98.15	2341	71.13	699	21.24	2752	83.62	1078	32.76	968	29.41	1108	33.67	2122	64.48	1761	53.51	1469	44.64	851	25.86	2379	72.29
2654587732	2654587732	Ahrensia marina LZD062	3.43477	50	3424	48	0	1721820	3145795	91.59	3145795	91.59	3375	98.57	2638	77.04	739	21.58	2960	86.45	1090	31.83	990	28.91	1196	34.93	2179	63.64	1891	55.23	1484	43.34	871	25.44	2504	73.13
2698536695	2698536695	Ruegeria lacuscaerulensis DSM 11314	3.50341	63	3566	19	0	2207359	3207163	91.54	3177843	90.71	3507	98.35	2538	71.17	764	21.42	2972	83.34	1115	31.27	1039	29.14	1158	32.47	2349	65.87	1919	53.81	1588	44.53	910	25.52	2597	72.83
2588253841	2588253841	Sulfitobacter donghicola JCM 14565	3.5132	55	3457	92	1	1940874	3195218	90.95	3178934	90.49	3417	98.84	2408	69.66	731	21.15	2834	81.98	1052	30.43	1030	29.79	1140	32.98	2277	65.87	1860	53.8	1557	45.04	908	26.27	2509	72.58
2681812930	2681812930	Yoonia rosea DSM 29591	3.51428	58	3592	5	0	2028655	3249912	92.48	3239057	92.17	3539	98.52	2541	70.74	764	21.27	2973	82.77	1106	30.79	1103	30.71	1249	34.77	2290	63.75	1997	55.6	1542	42.93	979	27.26	2560	71.27
647533208	647533208	Ruegeria lacuscaerulensis ITI-1157	3.52371	63	3677	2	0	2214089	3203607	91.12	3203377	91.11	3611	98.21	2430	66.09	753	20.48	2961	80.53	1104	30.02	1042	28.34	1170	31.82	2441	66.39	1941	52.79	1670	45.42	914	24.86	2697	73.35
2770939548	2770939548	Pontivivens insulae DSM 103361	3.53946	60	3559	10	1	2120405	3272732	92.47	3257052	92.02	3506	98.51	2578	72.44	767	21.55	2986	83.9	1058	29.73	1027	28.86	1150	32.31	2356	66.2	1886	52.99	1620	45.52	914	25.68	2592	72.83
638341211	638341211	Sulfitobacter sp. EE-36	3.54724	60	3542	15	0	2139377	3229297	91.04	3229297	91.04	3474	98.08	2493	70.38	789	22.28	2972	83.91	1141	32.21	1056	29.81	1177	33.23	2297	64.85	1942	54.83	1532	43.25	930	26.26	2544	71.82
2622736532	2622736532	Loktanella fryxellensis DSM 16213	3.55115	66	3507	74	0	2354851	3206257	90.3	3206257	90.3	3447	98.29	2405	68.58	657	18.73	2898	82.63	1071	30.54	1019	29.06	1165	33.22	2282	65.07	1907	54.38	1540	43.91	898	25.61	2549	72.68
2622736430	2622736430	Jannaschia rubra DSM 16279	3.55265	68	3555	23	3	2411539	3250838	91.55	3250838	91.55	3501	98.48	2493	70.13	753	21.18	2931	82.45	1100	30.94	1045	29.4	1155	32.49	2346	65.99	1935	54.43	1566	44.05	910	25.6	2591	72.88
2622736446	2622736446	Jannaschia helgolandensis DSM 14858	3.56286	62	3608	14	1	2214993	3237193	90.87	3198949	89.8	3554	98.5	2490	69.01	730	20.23	2942	81.54	1057	29.3	1032	28.6	1160	32.15	2394	66.35	1882	52.16	1672	46.34	906	25.11	2648	73.39
2619619641	2619619641	Sulfitobacter marinus DSM 23422	3.56742	57	3529	12	0	2030664	3275593	91.82	3263116	91.47	3469	98.3	2634	74.64	796	22.56	3042	86.2	1162	32.93	1089	30.86	1261	35.73	2208	62.57	2012	57.01	1457	41.29	963	27.29	2506	71.01
2619618996	2619618996	Maribius salinus DSM 26892	3.57442	68	3485	30	0	2420299	3247764	90.87	3247764	90.87	3424	98.25	2485	71.31	745	21.38	2910	83.5	1070	30.7	1059	30.39	1196	34.32	2228	63.93	1916	54.98	1508	43.27	933	26.77	2491	71.48
2695421046	2695421046	Wenxinia saemankumensis DSM 100565	3.57758	71	3473	17	0	2546603	3212625	89.8	3190531	89.18	3420	98.47	2504	72.1	705	20.3	2887	83.13	990	28.51	985	28.36	1095	31.53	2325	66.95	1848	53.21	1572	45.26	858	24.7	2562	73.77
2617270827	2617270827	Litoreibacter albidus DSM 26922	3.58073	59	3582	12	0	2120419	3302765	92.24	3282894	91.68	3514	98.1	2613	72.95	759	21.19	3035	84.73	1104	30.82	1041	29.06	1183	33.03	2331	65.08	1941	54.19	1573	43.91	922	25.74	2592	72.36
640612203	640612203	Rhodobacterales sp. HTCC2150	3.5829	49	3713	25	0	1757453	3280538	91.56	3280538	91.56	3667	98.76	2348	63.24	772	20.79	2957	79.64	1013	27.28	1034	27.85	1116	30.06	2551	68.7	1801	48.51	1866	50.26	912	24.56	2755	74.2
2585427601	2585427601	Thalassobacter stenotrophicus DSM 16310	3.59882	59	3663	39	0	2110083	3300961	91.75	3300961	91.75	3609	98.53	2489	67.95	736	20.09	2981	81.38	1141	31.15	1049	28.64	1203	32.84	2406	65.68	1940	52.96	1669	45.56	912	24.9	2697	73.63
2687453774	2687453774	Poseidonocella pacifica DSM 29316	3.62201	61	3491	11	0	2211286	3325577	91.82	3288397	90.79	3440	98.54	2559	73.3	715	20.48	2954	84.62	1125	32.23	1013	29.02	1207	34.57	2233	63.96	1938	55.51	1502	43.02	898	25.72	2542	72.82
2574179735	2574179735	Pelagicola litoralis DSM 18290	3.64292	55	3694	61	0	1994991	3316301	91.03	3316301	91.03	3633	98.35	2486	67.3	766	20.74	3014	81.59	1105	29.91	1054	28.53	1159	31.38	2474	66.97	1916	51.87	1717	46.48	930	25.18	2703	73.17
2827960989	2827960989	Limimaricola variabilis CECT 8572	3.65343	68	3561	37	0	2474442	3292923	90.14	3292923	90.14	3494	98.12	2916	81.89	0	0	2969	83.38	1083	30.41	1027	28.84	1209	33.95	2285	64.17	1951	54.79	1543	43.33	893	25.08	2601	73.04
2619619030	2619619030	Aliiroseovarius crassostreae DSM 16950	3.6624	58	3697	90	1	2140087	3208793	87.64	3208793	87.64	3636	98.35	2347	63.48	693	18.74	2912	78.77	1072	29	1019	27.56	1113	30.11	2523	68.24	1845	49.91	1791	48.44	893	24.15	2743	74.2
638341183	638341183	Roseovarius nubinhibens ISM	3.66867	64	3605	10	0	2344580	3295296	89.82	3295296	89.82	3547	98.39	2469	68.49	760	21.08	3000	83.22	1075	29.82	1041	28.88	1149	31.87	2398	66.52	1869	51.84	1678	46.55	927	25.71	2620	72.68
2788500143	2788500143	Oceaniglobus indicus 1-19b	3.67087	65	3582	26	0	2378110	3328429	90.67	3328429	90.67	3528	98.49	2589	72.28	0	0	2999	83.72	1090	30.43	1030	28.75	1186	33.11	2342	65.38	1935	54.02	1593	44.47	892	24.9	2636	73.59
2616644813	2616644813	Sulfitobacter dubius DSM 16472	3.67154	60	3617	21	1	2208513	3349088	91.22	3349088	91.22	3558	98.37	2724	75.31	788	21.79	3108	85.93	1160	32.07	1082	29.91	1225	33.87	2333	64.5	2025	55.99	1533	42.38	954	26.38	2604	71.99
2835143510	2835143510	Yoonia maritima YPC211	3.67683	53	3696	15	0	1966905	3366045	91.55	3366045	91.55	3631	98.24	2917	78.92	0	0	3007	81.36	1095	29.63	1042	28.19	1178	31.87	2453	66.37	1940	52.49	1691	45.75	913	24.7	2718	73.54
2731639257	2731639257	Yoonia maritima DSM 101533	3.67739	53	3698	26	0	1962666	3378551	91.87	3378551	91.87	3645	98.57	2602	70.36	725	19.61	3061	82.77	1112	30.07	1055	28.53	1215	32.86	2430	65.71	1978	53.49	1667	45.08	925	25.01	2720	73.55
2622736527	2622736527	Sulfitobacter litoralis DSM 17584	3.6784	58	3667	63	0	2151049	3323361	90.35	3323361	90.35	3609	98.42	2565	69.95	746	20.34	3075	83.86	1164	31.74	1029	28.06	1175	32.04	2434	66.38	2001	54.57	1608	43.85	904	24.65	2705	73.77
2681812955	2681812955	Litoreibacter halocynthiae DSM 29467	3.68011	58	3693	9	0	2139970	3408414	92.62	3388193	92.07	3643	98.65	2597	70.32	804	21.77	3061	82.89	1109	30.03	1045	28.3	1185	32.09	2458	66.56	1940	52.53	1703	46.11	928	25.13	2715	73.52
2681812935	2681812935	Roseovarius nanhaiticus DSM 29590	3.69816	63	3609	14	0	2339037	3368720	91.11	3349693	90.59	3553	98.45	2563	71.02	723	20.03	3028	83.9	1126	31.2	1037	28.73	1213	33.61	2340	64.84	1983	54.95	1570	43.5	918	25.44	2635	73.01
2728369466	2728369466	Roseovarius halotolerans DSM 29507	3.71829	64	3703	11	0	2373108	3396520	91.35	3386286	91.07	3651	98.6	2686	72.54	763	20.6	3154	85.17	1140	30.79	1059	28.6	1198	32.35	2453	66.24	1964	53.04	1687	45.56	936	25.28	2715	73.32
2521172635	2521172635	Loktanella vestfoldensis DSM 16212	3.7216	62	3793	45	4	2299486	3419449	91.97	3419449	91.97	3725	98.21	2527	66.62	714	18.82	3057	80.6	1137	29.98	1067	28.13	1198	31.58	2527	66.62	1992	52.52	1733	45.69	944	24.89	2781	73.32
2585427686	2585427686	Thioclava pacifica DSM 10166	3.72829	64	3613	42	0	2381827	3373570	90.49	3370515	90.4	3566	98.7	2588	71.63	765	21.17	3045	84.28	1178	32.6	1065	29.48	1249	34.57	2317	64.13	2036	56.35	1530	42.35	927	25.66	2639	73.04
2828431062	2828431062	Loktanella ponticola DSM 101064	3.72957	55	3768	30	0	2068097	3389766	90.89	3389766	90.89	3705	98.33	2958	78.5	0	0	3052	81	1077	28.58	1011	26.83	1147	30.44	2558	67.89	1931	51.25	1774	47.08	883	23.43	2822	74.89
2839785767	2839785767	Thalassobius sp. I31.1	3.72999	55	3868	65	0	2056596	3359355	90.06	3359355	90.06	3803	98.32	2882	74.51	0	0	2995	77.43	1065	27.53	1028	26.58	1142	29.52	2661	68.8	1831	47.34	1972	50.98	904	23.37	2899	74.95
648276617	648276617	Ahrensia sp. R2A130	3.73105	57	3673	59	0	2124005	3412061	91.45	3412061	91.45	3624	98.67	2389	65.04	763	20.77	2876	78.3	1051	28.61	996	27.12	1118	30.44	2506	68.23	1809	49.25	1815	49.41	882	24.01	2742	74.65
2710264757	2710264757	Monaibacterium marinum C7	3.73427	59	3615	27	0	2198026	3445701	92.27	3445701	92.27	3558	98.42	2652	73.36	757	20.94	3070	84.92	1104	30.54	1109	30.68	1255	34.72	2303	63.71	2039	56.4	1519	42.02	978	27.05	2580	71.37
2695420937	2695420937	Litoreibacter ascidiaceicola DSM 100566	3.74388	58	3722	22	0	2173639	3437964	91.83	3437964	91.83	3670	98.6	2561	68.81	802	21.55	3045	81.81	1123	30.17	1041	27.97	1178	31.65	2492	66.95	1913	51.4	1757	47.21	925	24.85	2745	73.75
2617270836	2617270836	Litoreibacter janthinus DSM 26921	3.75476	57	3790	4	2	2158438	3471711	92.47	3452356	91.96	3738	98.63	2637	69.58	822	21.69	3147	83.03	1110	29.29	1084	28.6	1190	31.4	2548	67.23	1952	51.5	1786	47.12	953	25.15	2785	73.48
2622736431	2622736431	Sulfitobacter pontiacus DSM 10014	3.76215	60	3740	24	0	2266536	3425330	91.07	3425330	91.07	3683	98.48	2670	71.39	802	21.44	3138	83.9	1182	31.6	1073	28.69	1196	31.98	2487	66.5	2015	53.88	1668	44.6	945	25.27	2738	73.21
2675903694	2675903694	Jhaorihella thermophila DSM 23413	3.77195	66	3760	69	2	2489733	3422856	90.77	3422856	90.77	3704	98.51	2555	67.95	764	20.32	3145	83.64	1164	30.96	1085	28.86	1211	32.21	2493	66.3	2012	53.51	1692	45	952	25.32	2752	73.19
2675903213	2675903213	Lutimaribacter saemankumensis DSM 28010	3.77251	63	3818	49	0	2371797	3416530	90.56	3416530	90.56	3763	98.56	2676	70.09	858	22.47	3178	83.24	1151	30.15	1110	29.07	1204	31.53	2559	67.02	1987	52.04	1776	46.52	977	25.59	2786	72.97
2619619026	2619619026	Roseovarius tolerans DSM 11457	3.77497	63	3764	46	0	2383365	3366603	89.18	3366603	89.18	3713	98.65	2605	69.21	758	20.14	3152	83.74	1136	30.18	1063	28.24	1176	31.24	2537	67.4	1961	52.1	1752	46.55	940	24.97	2773	73.67
2695420968	2695420968	Yoonia maricola DSM 29128	3.79837	56	3906	7	0	2133393	3501800	92.19	3486054	91.78	3855	98.69	2645	67.72	779	19.94	3172	81.21	1084	27.75	1070	27.39	1184	30.31	2671	68.38	1977	50.61	1878	48.08	939	24.04	2916	74.65
2693429889	2693429889	Jannaschia faecimaris DSM 100420	3.81076	62	3898	48	1	2362439	3396024	89.12	3396024	89.12	3841	98.54	2696	69.16	805	20.65	3175	81.45	1145	29.37	1135	29.12	1255	32.2	2586	66.34	2052	52.64	1789	45.9	997	25.58	2844	72.96
647533206	647533206	Ruegeria sp. R11	3.82184	60	3725	2	0	2291817	3390714	88.78	3390630	88.78	3656	98.15	2562	68.78	774	20.78	3070	82.42	1131	30.36	1102	29.58	1234	33.13	2422	65.02	1995	53.56	1661	44.59	970	26.04	2686	72.11
2829985093	2829985093	Sulfitobacter undariae DSM 102234	3.84804	55	3866	44	0	2104105	3469900	90.18	3469900	90.18	3799	98.27	3022	78.17	0	0	3108	80.39	1101	28.48	1032	26.69	1141	29.51	2658	68.75	1962	50.75	1837	47.52	910	23.54	2889	74.73
2693429884	2693429884	Roseovarius azorensis DSM 100674	3.85711	63	3854	43	1	2435248	3497799	90.68	3497799	90.68	3798	98.55	2754	71.46	806	20.91	3279	85.08	1163	30.18	1150	29.84	1303	33.81	2495	64.74	2132	55.32	1666	43.23	1019	26.44	2779	72.11
2616644821	2616644821	Maribius pelagius DSM 26893	3.85844	67	3871	25	0	2580449	3494126	90.56	3494126	90.56	3803	98.24	2664	68.82	775	20.02	3193	82.49	1153	29.79	1094	28.26	1261	32.58	2542	65.67	2044	52.8	1759	45.44	965	24.93	2838	73.31
2695420938	2695420938	Ruegeria intermedia DSM 29341	3.85881	64	3902	86	0	2469873	3506937	90.89	3506937	90.89	3846	98.56	2644	67.76	775	19.86	3216	82.42	1190	30.5	1068	27.37	1173	30.06	2673	68.5	2006	51.41	1840	47.16	936	23.99	2910	74.58
2593339274	2593339274	Celeribacter halophilus DSM 26270	3.86692	58	3800	60	0	2245092	3451122	89.26	3451122	89.26	3744	98.53	2679	70.5	741	19.5	3165	83.29	1170	30.79	1061	27.92	1229	32.34	2515	66.18	2078	54.68	1666	43.84	912	24	2832	74.53
2622736522	2622736522	Pacificibacter marinus DSM 25228	3.87073	52	3825	43	0	2013150	3450235	89.15	3450235	89.15	3769	98.54	2709	70.82	743	19.42	3160	82.61	1136	29.7	1058	27.66	1256	32.84	2513	65.7	2057	53.78	1712	44.76	929	24.29	2840	74.25
2734482799	2734482799	Litoreibacter ponti DSM 100977	3.88548	63	3921	3	0	2435399	3592019	92.45	3581930	92.19	3869	98.67	2714	69.22	831	21.19	3206	81.76	1124	28.67	1078	27.49	1203	30.68	2666	67.99	1976	50.4	1893	48.28	958	24.43	2911	74.24
2806310572	2806310572	Thalassococcus sp. SH-1	3.89214	66	3785	1	0	2573021	3563485	91.56	3563485	91.56	3729	98.52	2764	73.03	773	20.42	3209	84.78	1155	30.52	1094	28.9	1247	32.95	2482	65.57	2122	56.06	1607	42.46	958	25.31	2771	73.21
2834245819	2834245819	Roseovarius sp. EL26	3.9079	53	3883	7	0	2084359	3507589	89.76	3507589	89.76	3820	98.38	3052	78.6	0	0	3148	81.07	1106	28.48	1075	27.68	1130	29.1	2690	69.28	1875	48.29	1945	50.09	954	24.57	2866	73.81
2795385466	2795385466	Rhodobaca bogoriensis DSM 18756	3.90876	59	3816	24	0	2307372	3532199	90.38	3532199	90.38	3762	98.58	2677	70.15	768	20.13	3105	81.37	1197	31.37	1107	29.01	1287	33.73	2475	64.86	2043	53.54	1719	45.05	978	25.63	2784	72.96
2839538856	2839538856	Loktanella sp. Alg231-35	3.91413	57	4022	15	0	2222504	3577045	91.39	3577045	91.39	3956	98.36	3074	76.43	0	0	3198	79.51	1070	26.6	1091	27.13	1207	30.01	2749	68.35	1953	48.56	2003	49.8	971	24.14	2985	74.22
2751186040	2751186040	Loktanella sp. PT4BL	3.92145	58	4048	36	0	2266385	3564392	90.92	3564392	90.92	3991	98.59	2663	65.79	775	19.15	3198	79	1132	27.96	1108	27.37	1228	30.34	2763	68.26	2034	50.25	1957	48.34	968	23.91	3023	74.68
2700988728	2700988728	Roseovarius litoreus DSM 28249	3.93214	63	3797	30	0	2467430	3552774	90.35	3552774	90.35	3744	98.6	2693	70.92	773	20.36	3212	84.59	1181	31.1	1100	28.97	1245	32.79	2499	65.82	1997	52.59	1747	46.01	972	25.6	2772	73.01
2775507235	2775507235	Pseudoruegeria sp. SK021	3.93521	60	3857	109	1	2367993	3502584	89.01	3502584	89.01	3799	98.5	2762	71.61	748	19.39	3236	83.9	1121	29.06	1038	26.91	1199	31.09	2600	67.41	2027	52.55	1772	45.94	892	23.13	2907	75.37
2634166359	2634166359	Sulfitobacter delicatus DSM 16477	3.93608	61	3962	34	1	2391171	3568328	90.66	3568328	90.66	3900	98.44	2752	69.46	802	20.24	3291	83.06	1207	30.46	1080	27.26	1242	31.35	2658	67.09	2080	52.5	1820	45.94	951	24	2949	74.43
2828402302	2828402302	Celeribacter manganoxidans DSM 27541	3.9362	65	3689	14	1	2550049	3501962	88.97	3501962	88.97	3621	98.16	2996	81.21	0	0	3107	84.22	1136	30.79	1020	27.65	1136	30.79	2485	67.36	1954	52.97	1667	45.19	898	24.34	2723	73.81
2791354906	2791354906	Nioella sediminis JS7-11	3.94648	63	3990	177	0	2503741	3598690	91.19	3598690	91.19	3932	98.55	2765	69.3	871	21.83	3339	83.68	1142	28.62	1165	29.2	1274	31.93	2658	66.62	2015	50.5	1917	48.05	1036	25.96	2896	72.58
2681812954	2681812954	Litoreibacter meonggei DSM 29466	3.94976	57	3989	16	0	2269706	3633926	92	3626006	91.8	3938	98.72	2777	69.62	846	21.21	3272	82.03	1166	29.23	1093	27.4	1246	31.24	2692	67.49	2059	51.62	1879	47.1	974	24.42	2964	74.3
2622736435	2622736435	Thalassobius gelatinovorus DSM 5887	3.9571	59	3866	27	0	2316593	3581442	90.51	3581442	90.51	3808	98.5	2770	71.65	817	21.13	3252	84.12	1162	30.06	1118	28.92	1282	33.16	2526	65.34	2078	53.75	1730	44.75	987	25.53	2821	72.97
2841330038	2841330038	Sulfitobacter sp. D7	3.96311	61	3941	6	0	2424295	3610563	91.1	3610563	91.1	3863	98.02	3197	81.12	0	0	3306	83.89	1224	31.06	1114	28.27	1277	32.4	2586	65.62	2108	53.49	1755	44.53	988	25.07	2875	72.95
2737471612	2737471612	Sulfitobacter guttiformis DSM 11458	3.97582	56	3935	5	0	2231858	3592505	90.36	3522967	88.61	3882	98.65	2657	67.52	795	20.2	3164	80.41	1174	29.83	1101	27.98	1231	31.28	2651	67.37	2018	51.28	1864	47.37	977	24.83	2905	73.82
2773858013	2773858013	Yoonia vestfoldensis SMR4r	3.98736	61	3983	3	0	2421249	3631812	91.08	3631812	91.08	3922	98.47	2723	68.37	0	0	3240	81.35	1190	29.88	1111	27.89	1314	32.99	2608	65.48	2127	53.4	1795	45.07	989	24.83	2933	73.64
2622736501	2622736501	Epibacterium ulvae U95	3.99407	53	3910	30	0	2108805	3571854	89.43	3571854	89.43	3850	98.47	2753	70.41	763	19.51	3236	82.76	1129	28.87	1101	28.16	1300	33.25	2550	65.22	2077	53.12	1773	45.35	970	24.81	2880	73.66
2619619046	2619619046	Shimia haliotis DSM 28453	3.99597	58	3953	22	0	2319094	3643617	91.18	3643617	91.18	3895	98.53	2751	69.59	821	20.77	3292	83.28	1155	29.22	1119	28.31	1222	30.91	2673	67.62	2043	51.68	1852	46.85	984	24.89	2911	73.64
2740892176	2740892176	Sulfitobacter sp. HI0129	4.00195	63	4470	680	0	2520757	3644073	91.06	3644073	91.06	4414	98.75	2610	58.39	780	17.45	3600	80.54	1184	26.49	1045	23.38	1183	26.47	3231	72.28	1949	43.6	2465	55.15	933	20.87	3481	77.87
638341212	638341212	Sulfitobacter sp. NAS-14.1	4.00207	60	4026	27	0	2403046	3604036	90.05	3604036	90.05	3962	98.41	2667	66.24	801	19.9	3300	81.97	1194	29.66	1074	26.68	1218	30.25	2744	68.16	2086	51.81	1876	46.6	941	23.37	3021	75.04
2693429879	2693429879	Roseivivax marinus DSM 27511	4.01319	68	3800	39	0	2716532	3572319	89.02	3572319	89.02	3746	98.58	2635	69.34	740	19.47	3138	82.58	1143	30.08	1060	27.89	1199	31.55	2547	67.03	1987	52.29	1759	46.29	932	24.53	2814	74.05
647533202	647533202	Rhodobacterales sp. HTCC2083	4.01842	53	4226	5	0	2140299	3518387	87.62	3518228	87.62	4179	98.89	2598	61.48	855	20.23	3250	76.9	1109	26.24	1154	27.31	1335	31.59	2844	67.3	2112	49.98	2067	48.91	1028	24.33	3151	74.56
2615840713	2615840713	Litorimicrobium taeanense DSM 22007	4.01951	61	3903	37	0	2431963	3629894	90.37	3629894	90.37	3848	98.59	2704	69.28	833	21.34	3256	83.42	1152	29.52	1086	27.82	1232	31.57	2616	67.03	2075	53.16	1773	45.43	950	24.34	2898	74.25
638341140	638341140	Oceanicola granulosus HTCC2516	4.03911	70	3855	85	2	2844084	3695428	91.49	3695428	91.49	3792	98.37	2713	70.38	776	20.13	3239	84.02	1105	28.66	1125	29.18	1317	34.16	2475	64.2	2135	55.38	1657	42.98	996	25.84	2796	72.53
2840895330	2840895330	Roseovarius sp. HN-E21	4.05355	66	3938	16	1	2689472	3703296	91.36	3703296	91.36	3874	98.37	3133	79.56	0	0	3244	82.38	1143	29.02	1064	27.02	1204	30.57	2670	67.8	2018	51.24	1856	47.13	952	24.17	2922	74.2
2622736589	2622736589	Phaeobacter italicus DSM 26436	4.0569	60	3900	35	0	2432799	3633217	89.56	3633217	89.56	3825	98.08	2844	72.92	847	21.72	3356	86.05	1185	30.38	1153	29.56	1292	33.13	2533	64.95	2129	54.59	1696	43.49	1017	26.08	2808	72
2619618961	2619618961	Shimia marina DSM 26895	4.06125	57	3992	32	0	2328910	3660264	90.15	3660264	90.15	3931	98.47	2776	69.54	806	20.19	3350	83.92	1172	29.36	1103	27.63	1255	31.44	2676	67.03	2096	52.51	1835	45.97	961	24.07	2970	74.4
2814123072	2814123072	Phaeobacter gallaeciensis JL2886	4.06173	62	3868	1	0	2498623	3635193	89.5	3635193	89.5	3790	97.98	2873	74.28	877	22.67	3314	85.68	1177	30.43	1131	29.24	1293	33.43	2497	64.56	2124	54.91	1666	43.07	993	25.67	2797	72.31
2687453758	2687453758	Pseudooceanicola nitratireducens DSM 29619	4.06897	64	3923	11	0	2612569	3640601	89.49	3621395	89.02	3868	98.6	2845	72.52	832	21.21	3304	84.22	1227	31.28	1101	28.07	1280	32.63	2588	65.97	2096	53.43	1772	45.17	958	24.42	2910	74.18
2835529578	2835529578	Sulfitobacter noctilucicola DSM 101015	4.0783	57	4051	13	1	2326976	3755184	92.08	3755184	92.08	3986	98.4	3277	80.89	0	0	3379	83.41	1161	28.66	1151	28.41	1269	31.33	2717	67.07	2107	52.01	1879	46.38	1020	25.18	2966	73.22
2740892149	2740892149	Sulfitobacter sp. HI0054	4.07907	62	4286	292	0	2532658	3675735	90.11	3675735	90.11	4220	98.46	2726	63.6	781	18.22	3474	81.05	1241	28.95	1101	25.69	1248	29.12	2972	69.34	2057	47.99	2163	50.47	975	22.75	3245	75.71
2740892143	2740892143	Sulfitobacter sp. HI0040	4.07927	63	4273	321	0	2569129	3731947	91.49	3731947	91.49	4216	98.67	2797	65.46	868	20.31	3531	82.64	1184	27.71	1132	26.49	1291	30.21	2925	68.45	2067	48.37	2149	50.29	1001	23.43	3215	75.24
2700988702	2700988702	Roseovarius marisflavi DSM 29327	4.08022	60	4023	83	0	2458613	3651883	89.5	3651883	89.5	3970	98.68	2754	68.46	788	19.59	3299	82	1155	28.71	1092	27.14	1223	30.4	2747	68.28	1988	49.42	1982	49.27	967	24.04	3003	74.65
2634166353	2634166353	Salinihabitans flavidus DSM 27842	4.0886	63	4024	86	0	2583738	3673653	89.88	3673653	89.88	3958	98.36	2822	70.13	849	21.1	3395	84.37	1193	29.65	1131	28.11	1274	31.66	2684	66.7	2082	51.74	1876	46.62	1005	24.98	2953	73.38
2700988697	2700988697	Pseudopelagicola gijangensis DSM 100564	4.09457	55	4063	78	1	2248855	3690513	90.13	3690513	90.13	4005	98.57	2776	68.32	854	21.02	3315	81.59	1127	27.74	1137	27.98	1227	30.2	2778	68.37	1991	49	2014	49.57	1007	24.78	2998	73.79
2698536701	2698536701	Oceanicola litoreus DSM 29440	4.09546	68	4105	3	0	2767430	3755809	91.71	3742135	91.37	4053	98.73	2906	70.79	794	19.34	3379	82.31	1175	28.62	1116	27.19	1278	31.13	2775	67.6	2112	51.45	1941	47.28	969	23.61	3084	75.13
2830026743	2830026743	Confluentimicrobium naphthalenivorans DSM 105040	4.09811	64	4096	49	2	2628303	3732413	91.08	3732413	91.08	4030	98.39	3333	81.37	0	0	3468	84.67	1238	30.22	1116	27.25	1281	31.27	2749	67.11	2189	53.44	1841	44.95	988	24.12	3042	74.27
2603880180	2603880180	Jannaschia aquimarina GSW-M26	4.09895	66	4105	81	1	2723623	3679756	89.77	3679756	89.77	4051	98.68	2668	64.99	751	18.29	3258	79.37	1100	26.8	1051	25.6	1201	29.26	2850	69.43	2011	48.99	2040	49.7	925	22.53	3126	76.15
2734482289	2734482289	Sulfitobacter mediterraneus DSM 12244	4.09978	58	4058	39	0	2381265	3750691	91.49	3750691	91.49	4005	98.69	2897	71.39	880	21.69	3397	83.71	1169	28.81	1149	28.31	1300	32.04	2705	66.66	2101	51.77	1904	46.92	1020	25.14	2985	73.56
641380424	641380424	Sulfitobacter indolifex HEL-45	4.10552	60	4208	105	1	2443539	3670748	89.41	3670748	89.41	4153	98.69	2737	65.04	797	18.94	3404	80.89	1211	28.78	1133	26.92	1279	30.39	2874	68.3	2161	51.35	1992	47.34	995	23.65	3158	75.05
2724679730	2724679730	Lutimaribacter litoralis DSM 29506	4.11216	59	4097	81	1	2429975	3719846	90.46	3719846	90.46	4032	98.41	2908	70.98	913	22.28	3369	82.23	1165	28.44	1131	27.61	1259	30.73	2773	67.68	2072	50.57	1960	47.84	985	24.04	3047	74.37
2724679780	2724679780	Ruegeria faecimaris DSM 28009	4.11508	57	4130	38	0	2333775	3743664	90.97	3743664	90.97	4072	98.6	3013	72.95	877	21.23	3495	84.62	1182	28.62	1188	28.77	1350	32.69	2722	65.91	2203	53.34	1869	45.25	1045	25.3	3027	73.29
2502171179	2502171179	Phaeobacter sp. LSS9	4.11741	60	3170	50	0	2483252	3447329	83.73	3447329	83.73	3116	98.3	1908	60.19	624	19.68	2271	71.64	849	26.78	682	21.51	776	24.48	2340	73.82	1248	39.37	1868	58.93	607	19.15	2509	79.15
2681813552	2681813552	Jannaschia aquimarina DSM 28248	4.11771	66	4147	37	1	2735957	3722661	90.41	3722661	90.41	4091	98.65	2693	64.94	756	18.23	3290	79.33	1114	26.86	1057	25.49	1207	29.11	2884	69.54	2027	48.88	2064	49.77	931	22.45	3160	76.2
2622736595	2622736595	Loktanella salsilacus DSM 16199	4.13016	60	4039	77	0	2478299	3722014	90.12	3722014	90.12	3976	98.44	2780	68.83	768	19.01	3342	82.74	1191	29.49	1099	27.21	1276	31.59	2700	66.85	2135	52.86	1841	45.58	965	23.89	3011	74.55
2615840706	2615840706	Epibacterium multivorans DSM 26470	4.149	60	3936	41	1	2476371	3715881	89.56	3715881	89.56	3870	98.32	2773	70.45	773	19.64	3308	84.04	1175	29.85	1093	27.77	1280	32.52	2590	65.8	2130	54.12	1740	44.21	956	24.29	2914	74.03
637000268	637000268	Ruegeria sp. TM1040	4.1537	60	3964	3	0	2494561	3698222	89.03	3695561	88.97	3870	97.63	2751	69.4	823	20.76	3291	83.02	1179	29.74	1139	28.73	1282	32.34	2588	65.29	2128	53.68	1742	43.95	992	25.03	2878	72.6
2574179718	2574179718	Phaeobacter inhibens T5, DSM 16374	4.15947	60	3976	5	0	2494653	3711702	89.23	3711702	89.23	3897	98.01	2863	72.01	822	20.67	3355	84.38	1170	29.43	1120	28.17	1276	32.09	2621	65.92	2121	53.35	1776	44.67	986	24.8	2911	73.21
2510065028	2510065028	Phaeobacter inhibens 2.10	4.16092	60	3792	4	0	2487308	3665308	88.09	3663375	88.04	3723	98.18	2812	74.16	842	22.2	3305	87.16	1161	30.62	1132	29.85	1278	33.7	2445	64.48	2099	55.35	1624	42.83	991	26.13	2732	72.05
2681813556	2681813556	Gemmobacter megaterium DSM 26375	4.16809	65	4075	45	0	2705220	3803939	91.26	3803939	91.26	4020	98.65	2960	72.64	830	20.37	3415	83.8	1173	28.79	1105	27.12	1273	31.24	2747	67.41	2198	53.94	1822	44.71	977	23.98	3043	74.67
2693429871	2693429871	Cribrihabitans marinus DSM 29340	4.17592	66	4069	33	0	2755024	3800843	91.02	3800843	91.02	4014	98.65	2895	71.15	844	20.74	3423	84.12	1177	28.93	1153	28.34	1305	32.07	2709	66.58	2173	53.4	1841	45.24	1020	25.07	2994	73.58
640963029	640963029	Roseobacter sp. AzwK-3b	4.1787	62	4197	31	2	2584429	3710874	88.8	3710874	88.8	4145	98.76	2587	61.64	759	18.08	3300	78.63	1172	27.92	1109	26.42	1247	29.71	2898	69.05	2043	48.68	2102	50.08	981	23.37	3164	75.39
2695421018	2695421018	Marivita hallyeonensis DSM 29431	4.19322	60	4231	20	0	2531462	3851583	91.85	3831396	91.37	4175	98.68	2939	69.46	884	20.89	3487	82.42	1210	28.6	1165	27.53	1308	30.91	2867	67.76	2179	51.5	1996	47.18	1027	24.27	3148	74.4
2834827418	2834827418	Sulfitobacter sp. EL44	4.20357	58	4172	14	0	2443172	3839202	91.33	3839202	91.33	4107	98.44	3397	81.42	0	0	3490	83.65	1165	27.92	1160	27.8	1316	31.54	2791	66.9	2155	51.65	1952	46.79	1028	24.64	3079	73.8
2740892137	2740892137	Sulfitobacter sp. HI0023	4.20469	63	4449	374	0	2644003	3837864	91.28	3837864	91.28	4391	98.7	2861	64.31	886	19.91	3634	81.68	1194	26.84	1146	25.76	1302	29.27	3089	69.43	2119	47.63	2272	51.07	1014	22.79	3377	75.9
2695420928	2695420928	Loktanella atrilutea DSM 29326	4.20602	65	4128	46	0	2728792	3786803	90.03	3786803	90.03	4071	98.62	2813	68.14	778	18.85	3411	82.63	1203	29.14	1097	26.57	1267	30.69	2804	67.93	2093	50.7	1978	47.92	963	23.33	3108	75.29
640963035	640963035	Roseovarius sp. TM1035	4.20981	61	4158	15	0	2566992	3835955	91.12	3835955	91.12	4102	98.65	2766	66.52	789	18.98	3397	81.7	1234	29.68	1158	27.85	1374	33.04	2728	65.61	2203	52.98	1899	45.67	1025	24.65	3077	74
2740892160	2740892160	Sulfitobacter sp. HI0076	4.22164	61	4605	503	0	2573944	3811980	90.3	3811980	90.3	4538	98.55	2792	60.63	812	17.63	3685	80.02	1245	27.04	1092	23.71	1198	26.02	3340	72.53	2012	43.69	2526	54.85	966	20.98	3572	77.57
2829970415	2829970415	Sulfitobacter geojensis DSM 101063	4.22207	58	4100	14	0	2442241	3869949	91.66	3869949	91.66	4034	98.39	3364	82.05	0	0	3442	83.95	1214	29.61	1145	27.93	1299	31.68	2735	66.71	2161	52.71	1873	45.68	1018	24.83	3016	73.56
2616644822	2616644822	Shimia aestuarii DSM 15283	4.22667	60	4136	27	0	2553495	3838426	90.81	3838426	90.81	4067	98.33	2916	70.5	876	21.18	3480	84.14	1197	28.94	1199	28.99	1310	31.67	2757	66.66	2155	52.1	1912	46.23	1065	25.75	3002	72.58
2510065029	2510065029	Phaeobacter gallaeciensis DSM 17395	4.22713	60	3944	4	0	2528824	3763957	89.04	3755301	88.84	3875	98.25	2864	72.62	843	21.37	3346	84.84	1162	29.46	1141	28.93	1288	32.66	2587	65.59	2108	53.45	1767	44.8	1004	25.46	2871	72.79
641380432	641380432	Phaeobacter gallaeciensis BS107	4.23237	60	4136	24	0	2531455	3773456	89.16	3773456	89.16	4059	98.14	2792	67.5	837	20.24	3377	81.65	1163	28.12	1149	27.78	1299	31.41	2760	66.73	2124	51.35	1935	46.78	1011	24.44	3048	73.69
2728369275	2728369275	Shimia isoporae DSM 26433	4.23276	57	4157	9	0	2398006	3895191	92.02	3886914	91.83	4102	98.68	2981	71.71	879	21.15	3492	84	1160	27.9	1166	28.05	1320	31.75	2782	66.92	2118	50.95	1984	47.73	1023	24.61	3079	74.07
2619619004	2619619004	Sulfitobacter brevis DSM 11443	4.23621	58	4226	68	0	2474497	3784274	89.33	3784274	89.33	4171	98.7	2814	66.59	835	19.76	3443	81.47	1199	28.37	1127	26.67	1251	29.6	2920	69.1	2132	50.45	2039	48.25	994	23.52	3177	75.18
2751185746	2751185746	Thioclava nitratireducens 25B10_4	4.23825	64	4213	3	0	2704007	3820571	90.14	3820571	90.14	4148	98.46	2948	69.97	858	20.37	3513	83.38	1261	29.93	1162	27.58	1375	32.64	2773	65.82	2279	54.09	1869	44.36	1004	23.83	3144	74.63
2693429872	2693429872	Ruegeria halocynthiae DSM 27839	4.24367	56	4259	35	1	2397531	3844260	90.59	3844260	90.59	4202	98.66	2984	70.06	873	20.5	3521	82.67	1183	27.78	1208	28.36	1342	31.51	2860	67.15	2197	51.58	2005	47.08	1060	24.89	3142	73.77
2518285587	2518285587	Roseovarius mucosus DSM 17069	4.24612	62	4252	26	0	2629252	3882208	91.43	3882208	91.43	4195	98.66	2870	67.5	783	18.41	3499	82.29	1251	29.42	1168	27.47	1392	32.74	2803	65.92	2264	53.25	1931	45.41	1034	24.32	3161	74.34
2693429906	2693429906	Citreimonas salinaria DSM 26880	4.25999	67	4178	62	0	2859988	3778873	88.72	3778873	88.72	4120	98.61	2818	67.45	800	19.15	3355	80.3	1211	28.99	1121	26.83	1287	30.8	2833	67.81	2149	51.44	1971	47.18	990	23.7	3130	74.92
2751185743	2751185743	Thioclava sp. SK-1	4.27252	57	4135	73	1	2445197	3848967	90.09	3848967	90.09	4072	98.48	2789	67.45	742	17.94	3360	81.26	1203	29.09	1073	25.95	1239	29.96	2833	68.51	2051	49.6	2021	48.88	946	22.88	3126	75.6
2806310715	2806310715	Wenxinia marina DSM 24838	4.27878	71	4165	23	0	3018030	3829782	89.51	3829782	89.51	4106	98.58	2807	67.39	780	18.73	3372	80.96	1097	26.34	1068	25.64	1216	29.2	2890	69.39	2007	48.19	2099	50.4	931	22.35	3175	76.23
2693429897	2693429897	Defluviimonas indica DSM 24802	4.28069	66	4154	77	3	2837596	3769422	88.06	3769422	88.06	4101	98.72	2905	69.93	809	19.48	3459	83.27	1280	30.81	1174	28.26	1396	33.61	2705	65.12	2247	54.09	1854	44.63	1036	24.94	3065	73.78
2622736530	2622736530	Roseovarius lutimaris DSM 28463	4.28367	60	4237	72	0	2564465	3863993	90.2	3863993	90.2	4179	98.63	2854	67.36	786	18.55	3478	82.09	1230	29.03	1151	27.17	1328	31.34	2851	67.29	2196	51.83	1983	46.8	1013	23.91	3166	74.72
2811995358	2811995358	Phaeobacter inhibens DOK1-1	4.29138	60	4182	5	0	2557818	3813933	88.87	3813933	88.87	4104	98.13	2882	68.91	850	20.33	3479	83.19	1165	27.86	1124	26.88	1263	30.2	2841	67.93	2084	49.83	2020	48.3	992	23.72	3112	74.41
2751185711	2751185711	Tateyamaria omphalii DOK1-4	4.31546	62	4287	8	0	2673878	3916144	90.75	3916144	90.75	4237	98.83	2904	67.74	817	19.06	3533	82.41	1175	27.41	1144	26.69	1292	30.14	2945	68.7	2172	50.66	2065	48.17	1016	23.7	3221	75.13
2693429868	2693429868	Roseobacter denitrificans DSM 7001	4.31761	59	4135	39	0	2541989	3910382	90.57	3910382	90.57	4087	98.84	2906	70.28	849	20.53	3450	83.43	1241	30.01	1248	30.18	1452	35.11	2635	63.72	2348	56.78	1739	42.06	1125	27.21	2962	71.63
2728369485	2728369485	Marivita geojedonensis DSM 29432	4.32659	60	4330	67	0	2593453	3913198	90.45	3913198	90.45	4273	98.68	2965	68.48	872	20.14	3525	81.41	1200	27.71	1190	27.48	1332	30.76	2941	67.92	2177	50.28	2096	48.41	1041	24.04	3232	74.64
639633056	639633056	Roseobacter denitrificans OCh 114	4.33123	59	4201	5	0	2550232	3888519	89.78	3871475	89.39	4146	98.69	2825	67.25	849	20.21	3429	81.62	1236	29.42	1228	29.23	1429	34.02	2717	64.68	2324	55.32	1822	43.37	1107	26.35	3039	72.34
2519899583	2519899583	Celeribacter baekdonensis B30	4.3336	58	4250	44	0	2525467	3875822	89.44	3875822	89.44	4198	98.78	3051	71.79	832	19.58	3592	84.52	1238	29.13	1157	27.22	1405	33.06	2793	65.72	2313	54.42	1885	44.35	1011	23.79	3187	74.99
2756170270	2756170270	Silicimonas algicola DSM 103371	4.33774	65	4370	29	0	2830658	3899028	89.89	3899028	89.89	4319	98.83	2943	67.35	848	19.41	3503	80.16	1155	26.43	1114	25.49	1243	28.44	3076	70.39	2067	47.3	2252	51.53	981	22.45	3338	76.38
2740892138	2740892138	Sulfitobacter sp. HI0027	4.34503	61	4503	202	0	2642374	3913028	90.06	3913028	90.06	4439	98.58	2943	65.36	854	18.97	3697	82.1	1266	28.11	1144	25.41	1254	27.85	3185	70.73	2125	47.19	2314	51.39	1012	22.47	3427	76.1
2740892136	2740892136	Sulfitobacter sp. HI0021	4.36152	61	4702	440	1	2652779	3923025	89.95	3923025	89.95	4637	98.62	2896	61.59	829	17.63	3782	80.43	1269	26.99	1117	23.76	1235	26.27	3402	72.35	2090	44.45	2547	54.17	987	20.99	3650	77.63
2681813578	2681813578	Shimia sp. MIT1352	4.3743	59	4290	1	0	2561162	3979419	90.97	3979419	90.97	4220	98.37	3017	70.33	843	19.65	3544	82.61	1198	27.93	1180	27.51	1356	31.61	2864	66.76	2221	51.77	1999	46.6	1039	24.22	3181	74.15
2772190778	2772190778	Roseovarius mucosus SMR3	4.38143	61	4237	3	0	2667827	3998346	91.26	3998346	91.26	4177	98.58	2958	69.81	814	19.21	3500	82.61	1257	29.67	1142	26.95	1370	32.33	2807	66.25	2206	52.07	1971	46.52	1013	23.91	3164	74.68
2617270870	2617270870	Celeribacter neptunius DSM 26471	4.39858	62	4309	18	1	2715792	3920742	89.15	3900020	88.67	4251	98.65	3104	72.04	854	19.82	3607	83.71	1297	30.1	1170	27.15	1367	31.72	2884	66.93	2294	53.24	1957	45.42	1028	23.86	3223	74.8
637000137	637000137	Jannaschia sp. CCS1	4.40405	62	4339	2	1	2741251	3999206	90.81	3999206	90.81	4283	98.71	2921	67.32	868	20	3553	81.89	1158	26.69	1187	27.36	1327	30.58	2956	68.13	2173	50.08	2110	48.63	1049	24.18	3234	74.53
2501004205	2501004205	Dinoroseobacter shibae DFL-12, DSM 16493	4.41787	66	4244	6	2	2894792	3977291	90.03	3977291	90.03	4194	98.82	2963	69.82	803	18.92	3585	84.47	1263	29.76	1139	26.84	1315	30.98	2879	67.84	2266	53.39	1928	45.43	999	23.54	3195	75.28
2695420927	2695420927	Lutimaribacter pacificus DSM 29620	4.42235	65	4344	29	1	2885956	4006182	90.59	4006182	90.59	4291	98.78	3153	72.58	949	21.85	3694	85.04	1252	28.82	1191	27.42	1392	32.04	2899	66.74	2279	52.46	2012	46.32	1049	24.15	3242	74.63
2684622851	2684622851	Donghicola eburneus DSM 29127	4.42647	59	4342	59	0	2603450	3993003	90.21	3993003	90.21	4280	98.57	3039	69.99	832	19.16	3618	83.33	1275	29.36	1177	27.11	1399	32.22	2881	66.35	2297	52.9	1983	45.67	1038	23.91	3242	74.67
2737471647	2737471647	Celeribacter baekdonensis strain LH4 reanalysis	4.43677	58	4610	6	3	2565034	3976306	89.62	3976306	89.62	4541	98.5	2914	63.21	788	17.09	3691	80.07	1221	26.49	1090	23.64	1335	28.96	3206	69.54	2174	47.16	2367	51.34	957	20.76	3584	77.74
638341139	638341139	Pseudooceanicola batsensis HTCC2597	4.43767	66	4261	23	0	2933210	3960114	89.24	3960114	89.24	4212	98.85	2903	68.13	910	21.36	3562	83.6	1184	27.79	1139	26.73	1337	31.38	2875	67.47	2219	52.08	1993	46.77	1006	23.61	3206	75.24
2681813559	2681813559	Roseivivax lentus DSM 29430	4.43933	66	4215	46	0	2934320	3930347	88.53	3930347	88.53	4158	98.65	2834	67.24	825	19.57	3423	81.21	1188	28.19	1125	26.69	1262	29.94	2896	68.71	2095	49.7	2063	48.94	993	23.56	3165	75.09
2616644820	2616644820	Celeribacter baekdonensis DSM 27375	4.44262	58	4410	38	2	2580541	3984912	89.73	3984912	89.73	4346	98.55	3047	69.09	836	18.96	3621	82.11	1228	27.85	1141	25.87	1394	31.61	2952	66.94	2304	52.24	2042	46.3	994	22.54	3352	76.01
2622736506	2622736506	Tropicibacter naphthalenivorans DSM 19561	4.44949	63	4267	32	0	2812481	4047248	90.96	4047248	90.96	4200	98.43	2815	65.97	814	19.08	3456	80.99	1203	28.19	1181	27.68	1320	30.94	2880	67.49	2165	50.74	2035	47.69	1052	24.65	3148	73.78
2740892165	2740892165	Sulfitobacter sp. HI0082	4.4642	61	5030	819	0	2719240	4018253	90.01	4018253	90.01	4955	98.51	2906	57.77	813	16.16	3984	79.2	1367	27.18	1155	22.96	1298	25.81	3657	72.7	2185	43.44	2770	55.07	1023	20.34	3932	78.17
2513237272	2513237272	Ruegeria conchae TW15	4.49041	56	4470	28	0	2502747	4049390	90.18	4049390	90.18	4425	98.99	3140	70.25	886	19.82	3702	82.82	1187	26.55	1229	27.49	1392	31.14	3033	67.85	2292	51.28	2133	47.72	1072	23.98	3353	75.01
2724679805	2724679805	Shimia sagamensis DSM 29734	4.49671	56	4483	35	0	2533062	4076385	90.65	4076385	90.65	4426	98.73	3064	68.35	858	19.14	3623	80.82	1208	26.95	1200	26.77	1384	30.87	3042	67.86	2231	49.77	2195	48.96	1058	23.6	3368	75.13
2734482173	2734482173	Ruegeria conchae DSM 29317	4.50467	56	4495	17	0	2510678	4106741	91.17	4069768	90.35	4439	98.75	3196	71.1	896	19.93	3739	83.18	1199	26.67	1211	26.94	1372	30.52	3067	68.23	2256	50.19	2183	48.57	1058	23.54	3381	75.22
2832265232	2832265232	Tateyamaria sp. Alg231-49	4.50605	57	4567	39	0	2586283	4034904	89.55	4034904	89.55	4502	98.58	3441	75.34	0	0	3575	78.28	1185	25.95	1195	26.17	1327	29.06	3175	69.52	2164	47.38	2338	51.19	1057	23.14	3445	75.43
2693429867	2693429867	Maritimibacter alkaliphilus DSM 100037	4.51387	64	4470	29	1	2894632	4107624	91	4107624	91	4417	98.81	3002	67.16	894	20	3643	81.5	1199	26.82	1151	25.75	1310	29.31	3107	69.51	2167	48.48	2250	50.34	1005	22.48	3412	76.33
2524614723	2524614723	Gemmobacter nectariphilus DSM 15620	4.52364	66	4462	57	1	2994390	4096835	90.61	4096835	90.61	4405	98.72	2995	67.12	832	18.65	3579	80.21	1195	26.78	1110	24.88	1250	28.01	3155	70.71	2207	49.46	2198	49.26	985	22.08	3420	76.65
647533205	647533205	Roseobacter sp. GAI101	4.52795	59	4258	9	0	2651414	3947297	87.44	3947213	87.44	4203	98.71	2925	68.69	898	21.09	3535	83.02	1232	28.93	1186	27.85	1338	31.42	2865	67.29	2272	53.36	1931	45.35	1041	24.45	3162	74.26
648276686	648276686	Maritimibacter alkaliphilus HTCC2654	4.52923	64	4763	46	1	2904449	4082770	90.14	4082770	90.14	4712	98.93	2876	60.38	875	18.37	3656	76.76	1192	25.03	1154	24.23	1312	27.55	3400	71.38	2173	45.62	2539	53.31	1008	21.16	3704	77.77
2558309061	2558309061	Phaeobacter gallaeciensis DSM 26640	4.54016	59	4433	8	0	2698552	4053404	89.28	4050950	89.22	4359	98.33	3059	69.01	853	19.24	3630	81.89	1232	27.79	1176	26.53	1374	30.99	2985	67.34	2284	51.52	2075	46.81	1035	23.35	3324	74.98
2622736594	2622736594	Tranquillimonas alkanivorans DSM 19547	4.54302	67	4525	92	0	3054855	4055652	89.29	4055652	89.29	4467	98.72	3038	67.14	866	19.14	3683	81.39	1251	27.65	1216	26.87	1405	31.05	3062	67.67	2307	50.98	2160	47.73	1076	23.78	3391	74.94
2593339276	2593339276	Hwanghaeicola aestuarii DSM 22009	4.54565	66	4411	77	1	2998778	4045992	89.09	4045992	89.09	4352	98.66	3054	69.24	826	18.73	3646	82.66	1254	28.43	1153	26.14	1383	31.35	2969	67.31	2299	52.12	2053	46.54	1018	23.08	3334	75.58
2700988706	2700988706	Roseovarius pacificus DSM 29589	4.54703	62	4485	52	0	2819368	4092379	90	4092379	90	4430	98.77	3165	70.57	893	19.91	3750	83.61	1260	28.09	1198	26.71	1406	31.35	3024	67.42	2304	51.37	2126	47.4	1058	23.59	3372	75.18
2832663828	2832663828	Pseudophaeobacter sp. EL27	4.55171	58	4457	16	0	2628682	3989655	87.65	3989655	87.65	4363	97.89	3471	77.88	0	0	3602	80.82	1217	27.31	1188	26.65	1345	30.18	3018	67.71	2190	49.14	2173	48.75	1051	23.58	3312	74.31
640612220	640612220	Roseobacter sp. SK209-2-6	4.55583	57	4610	29	0	2597688	4044214	88.77	4044214	88.77	4537	98.42	3007	65.23	905	19.63	3679	79.8	1258	27.29	1235	26.79	1404	30.46	3133	67.96	2254	48.89	2283	49.52	1092	23.69	3445	74.73
2791355032	2791355032	Roseovarius atlanticus R12b	4.56785	64	4553	53	4	2904515	4100632	89.77	4100632	89.77	4500	98.84	3028	66.51	869	19.09	3709	81.46	1237	27.17	1173	25.76	1325	29.1	3175	69.73	2219	48.74	2281	50.1	1042	22.89	3458	75.95
2517487002	2517487002	Loktanella sp. SE62	4.58195	62	4641	13	1	2704615	4149131	94.44	4149131	94.44	4596	99.03	2799	60.31	777	16.74	3481	75.01	1170	25.21	1081	23.29	1214	26.16	3382	72.87	2079	44.8	2517	54.23	943	20.32	3653	78.71
637000267	637000267	Ruegeria pomeroyi DSS-3	4.60105	64	4355	2	0	2947878	4168183	90.59	4139174	89.96	4283	98.35	3168	72.74	944	21.68	3766	86.48	1260	28.93	1274	29.25	1409	32.35	2874	65.99	2318	53.23	1965	45.12	1134	26.04	3149	72.31
2524614815	2524614815	Stappia stellulata DSM 5886	4.62317	65	4314	12	1	2990215	4138523	89.61	4120373	89.21	4239	98.26	3217	74.57	904	20.96	3722	86.28	1300	30.13	1249	28.95	1468	34.03	2771	64.23	2343	54.31	1896	43.95	1098	25.45	3141	72.81
2724679734	2724679734	Puniceibacterium sediminis DSM 29052	4.64205	61	4327	69	4	2823892	4117069	88.69	4117069	88.69	4270	98.68	3010	69.56	823	19.02	3570	82.51	1300	30.04	1157	26.74	1352	31.25	2918	67.44	2236	51.68	2034	47.01	1026	23.71	3244	74.97
2521172619	2521172619	Leisingera daeponensis DSM 23529	4.6426	64	4388	5	2	2986366	4110429	88.55	4110429	88.55	4310	98.22	3090	70.42	872	19.87	3686	84	1319	30.06	1223	27.87	1387	31.61	2923	66.61	2300	52.42	2010	45.81	1073	24.45	3237	73.77
2816332533	2816332533	Epibacterium mobile F2459	4.64835	59	4498	51	0	2736521	4165693	89.62	4165693	89.62	4444	98.8	3158	70.21	867	19.28	3713	82.55	1296	28.81	1197	26.61	1390	30.9	3054	67.9	2336	51.93	2108	46.87	1047	23.28	3397	75.52
2816332538	2816332538	Epibacterium mobile F2587	4.64837	59	4506	45	0	2736654	4166360	89.63	4166360	89.63	4448	98.71	3158	70.08	866	19.22	3711	82.36	1295	28.74	1196	26.54	1389	30.83	3059	67.89	2335	51.82	2113	46.89	1046	23.21	3402	75.5
2816332504	2816332504	Epibacterium mobile S1358	4.64871	59	4512	46	0	2736703	4166143	89.62	4166143	89.62	4452	98.67	3160	70.04	866	19.19	3714	82.31	1296	28.72	1196	26.51	1389	30.78	3063	67.89	2334	51.73	2118	46.94	1046	23.18	3406	75.49
2816332525	2816332525	Epibacterium mobile G930	4.64877	59	4505	47	0	2736816	4165889	89.61	4165889	89.61	4447	98.71	3159	70.12	866	19.22	3714	82.44	1296	28.77	1196	26.55	1389	30.83	3058	67.88	2333	51.79	2114	46.93	1046	23.22	3401	75.49
2526164698	2526164698	Oceanicola sp. S124	4.64947	67	4640	339	1	3129554	4110640	88.41	4110640	88.41	4586	98.84	3013	64.94	782	16.85	3728	80.34	1194	25.73	1248	26.9	1453	31.31	3133	67.52	2406	51.85	2180	46.98	1087	23.43	3499	75.41
2512564009	2512564009	Leisingera methylohalidivorans MB2, DSM 14336	4.651	62	4608	3	0	2898854	4102750	88.21	3934965	84.61	4527	98.24	3061	66.43	874	18.97	3708	80.47	1250	27.13	1219	26.45	1367	29.67	3160	68.58	2304	50	2223	48.24	1069	23.2	3458	75.04
638341182	638341182	Roseobacter sp. MED193	4.65272	57	4605	19	0	2673036	4143756	89.06	4143756	89.06	4535	98.48	2990	64.93	906	19.67	3694	80.22	1250	27.14	1217	26.43	1368	29.71	3167	68.77	2291	49.75	2244	48.73	1076	23.37	3459	75.11	+	+	+	+			+	+
2615840712	2615840712	Salipiger aestuarii DSM 22011	4.6587	64	4521	128	0	2995629	4113052	88.29	4113052	88.29	4466	98.78	3021	66.82	854	18.89	3663	81.02	1268	28.05	1202	26.59	1405	31.08	3061	67.71	2311	51.12	2155	47.67	1051	23.25	3415	75.54
2558309102	2558309102	Pseudooceanicola nanhaiensis DSM 18065	4.65973	68	4548	20	1	3165305	4227688	90.73	4192290	89.97	4490	98.72	3329	73.2	1012	22.25	3866	85	1248	27.44	1247	27.42	1402	30.83	3088	67.9	2361	51.91	2129	46.81	1092	24.01	3398	74.71
2734482292	2734482292	Yoonia sediminilitoris DSM 29955	4.66816	57	4670	49	1	2670824	4200007	89.99	4200007	89.99	4616	98.84	3036	65.01	881	18.87	3682	78.84	1260	26.98	1242	26.6	1413	30.26	3203	68.59	2298	49.21	2318	49.64	1090	23.34	3526	75.5
2728369517	2728369517	Epibacterium scottomollicae DSM 25328	4.67736	61	4475	72	0	2847817	4096842	87.59	4096842	87.59	4414	98.64	3082	68.87	842	18.82	3684	82.32	1251	27.96	1178	26.32	1335	29.83	3079	68.8	2245	50.17	2169	48.47	1023	22.86	3391	75.78
2731639258	2731639258	Donghicola tyrosinivorans DSM 100212	4.68772	60	4537	61	1	2793252	4241161	90.48	4241161	90.48	4477	98.68	3279	72.27	881	19.42	3844	84.73	1331	29.34	1234	27.2	1509	33.26	2968	65.42	2408	53.07	2069	45.6	1084	23.89	3393	74.79
647533209	647533209	Ruegeria sp. TrichCH4B	4.68908	59	4814	8	0	2746297	4179874	89.49	4179790	89.48	4735	98.36	3004	62.4	843	17.51	3678	76.4	1272	26.42	1187	24.66	1393	28.94	3342	69.42	2312	48.03	2423	50.33	1039	21.58	3696	76.78
2721755576	2721755576	Sulfitobacter sp. AM1-D1	4.69101	65	4620	6	0	3026436	4304596	91.76	4304596	91.76	4562	98.74	3211	69.5	962	20.82	3843	83.18	1225	26.52	1252	27.1	1453	31.45	3109	67.29	2344	50.74	2218	48.01	1108	23.98	3454	74.76
2693429875	2693429875	Epibacterium mobile DSM 23403	4.71365	59	4559	37	0	2781072	4220092	89.53	4220092	89.53	4497	98.64	3198	70.15	874	19.17	3763	82.54	1296	28.43	1212	26.58	1419	31.13	3078	67.51	2375	52.09	2122	46.55	1055	23.14	3442	75.5
2818991432	2818991432	Roseinatronobacter monicus DSM 18423	4.72503	59	4681	6	0	2796150	4259428	90.15	4172895	88.31	4619	98.68	3044	65.03	787	16.81	3728	79.64	1246	26.62	1120	23.93	1298	27.73	3321	70.95	2209	47.19	2410	51.48	993	21.21	3626	77.46
2728369514	2728369514	Shimia abyssi DSM 100673	4.7326	56	4603	48	0	2657973	4270778	90.24	4270778	90.24	4548	98.81	3191	69.32	904	19.64	3802	82.6	1194	25.94	1275	27.7	1399	30.39	3149	68.41	2227	48.38	2321	50.42	1121	24.35	3427	74.45
2524023213	2524023213	Pseudodonghicola xiamenensis DSM 18339	4.73408	64	4582	88	2	3008432	4224783	89.27	4224783	89.27	4511	98.45	3213	70.12	933	20.36	3880	84.68	1321	28.83	1260	27.5	1402	30.6	3109	67.85	2444	53.34	2067	45.11	1099	23.99	3412	74.47
2510065042	2510065042	Roseobacter litoralis Och 149	4.74545	57	4577	4	0	2715874	4280089	90.19	4229562	89.13	4537	99.13	3162	69.08	895	19.55	3768	82.32	1271	27.77	1281	27.99	1498	32.73	3039	66.4	2456	53.66	2081	45.47	1154	25.21	3383	73.91
2574179734	2574179734	Ponticoccus litoralis DSM 18986	4.75176	67	4439	23	0	3197044	4160885	87.61	4160885	87.61	4381	98.69	3218	72.49	892	20.09	3711	83.6	1279	28.81	1272	28.66	1455	32.78	2926	65.92	2366	53.3	2015	45.39	1124	25.32	3257	73.37
638341184	638341184	Roseovarius sp. 217	4.76263	61	4823	37	0	2896289	4293959	90.16	4293959	90.16	4772	98.94	3134	64.98	865	17.93	3906	80.99	1337	27.72	1209	25.07	1452	30.11	3320	68.84	2412	50.01	2360	48.93	1068	22.14	3704	76.8
2519103045	2519103045	Sulfitobacter sp. SA11	4.77618	62	5281	14	1	2942031	4288068	89.94	4288068	89.94	5230	99.03	3023	57.24	862	16.32	4248	80.44	1229	23.27	1517	28.73	1722	32.61	3508	66.43	2800	53.02	2430	46.01	1336	25.3	3894	73.74
2816332537	2816332537	Epibacterium mobile F3184	4.77827	59	4649	52	0	2808734	4268502	89.33	4268502	89.33	4593	98.8	3185	68.51	873	18.78	3769	81.07	1317	28.33	1207	25.96	1400	30.11	3193	68.68	2340	50.33	2253	48.46	1051	22.61	3542	76.19
2816332513	2816332513	Epibacterium mobile S3940	4.77898	59	4652	47	0	2809285	4267491	89.3	4267491	89.3	4594	98.75	3186	68.49	872	18.74	3772	81.08	1315	28.27	1207	25.95	1400	30.09	3194	68.66	2339	50.28	2255	48.47	1051	22.59	3543	76.16
2816332495	2816332495	Epibacterium mobile S3585	4.77989	59	4653	48	0	2809746	4268272	89.3	4268272	89.3	4594	98.73	3183	68.41	873	18.76	3772	81.07	1316	28.28	1207	25.94	1400	30.09	3194	68.64	2339	50.27	2255	48.46	1051	22.59	3543	76.14
2816332517	2816332517	Epibacterium mobile F3801	4.78008	59	4654	51	0	2809849	4268208	89.29	4268208	89.29	4595	98.73	3186	68.46	872	18.74	3771	81.03	1317	28.3	1206	25.91	1400	30.08	3195	68.65	2339	50.26	2256	48.47	1050	22.56	3545	76.17
2816332497	2816332497	Epibacterium mobile S3584	4.78044	59	4651	45	0	2810128	4269504	89.31	4269504	89.31	4592	98.73	3183	68.44	872	18.75	3773	81.12	1317	28.32	1205	25.91	1399	30.08	3193	68.65	2338	50.27	2254	48.46	1049	22.55	3543	76.18
2816332505	2816332505	Epibacterium mobile S1689	4.78049	59	4651	49	0	2810149	4269084	89.3	4269084	89.3	4592	98.73	3187	68.52	873	18.77	3773	81.12	1317	28.32	1207	25.95	1400	30.1	3192	68.63	2340	50.31	2252	48.42	1051	22.6	3541	76.13
2816332530	2816332530	Epibacterium mobile F3480	4.7807	59	4651	50	0	2810283	4268613	89.29	4268613	89.29	4594	98.77	3185	68.48	872	18.75	3771	81.08	1315	28.27	1207	25.95	1400	30.1	3194	68.67	2340	50.31	2254	48.46	1051	22.6	3543	76.18
2816332518	2816332518	Epibacterium mobile F3871	4.78071	59	4658	51	0	2810279	4269155	89.3	4269155	89.3	4599	98.73	3185	68.38	872	18.72	3772	80.98	1316	28.25	1206	25.89	1400	30.06	3199	68.68	2339	50.21	2260	48.52	1050	22.54	3549	76.19
2816332492	2816332492	Epibacterium mobile S2608	4.78107	59	4652	50	0	2810563	4269556	89.3	4269556	89.3	4593	98.73	3182	68.4	868	18.66	3773	81.1	1317	28.31	1206	25.92	1399	30.07	3194	68.66	2338	50.26	2255	48.47	1050	22.57	3543	76.16
2816332523	2816332523	Epibacterium mobile F3269	4.78132	59	4660	56	0	2810686	4269780	89.3	4269780	89.3	4601	98.73	3184	68.33	873	18.73	3780	81.12	1316	28.24	1205	25.86	1397	29.98	3204	68.76	2336	50.13	2265	48.61	1049	22.51	3552	76.22
2816332496	2816332496	Epibacterium mobile S3899	4.78162	59	4656	50	0	2810794	4270484	89.31	4270484	89.31	4597	98.73	3187	68.45	873	18.75	3773	81.04	1316	28.26	1206	25.9	1398	30.03	3199	68.71	2338	50.21	2259	48.52	1050	22.55	3547	76.18
2816332531	2816332531	Epibacterium mobile F2488	4.78179	59	4651	47	0	2810949	4270653	89.31	4270653	89.31	4592	98.73	3186	68.5	874	18.79	3773	81.12	1316	28.29	1207	25.95	1400	30.1	3192	68.63	2341	50.33	2251	48.4	1051	22.6	3541	76.13
2816332529	2816332529	Epibacterium mobile F3329	4.78203	59	4654	51	0	2811190	4272299	89.34	4272299	89.34	4599	98.82	3187	68.48	873	18.76	3776	81.13	1316	28.28	1207	25.93	1400	30.08	3199	68.74	2340	50.28	2259	48.54	1051	22.58	3548	76.24
2816332516	2816332516	Epibacterium mobile F3697	4.78211	59	4658	47	0	2811118	4271329	89.32	4271329	89.32	4599	98.73	3185	68.38	873	18.74	3773	81	1318	28.3	1206	25.89	1399	30.03	3200	68.7	2338	50.19	2261	48.54	1050	22.54	3549	76.19
2816332536	2816332536	Epibacterium mobile F2630	4.78212	59	4648	53	0	2811139	4270061	89.29	4270061	89.29	4592	98.8	3185	68.52	873	18.78	3771	81.13	1317	28.33	1206	25.95	1399	30.1	3193	68.7	2339	50.32	2253	48.47	1050	22.59	3542	76.2
2816332515	2816332515	Epibacterium mobile F4122	4.78349	59	4655	47	0	2812098	4272558	89.32	4272558	89.32	4598	98.78	3184	68.4	872	18.73	3772	81.03	1315	28.25	1206	25.91	1400	30.08	3198	68.7	2339	50.25	2259	48.53	1050	22.56	3548	76.22
2521172637	2521172637	Pannonibacter phragmitetus DSM 14782	4.78376	63	4305	40	4	3017545	4214626	88.17	4214626	88.17	4240	98.49	3290	76.42	826	19.19	3755	87.22	1381	32.08	1223	28.41	1471	34.17	2769	64.32	2423	56.28	1817	42.21	1064	24.72	3176	73.77
2816332534	2816332534	Epibacterium mobile F2596	4.78704	59	4661	51	0	2813911	4275683	89.32	4275683	89.32	4602	98.73	3188	68.4	875	18.77	3778	81.06	1319	28.3	1208	25.92	1401	30.06	3201	68.68	2342	50.25	2260	48.49	1052	22.57	3550	76.16
2816332514	2816332514	Epibacterium mobile S3903	4.8016	59	4673	45	0	2820825	4286222	89.27	4286222	89.27	4614	98.74	3192	68.31	874	18.7	3783	80.95	1316	28.16	1208	25.85	1402	30	3212	68.74	2343	50.14	2271	48.6	1051	22.49	3563	76.25
2816332493	2816332493	Epibacterium mobile S2684	4.80198	59	4680	49	0	2820967	4288149	89.3	4288149	89.3	4621	98.74	3193	68.23	875	18.7	3788	80.94	1317	28.14	1209	25.83	1402	29.96	3219	68.78	2344	50.09	2277	48.65	1052	22.48	3569	76.26
2816332524	2816332524	Epibacterium mobile F3688	4.80298	59	4674	51	0	2821906	4288433	89.29	4288433	89.29	4617	98.78	3191	68.27	874	18.7	3787	81.02	1318	28.2	1208	25.85	1402	30	3215	68.78	2342	50.11	2275	48.67	1051	22.49	3566	76.29
2758568492	2758568492	Stappia sp. ARW1T	4.80564	67	4368	10	1	3213974	4304198	89.57	4296243	89.41	4308	98.63	3413	78.14	921	21.09	3869	88.58	1326	30.36	1207	27.63	1471	33.68	2837	64.95	2348	53.75	1960	44.87	1058	24.22	3250	74.4
2693429899	2693429899	Celeribacter indicus DSM 27257	4.81614	66	4757	84	0	3170522	4290817	89.09	4290817	89.09	4698	98.76	3386	71.18	897	18.86	3985	83.77	1356	28.51	1297	27.27	1512	31.78	3186	66.97	2538	53.35	2160	45.41	1124	23.63	3574	75.13
2791354898	2791354898	Pseudophaeobacter leonis 306	4.82159	59	5398	135	0	2832078	4158488	86.25	4158488	86.25	5342	98.96	2600	48.17	723	13.39	4052	75.06	1214	22.49	946	17.53	1106	20.49	4236	78.47	1838	34.05	3504	64.91	830	15.38	4512	83.59
2788500500	2788500500	Epibacterium mobile F1926	4.83003	59	4624	5	0	2838435	4295634	88.94	4295634	88.94	4547	98.33	3188	68.94	0	0	3776	81.66	1315	28.44	1210	26.17	1404	30.36	3143	67.97	2345	50.71	2202	47.62	1051	22.73	3496	75.61
2816332506	2816332506	Epibacterium mobile NBRC 102038	4.83399	59	4671	67	0	2850701	4315695	89.28	4315695	89.28	4612	98.74	3234	69.24	880	18.84	3834	82.08	1322	28.3	1210	25.9	1421	30.42	3191	68.32	2397	51.32	2215	47.42	1055	22.59	3557	76.15
2675903158	2675903158	Jannaschia seohaensis DSM 25227	4.84296	68	4692	37	0	3285914	4291204	88.61	4291204	88.61	4637	98.83	3062	65.26	887	18.9	3721	79.31	1237	26.36	1251	26.66	1403	29.9	3234	68.93	2335	49.77	2302	49.06	1102	23.49	3535	75.34
2739367657	2739367657	Roseivivax pacificus DSM 29329 (v2)	4.84511	66	4684	98	1	3208661	4331204	89.41	4331204	89.41	4626	98.76	3385	72.27	881	18.81	3962	84.59	1286	27.46	1235	26.37	1412	30.15	3214	68.62	2447	52.24	2179	46.52	1071	22.87	3555	75.9
2816332510	2816332510	Epibacterium mobile S4732	4.8462	59	4688	39	0	2854144	4325257	89.25	4325257	89.25	4627	98.7	3195	68.15	884	18.86	3806	81.19	1314	28.03	1203	25.66	1393	29.71	3234	68.98	2346	50.04	2281	48.66	1049	22.38	3578	76.32
2816332526	2816332526	Epibacterium mobile G759	4.84717	59	4690	42	0	2854687	4326901	89.27	4326901	89.27	4630	98.72	3193	68.08	883	18.83	3811	81.26	1313	28	1204	25.67	1392	29.68	3238	69.04	2344	49.98	2286	48.74	1050	22.39	3580	76.33
2816332535	2816332535	Epibacterium mobile F2368	4.84734	59	4691	35	0	2854831	4328114	89.29	4328114	89.29	4631	98.72	3197	68.15	884	18.84	3808	81.18	1313	27.99	1204	25.67	1393	29.7	3238	69.03	2347	50.03	2284	48.69	1050	22.38	3581	76.34
2816332502	2816332502	Epibacterium mobile G946	4.84762	59	4685	31	0	2854907	4325581	89.23	4325581	89.23	4624	98.7	3194	68.18	883	18.85	3806	81.24	1313	28.03	1203	25.68	1393	29.73	3231	68.96	2344	50.03	2280	48.67	1049	22.39	3575	76.31
2816332501	2816332501	Epibacterium mobile S1424	4.84798	59	4688	37	0	2855305	4327942	89.27	4327942	89.27	4628	98.72	3197	68.2	884	18.86	3809	81.25	1313	28.01	1204	25.68	1393	29.71	3235	69.01	2347	50.06	2281	48.66	1050	22.4	3578	76.32
2816332519	2816332519	Epibacterium mobile G1303	4.8483	59	4686	36	0	2855418	4327631	89.26	4327631	89.26	4626	98.72	3196	68.2	884	18.86	3809	81.28	1312	28	1204	25.69	1392	29.71	3234	69.01	2346	50.06	2280	48.66	1050	22.41	3576	76.31
2816332491	2816332491	Epibacterium mobile S2405	4.84838	59	4689	36	0	2855588	4329137	89.29	4329137	89.29	4630	98.74	3197	68.18	883	18.83	3808	81.21	1313	28	1203	25.66	1393	29.71	3237	69.03	2346	50.03	2284	48.71	1049	22.37	3581	76.37
2816332494	2816332494	Epibacterium mobile S2144	4.8497	59	4687	37	0	2856468	4330345	89.29	4330345	89.29	4630	98.78	3198	68.23	884	18.86	3809	81.27	1312	27.99	1203	25.67	1392	29.7	3238	69.08	2346	50.05	2284	48.73	1049	22.38	3581	76.4
2816332520	2816332520	Epibacterium mobile G1302	4.85025	59	4683	36	0	2856456	4327405	89.22	4327405	89.22	4622	98.7	3194	68.2	884	18.88	3810	81.36	1313	28.04	1204	25.71	1392	29.72	3230	68.97	2345	50.07	2277	48.62	1050	22.42	3572	76.28
2816332539	2816332539	Epibacterium mobile S1425	4.85102	59	4692	39	0	2856684	4329111	89.24	4329111	89.24	4631	98.7	3197	68.14	884	18.84	3809	81.18	1313	27.98	1205	25.68	1394	29.71	3237	68.99	2348	50.04	2283	48.66	1051	22.4	3580	76.3
2816332511	2816332511	Epibacterium mobile F3629	4.85515	59	4699	43	0	2859038	4333338	89.25	4333338	89.25	4637	98.68	3197	68.04	884	18.81	3816	81.21	1316	28.01	1205	25.64	1393	29.64	3244	69.04	2348	49.97	2289	48.71	1051	22.37	3586	76.31
2504756012	2504756012	Epibacterium mobile 45A6	4.86174	59	4961	284	0	2865532	4321535	88.89	4321535	88.89	4896	98.69	3110	62.69	834	16.81	3967	79.96	1294	26.08	1254	25.28	1439	29.01	3457	69.68	2508	50.55	2388	48.14	1090	21.97	3806	76.72
2687453711	2687453711	Phaeobacter sp. O365	4.86208	62	4625	139	0	2990424	4304008	88.52	4304008	88.52	4579	99.01	3295	71.24	910	19.68	3891	84.13	1298	28.06	1216	26.29	1476	31.91	3103	67.09	2395	51.78	2184	47.22	1068	23.09	3511	75.91
2510461047	2510461047	Octadecabacter antarcticus 307	4.87548	55	4617	2	0	2662795	4169555	85.52	3944489	80.9	4569	98.96	2871	62.18	809	17.52	3635	78.73	1116	24.17	1146	24.82	1317	28.53	3252	70.44	2299	49.79	2270	49.17	1016	22.01	3553	76.95
2734482174	2734482174	Tropicibacter phthalicicus DSM 26923	4.88635	58	4862	19	0	2830925	4421436	90.49	4395773	89.96	4802	98.77	3276	67.38	937	19.27	3905	80.32	1293	26.59	1245	25.61	1444	29.7	3358	69.07	2324	47.8	2478	50.97	1105	22.73	3697	76.04
2837118179	2837118179	Ruegeria sp. Alg231-54	4.92285	57	4979	35	0	2782622	4405475	89.49	4405475	89.49	4902	98.45	3891	78.15	0	0	4035	81.04	1228	24.66	1273	25.57	1410	28.32	3492	70.13	2364	47.48	2538	50.97	1124	22.57	3778	75.88
2593339283	2593339283	Cereibacter changlensis DSM 18774	4.92436	68	4745	81	1	3349582	4403506	89.46	4403506	89.46	4685	98.74	3416	71.99	906	19.09	4020	84.72	1398	29.46	1283	27.04	1536	32.37	3149	66.36	2638	55.6	2047	43.14	1125	23.71	3560	75.03
2734482185	2734482185	Pelagimonas varians DSM 23678	4.92668	55	4847	56	0	2719885	4402304	89.36	4402304	89.36	4792	98.87	3226	66.56	882	18.2	3835	79.12	1274	26.28	1220	25.17	1420	29.3	3372	69.57	2294	47.33	2498	51.54	1091	22.51	3701	76.36
2816332532	2816332532	Epibacterium mobile F3183	4.9423	59	4917	158	0	2904771	4413776	89.31	4413776	89.31	4861	98.86	3238	65.85	883	17.96	3912	79.56	1346	27.37	1225	24.91	1414	28.76	3447	70.1	2381	48.42	2480	50.44	1065	21.66	3796	77.2
2521172577	2521172577	Sedimentitalea nanhaiensis DSM 24252	4.94855	61	4896	7	1	3005972	4430400	89.57	4430400	89.57	4832	98.69	3328	67.97	921	18.81	4016	82.03	1298	26.51	1281	26.16	1453	29.68	3379	69.02	2459	50.22	2373	48.47	1129	23.06	3703	75.63
2695420945	2695420945	Sulfitobacter pseudonitzschiae DSM 26824	4.95164	62	4880	35	0	3057359	4501263	90.91	4501263	90.91	4827	98.91	3502	71.76	1039	21.29	4117	84.36	1320	27.05	1314	26.93	1516	31.07	3311	67.85	2513	51.5	2314	47.42	1150	23.57	3677	75.35
2615840715	2615840715	Tropicimonas isoalkanivorans DSM 19548	4.97664	65	4862	51	2	3216360	4459613	89.63	4459613	89.63	4798	98.68	3268	67.22	899	18.49	4015	82.58	1344	27.64	1252	25.75	1441	29.64	3357	69.05	2430	49.98	2368	48.7	1089	22.4	3709	76.29
2829988960	2829988960	Sagittula marina DSM 102235	5.04457	61	4991	45	0	3094869	4417029	87.56	4417029	87.56	4923	98.64	3819	76.52	0	0	3921	78.56	1300	26.05	1239	24.82	1477	29.59	3446	69.04	2406	48.21	2517	50.43	1083	21.7	3840	76.94
2728369471	2728369471	Pseudoruegeria haliotis DSM 29328	5.04474	63	4775	33	0	3180547	4403410	87.29	4403410	87.29	4719	98.83	3233	67.71	880	18.43	3860	80.84	1235	25.86	1210	25.34	1395	29.21	3324	69.61	2309	48.36	2410	50.47	1061	22.22	3658	76.61
2521172622	2521172622	Pseudophaeobacter arcticus DSM 23566	5.04923	59	4889	6	0	2992502	4457860	88.29	4457860	88.29	4807	98.32	3323	67.97	1016	20.78	3964	81.08	1314	26.88	1267	25.92	1464	29.94	3343	68.38	2394	48.97	2413	49.36	1106	22.62	3701	75.7
2784746780	2784746780	Primorskyibacter sedentarius DSM 104836	5.0695	61	4797	85	0	3082548	4513448	89.03	4513448	89.03	4737	98.75	3341	69.65	927	19.32	3974	82.84	1329	27.7	1225	25.54	1442	30.06	3295	68.69	2401	50.05	2336	48.7	1059	22.08	3678	76.67
2834831591	2834831591	Sulfitobacter sp. DFL-23	5.08701	60	5101	27	1	3028376	4599234	90.43	4599234	90.43	5031	98.63	4109	80.55	0	0	4255	83.42	1323	25.94	1318	25.84	1504	29.48	3527	69.14	2555	50.09	2476	48.54	1151	22.56	3880	76.06
2773858061	2773858061	Sulfitobacter pseudonitzschiae SMR1	5.1216	60	4990	8	1	3048946	4621376	90.23	4621376	90.23	4931	98.82	3597	72.08	0	0	4228	84.73	1324	26.53	1321	26.47	1534	30.74	3397	68.08	2556	51.22	2375	47.6	1151	23.07	3780	75.75
2698536749	2698536749	Labrenzia suaedae DSM 22153	5.14283	60	4629	14	0	3095543	4547968	88.43	4536032	88.2	4569	98.7	3461	74.77	896	19.36	3951	85.35	1366	29.51	1201	25.95	1475	31.86	3094	66.84	2439	52.69	2130	46.01	1046	22.6	3523	76.11
2693429894	2693429894	Salipiger profundus DSM 27508	5.16057	67	4963	61	0	3451454	4632940	89.78	4632940	89.78	4903	98.79	3559	71.71	940	18.94	4172	84.06	1385	27.91	1348	27.16	1589	32.02	3314	66.77	2620	52.79	2283	46	1173	23.63	3730	75.16
2681813518	2681813518	Tropicimonas sediminicola DSM 29339	5.17422	66	4859	32	1	3434403	4622408	89.34	4622408	89.34	4803	98.85	3453	71.06	936	19.26	4094	84.26	1309	26.94	1279	26.32	1495	30.77	3308	68.08	2478	51	2325	47.85	1124	23.13	3679	75.72
2619619037	2619619037	Antarctobacter heliothermus DSM 11445	5.17437	63	5257	159	0	3243477	4635789	89.61	4635789	89.61	5197	98.86	3247	61.77	907	17.25	4082	77.65	1338	25.45	1285	24.44	1446	27.51	3751	71.35	2420	46.03	2777	52.82	1136	21.61	4061	77.25
2754412429	2754412429	Labrenzia sp. PT13C1	5.20696	57	4922	20	0	2942203	4676705	89.82	4663862	89.57	4862	98.78	3596	73.06	966	19.63	4178	84.88	1410	28.65	1272	25.84	1492	30.31	3370	68.47	2453	49.84	2409	48.94	1101	22.37	3761	76.41
2757320866	2757320866	Pelagibaca abyssi JLT2014	5.25907	66	5182	9	2	3453664	4748990	90.3	4748990	90.3	5123	98.86	3560	68.7	973	18.78	4286	82.71	1390	26.82	1293	24.95	1537	29.66	3586	69.2	2576	49.71	2547	49.15	1136	21.92	3987	76.94
640612219	640612219	Sagittula stellata E-37	5.26289	65	5121	39	0	3423265	4649386	88.34	4649386	88.34	5067	98.95	3379	65.98	968	18.9	4117	80.39	1323	25.83	1327	25.91	1518	29.64	3549	69.3	2519	49.19	2548	49.76	1176	22.96	3891	75.98
2593339298	2593339298	Mameliella alba DSM 26384	5.26481	65	5176	36	0	3433553	4779042	90.77	4779042	90.77	5111	98.74	3466	66.96	1008	19.47	4192	80.99	1355	26.18	1427	27.57	1594	30.8	3517	67.95	2591	50.06	2520	48.69	1275	24.63	3836	74.11
2773857836	2773857836	Antarctobacter heliothermus SMS3	5.33119	62	5154	4	1	3280907	4778151	89.63	4778151	89.63	5095	98.86	3562	69.11	0	0	4250	82.46	1336	25.92	1308	25.38	1500	29.1	3595	69.75	2489	48.29	2606	50.56	1158	22.47	3937	76.39
2521172617	2521172617	Leisingera aquimarina DSM 24565	5.34425	61	5217	8	1	3278568	4678916	87.56	4678916	87.56	5128	98.29	3409	65.34	988	18.94	4218	80.85	1340	25.69	1353	25.93	1499	28.73	3629	69.56	2576	49.38	2552	48.92	1187	22.75	3941	75.54
2512047087	2512047087	Leisingera caerulea DSM 24564	5.34442	63	5335	9	1	3380828	4753531	88.96	4713144	88.21	5227	97.98	3398	63.69	922	17.28	4053	75.97	1376	25.79	1277	23.94	1463	27.42	3764	70.55	2490	46.67	2737	51.3	1112	20.84	4115	77.13
2828474960	2828474960	Mameliella phaeodactyli DSM 106184	5.35924	65	5346	26	0	3486237	4879861	91.06	4879861	91.06	5265	98.48	4171	78.02	0	0	4321	80.83	1373	25.68	1418	26.52	1604	30	3661	68.48	2637	49.33	2628	49.16	1260	23.57	4005	74.92
2615840718	2615840718	Marinovum algicola DSM 10251	5.39676	65	5220	62	1	3509248	4884258	90.54	4884258	90.54	5161	98.87	3778	72.38	1053	20.17	4457	85.38	1415	27.11	1412	27.05	1728	33.1	3433	65.77	2780	53.26	2381	45.61	1223	23.43	3938	75.44
648276709	648276709	Salipiger bermudensis HTCC2601	5.42592	66	5519	103	1	3605036	4807829	88.61	4807829	88.61	5452	98.79	3496	63.34	937	16.98	4328	78.42	1424	25.8	1353	24.52	1616	29.28	3836	69.51	2674	48.45	2778	50.34	1189	21.54	4263	77.24
2517287006	2517287006	Labrenzia alexandrii DFL-11 GCA_000158095.1	5.46186	56	5144	3	0	3080828	4871168	89.19	4871168	89.19	5071	98.58	3670	71.35	981	19.07	4314	83.86	1446	28.11	1300	25.27	1529	29.72	3542	68.86	2530	49.18	2541	49.4	1130	21.97	3941	76.61
2512564006	2512564006	Octadecabacter arcticus 238, DSM 13978	5.47825	55	4743	3	0	3021203	4588600	83.76	4297130	78.44	4694	98.97	3232	68.14	834	17.58	4117	86.8	1159	24.44	1177	24.82	1346	28.38	3348	70.59	2297	48.43	2397	50.54	1055	22.24	3639	76.72
2840878972	2840878972	Ruegeria kandeliae J95	5.48315	66	5340	30	0	3601357	4970661	90.65	4970661	90.65	5264	98.58	4364	81.72	0	0	4477	83.84	1382	25.88	1357	25.41	1571	29.42	3693	69.16	2640	49.44	2624	49.14	1189	22.27	4075	76.31
647533124	647533124	Citreicella sp. SE45	5.52323	67	5499	9	0	3716345	4852839	88.12	4852681	88.12	5427	98.69	3537	64.32	945	17.18	4313	78.43	1408	25.6	1388	25.24	1623	29.51	3804	69.18	2690	48.92	2737	49.77	1213	22.06	4214	76.63
2615840707	2615840707	Salipiger marinus DSM 26424	5.6116	67	5453	111	2	3732497	5061008	90.19	5061008	90.19	5396	98.95	3845	70.51	965	17.7	4501	82.54	1472	26.99	1386	25.42	1663	30.5	3733	68.46	2816	51.64	2580	47.31	1236	22.67	4160	76.29
648861014	648861014	Roseibium sp. TrichSKD4	5.69689	54	6202	28	0	3053194	5054193	89.2	5054193	89.2	6118	98.65	3259	52.55	847	13.66	4293	69.22	1316	21.22	1223	19.72	1419	22.88	4699	75.77	2456	39.6	3662	59.05	1068	17.22	5050	81.43
2622736598	2622736598	Pseudoruegeria lutimaris DSM 25294	5.81151	62	5757	193	1	3617726	5078573	87.39	5078573	87.39	5695	98.92	3713	64.5	1038	18.03	4676	81.22	1408	24.46	1422	24.7	1655	28.75	4040	70.18	2770	48.12	2925	50.81	1247	21.66	4448	77.26
2740892146	2740892146	Roseovarius sp. HI0049	5.84141	64	6765	1491	2	3745195	5196212	88.96	5196212	88.96	6699	99.02	3579	52.9	974	14.4	5227	77.27	1416	20.93	1299	19.2	1524	22.53	5175	76.5	2494	36.87	4205	62.16	1149	16.98	5550	82.04
2615840717	2615840717	Pseudovibrio ascidiaceicola DSM 16392	5.84549	51	5381	45	0	2994869	5078833	86.9	5078833	86.9	5305	98.59	3751	69.71	1023	19.01	4419	82.12	1461	27.15	1299	24.14	1582	29.4	3723	69.19	2640	49.06	2665	49.53	1136	21.11	4169	77.48
2615840719	2615840719	Salipiger thiooxidans DSM 10146	5.87137	67	5635	69	0	3951675	5163486	87.94	5163486	87.94	5575	98.94	3918	69.53	1056	18.74	4681	83.07	1470	26.09	1471	26.1	1741	30.9	3834	68.04	2856	50.68	2719	48.25	1294	22.96	4281	75.97
2791354927	2791354927	Mameliella alba L6M1-5	5.89945	65	5874	50	0	3832051	5340382	90.52	5340382	90.52	5811	98.93	3789	64.5	1064	18.11	4664	79.4	1453	24.74	1439	24.5	1647	28.04	4164	70.89	2741	46.66	3070	52.26	1279	21.77	4532	77.15
2830016464	2830016464	Mameliella atlantica DSM 104732	5.90416	65	5956	41	0	3835145	5358317	90.76	5358317	90.76	5873	98.61	4504	75.62	0	0	4695	78.83	1443	24.23	1463	24.56	1673	28.09	4200	70.52	2784	46.74	3089	51.86	1302	21.86	4571	76.75
2811995372	2811995372	Labrenzia alba VG12	5.97755	60	5580	1	2	3579947	5292145	88.53	5292145	88.53	5499	98.55	3938	70.57	1011	18.12	4618	82.76	1423	25.5	1322	23.69	1575	28.23	3924	70.32	2638	47.28	2861	51.27	1149	20.59	4350	77.96
2718217880	2718217880	Labrenzia sp. CP4	6.0513	59	5626	2	0	3568877	5350712	88.42	5350712	88.42	5552	98.68	4106	72.98	1058	18.81	4734	84.15	1489	26.47	1356	24.1	1661	29.52	3891	69.16	2728	48.49	2824	50.2	1181	20.99	4371	77.69
2731639218	2731639218	Labrenzia marina DSM 17023	6.05718	60	5488	29	0	3654950	5331485	88.02	5331485	88.02	5424	98.83	4091	74.54	1074	19.57	4663	84.97	1509	27.5	1363	24.84	1661	30.27	3763	68.57	2781	50.67	2643	48.16	1184	21.57	4240	77.26
2693429873	2693429873	Pseudovibrio denitrificans DSM 17465	6.08038	52	5486	36	0	3176980	5319817	87.49	5319817	87.49	5411	98.63	3876	70.65	1081	19.7	4542	82.79	1505	27.43	1332	24.28	1597	29.11	3814	69.52	2713	49.45	2698	49.18	1151	20.98	4260	77.65
2619618997	2619618997	Roseovarius indicus DSM 26383	6.09933	64	5955	56	0	3925751	5509154	90.33	5509154	90.33	5896	99.01	4036	67.77	1212	20.35	4840	81.28	1455	24.43	1551	26.05	1775	29.81	4121	69.2	2906	48.8	2990	50.21	1378	23.14	4518	75.87
2619618962	2619618962	Yangia pacifica DSM 26894	6.14366	66	5796	41	0	4073413	5447115	88.66	5447115	88.66	5734	98.93	4220	72.81	1101	19	4906	84.64	1545	26.66	1520	26.22	1824	31.47	3910	67.46	3056	52.73	2678	46.2	1335	23.03	4399	75.9
2636416046	2636416046	Pseudovibrio sp. Tun.PSC04-5.I4	6.54984	50	6201	8	0	3295247	5691478	86.89	5481540	83.69	6064	97.79	3888	62.7	962	15.51	4811	77.58	1486	23.96	1314	21.19	1575	25.4	4489	72.39	2791	45.01	3273	52.78	1143	18.43	4921	79.36
2834515556	2834515556	Labrenzia sp. EL143	7.27942	56	6912	34	1	4100147	6428979	88.32	6428979	88.32	6824	98.73	5466	79.08	0	0	5578	80.7	1574	22.77	1558	22.54	1860	26.91	4964	71.82	3091	44.72	3733	54.01	1363	19.72	5461	79.01
2838815393	2838815393	Labrenzia sp. Alg231_36	7.39395	56	6997	24	0	4159769	6524431	88.24	6524431	88.24	6901	98.63	5537	79.13	0	0	5659	80.88	1592	22.75	1579	22.57	1894	27.07	5007	71.56	3134	44.79	3767	53.84	1383	19.77	5518	78.86
[truncated: 25 more columns]

## Sheet: Oceanospirillales
IMG Genome ID	taxon_oid	Genome Name / Sample Name	Size	GC (%)	Gene Count * assembled	Scaffold Count * assembled	CRISPR Count * assembled	GC Count * assembled	Coding Base Count * assembled	Coding Base Count % * assembled	Coding Base Count NP	Coding Base Count NP %	CDS Count * assembled	CDS % * assembled	COG Count * assembled	COG % * assembled	KOG Count	KOG %	Pfam Count * assembled	Pfam % * assembled	TIGRfam Count * assembled	TIGRfam % * assembled	Enzyme Count * assembled	Enzyme % * assembled	KEGG Count * assembled	KEGG % * assembled	Not KEGG Count * assembled	Not KEGG % * assembled	KO Count * assembled	KO % * assembled	Not KO Count * assembled	Not KO % * assembled	MetaCyc Count * assembled	MetaCyc % * assembled	Not MetaCyc Count * assembled	Amino acid	Alanine	Arginine	Asparagine	Asparticacid	Cysteine	Glutamine	Glycine	Histidine	Isoleucine	Leucine	Lysine	Methionine	Phenylalanine
2841292725	2841292725	Alcanivorax sp. E4	1.63732	54	1495	1	0	890349	1445208	88.27	1445208	88.27	1461	97.73	1200	80.27	0	0	1267	84.75	497	33.24	467	31.24	439	29.36	1022	68.36	870	58.19	591	39.53	384	25.69	1077
2773857723	2773857723	Litoricola marina HY2016	2.20413	56	2360	1	0	1235636	2083468	94.53	2083468	94.53	2311	97.92	1667	70.64	0	0	2017	85.47	929	39.36	713	30.21	835	35.38	1476	62.54	1372	58.14	939	39.79	606	25.68	1705	+							+
2630968673	2630968673	Kangiella geojedonensis KCTC 23420	2.49524	44	2347	1	0	1092320	2278526	91.31	2278526	91.31	2285	97.36	1695	72.22	538	22.92	1972	84.02	939	40.01	782	33.32	788	33.57	1497	63.78	1445	61.57	840	35.79	668	28.46	1617
2751185718	2751185718	Kangiella sediminilitoris KCTC 23892	2.49614	43	2394	1	1	1083315	2282558	91.44	2282558	91.44	2330	97.33	1694	70.76	545	22.77	2000	83.54	956	39.93	763	31.87	770	32.16	1560	65.16	1431	59.77	899	37.55	649	27.11	1681
2775506865	2775506865	Kangiella profundi FT102	2.65301	44	2509	1	0	1162290	2404549	90.63	2404549	90.63	2441	97.29	1786	71.18	552	22	2100	83.7	997	39.74	769	30.65	787	31.37	1654	65.92	1477	58.87	964	38.42	653	26.03	1788
2515154212	2515154212	Kangiella aquimarina DSM 16071	2.6818	44	2546	3	0	1172120	2441408	91.06	2436945	90.89	2475	97.21	1775	69.72	563	22.11	2104	82.64	998	39.2	797	31.3	799	31.38	1676	65.83	1492	58.6	983	38.61	681	26.75	1794
2675903151	2675903151	Pseudospirillum japonicum DSM 7165	2.74423	45	2460	30	3	1245002	2474976	90.19	2474976	90.19	2386	96.99	1808	73.5	512	20.81	2134	86.75	1058	43.01	786	31.95	897	36.46	1489	60.53	1522	61.87	864	35.12	661	26.87	1725
2834313209	2834313209	Kangiella spongicola ATCC BAA-2076	2.8254	44	2612	140	0	1251982	2461792	87.13	2461792	87.13	2542	97.32	2035	77.91	0	0	2110	80.78	967	37.02	754	28.87	792	30.32	1750	67	1474	56.43	1068	40.89	641	24.54	1901
2524614573	2524614573	Marinospirillum minutulum DSM 6287	2.83607	43	2704	14	0	1222920	2640317	93.12	2598366	91.64	2638	97.56	1968	72.78	545	20.16	2333	86.28	1133	41.9	872	32.25	988	36.54	1650	61.02	1678	62.06	960	35.5	731	27.03	1907
644736377	644736377	Kangiella koreensis SW-125, DSM 16069	2.85207	44	2694	1	0	1245988	2582368	90.54	2576264	90.33	2646	98.22	1826	67.78	569	21.12	2223	82.52	1033	38.34	815	30.25	822	30.51	1824	67.71	1558	57.83	1088	40.39	687	25.5	1959
2526164533	2526164533	Halomonas halocynthiae DSM 14573	2.87844	54	2773	13	1	1548667	2605010	90.57	2589059	90.02	2701	97.4	2112	76.16	634	22.86	2402	86.62	1111	40.06	911	32.85	970	34.98	1731	62.42	1720	62.03	981	35.38	772	27.84	1929
2556921094	2556921094	Zymobacter palmae DSM 10491	2.97856	56	2699	50	3	1668278	2477519	83.3	2473095	83.16	2632	97.52	1838	68.1	552	20.45	2140	79.29	1018	37.72	823	30.49	954	35.35	1678	62.17	1584	58.69	1048	38.83	695	25.75	1937
2832896515	2832896515	Zymobacter palmae IAM14233	3.02854	56	2805	2	3	1697708	2529128	83.51	2529128	83.51	2692	95.97	2100	74.87	0	0	2139	76.26	1012	36.08	815	29.06	934	33.3	1758	62.67	1559	55.58	1133	40.39	688	24.53	2004
2600254929	2600254929	Marinospirillum celere DSM 18438	3.08356	50	2923	12	2	1554816	2875648	93.26	2863649	92.87	2856	97.71	2100	71.84	594	20.32	2506	85.73	1188	40.64	870	29.76	979	33.49	1877	64.21	1718	58.78	1138	38.93	729	24.94	2127
2758568033	2758568033	Alcanivorax sp. NBRC 101098	3.09542	55	2869	1	0	1692018	2731057	88.23	2731057	88.23	2807	97.84	2102	73.27	681	23.74	2454	85.54	1048	36.53	893	31.13	932	32.49	1875	65.35	1722	60.02	1085	37.82	743	25.9	2064
2510461004	2510461004	Alcanivorax sp. sk2-jrc	3.10243	55	6479	18	0	1698747	2434499	78.51	2434499	78.51	6422	99.12	527	8.13	90	1.39	3807	58.76	687	10.6	2080	32.1	2091	32.27	4331	66.85	3677	56.75	2745	42.37	1751	27.03	4671
2698536942	2698536942	Halomonas subglaciescola ACAM 12	3.1101	61	2975	1	2	1890078	2810027	90.35	2783664	89.5	2884	96.94	2184	73.41	612	20.57	2579	86.69	1192	40.07	931	31.29	1024	34.42	1860	62.52	1804	60.64	1080	36.3	779	26.18	2105
2507149004	2507149004	Alcanivorax sp. rast	3.11116	55	2973	27	0	1702728	2722182	87.5	2722182	87.5	2925	98.39	2091	70.33	682	22.94	2471	83.11	1057	35.55	908	30.54	948	31.89	1977	66.5	1758	59.13	1167	39.25	753	25.33	2172
2504643016	2504643016	Alcanivorax sp. JRC	3.1162	55	5103	11	0	1705737	2584633	82.97	2584633	82.97	5045	98.86	1020	19.99	247	4.84	3527	69.12	894	17.52	1711	33.53	1752	34.33	3293	64.53	3088	60.51	1957	38.35	1434	28.1	3611
637000004	637000004	Alcanivorax borkumensis SK2	3.12014	55	2817	1	0	1707585	2746782	88.03	2746782	88.03	2755	97.8	2076	73.7	682	24.21	2462	87.4	1053	37.38	903	32.06	941	33.4	1814	64.39	1740	61.77	1015	36.03	750	26.62	2005
2713896923	2713896923	Alcanivorax sp. NBRC 102028	3.12557	55	2911	26	0	1707677	2756284	88.18	2756284	88.18	2853	98.01	2108	72.41	680	23.36	2467	84.75	1058	36.34	895	30.75	931	31.98	1922	66.03	1726	59.29	1127	38.72	746	25.63	2107
2599185147	2599185147	Marinospirillum alkaliphilum DSM 21637	3.13755	55	2963	22	4	1713750	2906425	92.66	2906425	92.66	2897	97.77	2214	74.72	605	20.42	2604	87.88	1224	41.31	924	31.18	1050	35.44	1847	62.34	1818	61.36	1079	36.42	779	26.29	2118
2770939485	2770939485	Halomonas ventosae 1_TX	3.23866	64	3107	64	2	2078106	2892802	89.36	2892802	89.36	3020	97.2	2245	72.26	654	21.05	2642	85.03	1252	40.3	997	32.09	1070	34.44	1950	62.76	1863	59.96	1157	37.24	831	26.75	2189
2791355080	2791355080	Alcanivorax sp. 97CO-6	3.24737	55	3027	26	0	1771124	2869653	88.37	2869653	88.37	2972	98.18	2155	71.19	686	22.66	2546	84.11	1056	34.89	908	30	938	30.99	2034	67.2	1748	57.75	1224	40.44	756	24.98	2216
2568526460	2568526460	Alcanivorax sp. 97CO-5	3.25156	55	3008	37	0	1773387	2860145	87.96	2844979	87.5	2962	98.47	2141	71.18	679	22.57	2532	84.18	1049	34.87	909	30.22	935	31.08	2027	67.39	1757	58.41	1205	40.06	756	25.13	2206
2770939483	2770939483	Halomonas sp. A11-A	3.32815	68	3201	63	2	2248802	2998786	90.11	2998786	90.11	3117	97.38	2381	74.38	653	20.4	2773	86.63	1270	39.68	1025	32.02	1127	35.21	1990	62.17	1980	61.86	1137	35.52	863	26.96	2254
2563366749	2563366749	Marinomonas ushuaiensis DSM 15871	3.3421	41	3140	39	0	1373813	2968652	88.83	2944764	88.11	3076	97.96	2424	77.2	660	21.02	2733	87.04	1189	37.87	974	31.02	1127	35.89	1949	62.07	1977	62.96	1099	35	833	26.53	2243
2757320364	2757320364	Marinicella litoralis DSM 25488	3.34379	42	2964	17	0	1416162	3068337	91.78	3063899	91.65	2919	98.48	1902	64.17	606	20.45	2364	79.76	1003	33.84	795	26.82	783	26.42	2136	72.06	1414	47.71	1505	50.78	678	22.87	2241
2836890384	2836890384	Cobetia sp. ICG0124	3.34551	63	3235	1	0	2113823	3058199	91.41	3058199	91.41	3131	96.79	2738	84.64	0	0	2775	85.78	1224	37.84	916	28.32	1012	31.28	2119	65.5	1752	54.16	1379	42.63	758	23.43	2373
2833851722	2833851722	Marinicella litoralis KMM 3900	3.34733	42	2989	21	1	1417676	3059829	91.43	3059829	91.43	2939	98.33	2268	75.88	0	0	2368	79.22	988	33.05	779	26.06	781	26.13	2158	72.2	1420	47.51	1519	50.82	665	22.25	2274
2609460208	2609460208	Halomonas salina	3.35844	68	3228	86	1	2284742	3018500	89.88	3018500	89.88	3157	97.8	2443	75.68	718	22.24	2811	87.08	1243	38.51	1048	32.47	1162	36	1995	61.8	2014	62.39	1143	35.41	871	26.98	2286
2630968747	2630968747	Chromohalobacter japonicus	3.37507	61	3205	14	1	2063422	3034425	89.91	3034425	89.91	3127	97.57	2480	77.38	705	22	2830	88.3	1249	38.97	1059	33.04	1176	36.69	1951	60.87	2041	63.68	1086	33.88	894	27.89	2233
2576861796	2576861796	Nitrincola lacisaponensis 4CA	3.41213	52	3145	43	0	1776674	3131124	91.76	3131124	91.76	3093	98.35	2379	75.64	637	20.25	2766	87.95	1258	40	953	30.3	1100	34.98	1993	63.37	1945	61.84	1148	36.5	817	25.98	2276
2724679210	2724679210	Neptuniibacter marinus ATR 1.1	3.43361	43	3272	49	0	1468445	3046847	88.74	3046847	88.74	3180	97.19	2246	68.64	630	19.25	2701	82.55	1223	37.38	899	27.48	987	30.17	2193	67.02	1792	54.77	1388	42.42	763	23.32	2417
2834262506	2834262506	Marinomonas hwangdonensis HDW-15	3.45699	45	3222	25	0	1556994	3128462	90.5	3128462	90.5	3135	97.3	2729	84.7	0	0	2786	86.47	1233	38.27	1003	31.13	1137	35.29	1998	62.01	1972	61.2	1163	36.1	855	26.54	2280
2724679733	2724679733	Alcanivorax sp. DSM 26295	3.46035	65	3243	50	0	2246084	3144063	90.86	3144063	90.86	3189	98.33	2440	75.24	781	24.08	2830	87.26	1141	35.18	943	29.08	1013	31.24	2176	67.1	1863	57.45	1326	40.89	780	24.05	2409
2728369640	2728369640	Halomonas sp. JCM 19031	3.46125	57	5096	139	2	1965020	3012072	87.02	3012072	87.02	5012	98.35	1597	31.34	378	7.42	3823	75.02	1250	24.53	590	11.58	689	13.52	4323	84.83	1229	24.12	3783	74.23	496	9.73	4516
2648501858	2648501858	Halomonas caseinilytica WD26	3.46204	63	6454	60	2	2198260	2770016	80.01	2770016	80.01	6382	98.88	745	11.54	140	2.17	4037	62.55	803	12.44	2010	31.14	2189	33.92	4193	64.97	3596	55.72	2786	43.17	1711	26.51	4671
2675903421	2675903421	Halomonas sp. JCM 19032	3.46513	57	4940	128	2	1967730	3028477	87.4	3028477	87.4	4858	98.34	1672	33.85	404	8.18	3747	75.85	1261	25.53	1665	33.7	1798	36.4	3060	61.94	3080	62.35	1778	35.99	1408	28.5	3450
2681813576	2681813576	Alcanivorax sp. MIT1350	3.47063	65	3211	1	1	2256504	3167487	91.27	3167487	91.27	3154	98.22	2435	75.83	785	24.45	2810	87.51	1152	35.88	950	29.59	1041	32.42	2113	65.81	1883	58.64	1271	39.58	790	24.6	2364
2772190758	2772190758	Halomonas sinaiensis DSM 18067	3.47709	64	3317	25	1	2211990	3130907	90.04	3130907	90.04	3244	97.8	2579	77.75	779	23.49	2884	86.95	1272	38.35	1084	32.68	1193	35.97	2051	61.83	2049	61.77	1195	36.03	913	27.52	2331
2654588149	2654588149	Halomonas sinaiensis Sharm	3.47875	64	3316	23	3	2213498	3134475	90.12	3134475	90.12	3247	97.92	2586	77.99	783	23.61	2890	87.15	1274	38.42	1104	33.29	1210	36.49	2037	61.43	2072	62.48	1175	35.43	930	28.05	2317
2831578508	2831578508	Halovibrio sp. YL5-2	3.4951	62	3357	28	1	2170613	3240068	92.7	3240068	92.7	3289	97.97	2707	80.64	0	0	2784	82.93	1222	36.4	916	27.29	1038	30.92	2251	67.05	1860	55.41	1429	42.57	780	23.24	2509
2639762508	2639762508	Halomonas aquamarina 558	3.49721	57	3474	125	1	1982484	3124262	89.4	3124262	89.4	3368	96.95	2480	71.39	716	20.61	2944	84.74	1326	38.17	1049	30.2	1174	33.79	2194	63.15	2078	59.82	1290	37.13	876	25.22	2492
2740892167	2740892167	Oleiphilus sp. HI0085	3.49722	44	4309	1526	0	1550224	3139506	89.78	3139506	89.78	4266	99	1737	40.31	469	10.88	3172	73.61	1126	26.13	650	15.08	718	16.66	3548	82.34	1336	31	2930	68	551	12.79	3715
2684622595	2684622595	Halomonas sp. KX33721	3.50487	57	3537	97	4	1986279	3134497	89.43	3134497	89.43	3408	96.35	2422	68.48	684	19.34	2973	84.05	1330	37.6	1131	31.98	1212	34.27	2196	62.09	2162	61.13	1246	35.23	952	26.92	2456
2588254266	2588254266	Halomonas meridiana R1t3	3.50787	57	3525	290	0	1986943	3136266	89.41	3136266	89.41	3396	96.34	2469	70.04	693	19.66	2939	83.38	1322	37.5	1056	29.96	1164	33.02	2232	63.32	2063	58.52	1333	37.82	895	25.39	2501
2582581321	2582581321	Oceanospirillum multiglobuliferum ATCC 33336	3.51271	45	3226	46	5	1593567	3133995	89.31	3133995	89.31	3151	97.68	2307	71.51	646	20.02	2778	86.11	1255	38.9	932	28.89	1032	31.99	2119	65.69	1845	57.19	1306	40.48	780	24.18	2371
2617270783	2617270783	Marinobacterium sediminicola CGMCC 1.7287	3.51693	56	3288	33	0	1974989	3241862	92.18	3241862	92.18	3202	97.38	2467	75.03	731	22.23	2876	87.47	1307	39.75	1016	30.9	1140	34.67	2062	62.71	1977	60.13	1225	37.26	881	26.79	2321
2775507008	2775507008	Halomonas utahensis P-halo	3.52332	62	3360	19	1	2178146	3256016	92.41	3256016	92.41	3300	98.21	2400	71.43	708	21.07	2819	83.9	1231	36.64	937	27.89	1069	31.82	2231	66.4	1879	55.92	1421	42.29	795	23.66	2505
638341141	638341141	Bermanella marisrubri RED65	3.52708	44	3372	47	1	1550506	3217162	91.21	3217162	91.21	3314	98.28	2170	64.35	641	19.01	2725	80.81	1167	34.61	911	27.02	992	29.42	2322	68.86	1786	52.97	1528	45.31	782	23.19	2532
2617270760	2617270760	Halomonas shengliensis CGMCC 1.6444	3.53071	69	3368	24	2	2421900	3200835	90.68	3200835	90.68	3282	97.45	2546	75.59	718	21.32	2905	86.25	1308	38.84	1062	31.53	1186	35.21	2096	62.23	2054	60.99	1228	36.46	886	26.31	2396
2718217703	2718217703	Halomonas aestuarii Hb3	3.54389	68	3317	1	1	2405711	3188212	89.96	3188212	89.96	3239	97.65	2572	77.54	748	22.55	2909	87.7	1272	38.35	1064	32.08	1154	34.79	2085	62.86	2036	61.38	1203	36.27	886	26.71	2353
2754412941	2754412941	Chromohalobacter marismortui DSM 6770	3.55322	62	3333	23	1	2192602	3203894	90.18	3203894	90.18	3264	97.93	2649	79.48	736	22.08	2954	88.63	1310	39.3	1088	32.64	1214	36.42	2050	61.51	2100	63.01	1164	34.92	910	27.3	2354
2585427838	2585427838	Halomonas zincidurans B6	3.55476	64	3292	2	1	2289453	3152376	88.68	3152376	88.68	3200	97.21	2559	77.73	745	22.63	2898	88.03	1299	39.46	1155	35.09	1245	37.82	1955	59.39	2099	63.76	1101	33.44	970	29.47	2230
2671180026	2671180026	Chromohalobacter canadensis USBA 855	3.55648	61	3380	23	2	2167344	3192245	89.84	3192245	89.84	3293	97.43	2619	77.49	756	22.37	2942	87.04	1292	38.22	1068	31.6	1195	35.36	2098	62.07	2100	62.13	1193	35.3	901	26.66	2392
2551306539	2551306539	Halomonas smyrnensis AAD6	3.56192	68	3326	34	0	2417009	3170064	89	3170064	89	3248	97.65	2535	76.22	755	22.7	2905	87.34	1250	37.58	1092	32.83	1145	34.43	2103	63.23	2023	60.82	1225	36.83	908	27.3	2340
2684622517	2684622517	Neptuniibacter pectenicola LFT 1.8	3.56777	46	3424	41	1	1630100	3176477	89.03	3176477	89.03	3335	97.4	2365	69.07	657	19.19	2817	82.27	1276	37.27	946	27.63	1027	29.99	2308	67.41	1885	55.05	1450	42.35	800	23.36	2535
2617270935	2617270935	Halomonas caseinilytica CGMCC 1.6773	3.56935	63	3436	28	1	2262842	3207489	89.88	3207489	89.88	3362	97.85	2614	76.08	789	22.96	2967	86.35	1280	37.25	1105	32.16	1213	35.3	2149	62.54	2088	60.77	1274	37.08	936	27.24	2426
2773858001	2773858001	Halomonas caseinilytica JCM 14802	3.57164	63	3444	38	1	2264564	3210421	89.89	3210421	89.89	3366	97.74	2628	76.31	0	0	2946	85.54	1282	37.22	1093	31.74	1204	34.96	2162	62.78	2068	60.05	1298	37.69	926	26.89	2440
2740892164	2740892164	Oleiphilus sp. HI0080	3.57285	47	3778	634	0	1696081	3256285	91.14	3256285	91.14	3702	97.99	2106	55.74	605	16.01	3004	79.51	1214	32.13	850	22.5	935	24.75	2767	73.24	1640	43.41	2062	54.58	715	18.93	2987
2740892130	2740892130	Alcanivorax sp. HI0007	3.57574	59	3414	138	0	2114322	3171357	88.69	3171357	88.69	3349	98.1	2326	68.13	737	21.59	2826	82.78	1092	31.99	913	26.74	946	27.71	2403	70.39	1782	52.2	1567	45.9	758	22.2	2591
2740892129	2740892129	Alcanivorax sp. HI0003	3.58147	59	3460	203	0	2117665	3175935	88.68	3175935	88.68	3397	98.18	2321	67.08	734	21.21	2850	82.37	1099	31.76	907	26.21	943	27.25	2454	70.92	1774	51.27	1623	46.91	752	21.73	2645
2724679537	2724679537	Halomonas axialensis ACH-L-8	3.59282	57	3521	122	4	2042472	3234846	90.04	3234846	90.04	3454	98.1	2544	72.25	744	21.13	2954	83.9	1326	37.66	1042	29.59	1155	32.8	2299	65.29	2025	57.51	1429	40.59	878	24.94	2576
2740892140	2740892140	Alcanivorax sp. HI0033	3.59315	59	3531	286	0	2124639	3183287	88.59	3183287	88.59	3463	98.07	2308	65.36	726	20.56	2893	81.93	1103	31.24	895	25.35	933	26.42	2530	71.65	1753	49.65	1710	48.43	743	21.04	2720
2824407391	2824407391	Halomonas fontilapidosi CECT 7341	3.59896	65	3441	23	0	2353629	3261096	90.62	3261096	90.62	3361	97.68	2913	84.66	0	0	2966	86.2	1317	38.27	1067	31.01	1187	34.5	2174	63.18	2069	60.13	1292	37.55	893	25.95	2468
2767802462	2767802462	Chromohalobacter salexigens 40a_TX	3.59994	64	3391	81	1	2298325	3218531	89.42	3218531	89.42	3305	97.46	2674	78.86	779	22.97	3007	88.68	1337	39.43	1109	32.7	1241	36.6	2064	60.87	2127	62.72	1178	34.74	937	27.63	2368
2684623008	2684623008	Kushneria avicenniae DSM 23439	3.60533	60	3337	16	2	2174616	3229801	89.58	3216190	89.21	3259	97.66	2600	77.91	778	23.31	2933	87.89	1291	38.69	1082	32.42	1224	36.68	2035	60.98	2080	62.33	1179	35.33	906	27.15	2353
2513237327	2513237327	Halomonas sp. GFAJ-1	3.6249	54	3347	103	3	1953877	3253802	89.77	3253802	89.77	3279	97.97	2485	74.25	726	21.69	2927	87.45	1344	40.16	1048	31.31	1202	35.91	2077	62.06	2096	62.62	1183	35.35	889	26.56	2390
2600255029	2600255029	Alcanivorax jadensis T9	3.62937	58	3337	30	0	2118317	3205226	88.31	3205226	88.31	3279	98.26	2332	69.88	743	22.27	2782	83.37	1077	32.27	930	27.87	959	28.74	2320	69.52	1796	53.82	1483	44.44	776	23.25	2503
2740892186	2740892186	Alcanivorax sp. P2S70	3.63269	58	3376	70	0	2099776	3269713	90.01	3269713	90.01	3321	98.37	2360	69.91	734	21.74	2794	82.76	1084	32.11	915	27.1	953	28.23	2368	70.14	1798	53.26	1523	45.11	763	22.6	2558
2740892187	2740892187	Halomonas sp. PBN3	3.63633	68	3498	166	0	2461355	3276115	90.09	3276115	90.09	3409	97.46	2555	73.04	714	20.41	3006	85.93	1338	38.25	1099	31.42	1154	32.99	2255	64.47	2050	58.6	1359	38.85	911	26.04	2498
2744054682	2744054682	Marinomonas aquimarina 11SM4	3.64567	49	3454	49	1	1785034	3292108	90.3	3292108	90.3	3355	97.13	2471	71.54	683	19.77	2925	84.68	1277	36.97	968	28.03	1094	31.67	2261	65.46	1974	57.15	1381	39.98	822	23.8	2533
2634166903	2634166903	Oleiphilus messinensis DSM 13489	3.6465	49	3323	23	3	1790423	3190923	87.6	3190923	87.6	3253	97.89	2402	72.28	665	20.01	2865	86.22	1274	38.34	955	28.74	1081	32.53	2172	65.36	1933	58.17	1320	39.72	810	24.38	2443
2791355136	2791355136	Halomonas lionensis RHS90	3.64665	56	4505	100	1	2039269	3193077	87.56	3193077	87.56	4446	98.69	1915	42.51	477	10.59	3484	77.34	1227	27.24	719	15.96	814	18.07	3632	80.62	1470	32.63	2976	66.06	606	13.45	3840
2667527378	2667527378	Halomonas ventosae USBA 854	3.65142	68	3475	35	1	2485143	3303970	90.5	3303970	90.5	3400	97.84	2648	76.2	762	21.93	3026	87.08	1341	38.59	1118	32.17	1193	34.33	2207	63.51	2114	60.83	1286	37.01	943	27.14	2457
2728369480	2728369480	Marinobacterium halophilum DSM 17586	3.65366	56	3477	47	2	2045348	3351008	91.73	3351008	91.73	3387	97.41	2549	73.31	745	21.43	2973	85.5	1320	37.96	1017	29.25	1153	33.16	2234	64.25	2008	57.75	1379	39.66	873	25.11	2514
2724679804	2724679804	Oceanospirillum linum DSM 6292	3.65443	49	3338	21	2	1797017	3196239	87.46	3196239	87.46	3248	97.3	2410	72.2	665	19.92	2861	85.71	1275	38.2	935	28.01	1056	31.64	2192	65.67	1886	56.5	1362	40.8	794	23.79	2454
2756170257	2756170257	Kushneria marisflavi DSM 15357	3.65682	59	3375	12	3	2159002	3291420	90.03	3273079	89.53	3296	97.66	2622	77.69	779	23.08	2951	87.44	1294	38.34	1078	31.94	1219	36.12	2077	61.54	2075	61.48	1221	36.18	911	26.99	2385
2636415831	2636415831	Halomonas sp. HG01	3.66003	68	3481	41	0	2481687	3283069	89.78	3283069	89.78	3400	97.67	2598	74.63	744	21.37	3038	87.27	1333	38.29	1125	32.32	1257	36.11	2143	61.56	2151	61.79	1249	35.88	945	27.15	2455
2795385485	2795385485	Reinekea forsetii Hel1_31_D35	3.66006	53	3360	1	0	1939773	3268920	89.31	3268920	89.31	3289	97.89	2400	71.43	653	19.43	2797	83.24	1150	34.23	973	28.96	1113	33.13	2176	64.76	1884	56.07	1405	41.82	839	24.97	2450
2617271339	2617271339	Chromohalobacter israelensis 6768	3.66099	64	3479	28	2	2333614	3285074	89.73	3285074	89.73	3374	96.98	2657	76.37	747	21.47	3045	87.53	1331	38.26	1090	31.33	1197	34.41	2177	62.58	2122	60.99	1252	35.99	919	26.42	2455
2531839231	2531839231	Alcanivorax hongdengensis A-11-3	3.66488	61	3459	93	1	2225432	3269316	89.21	3269316	89.21	3416	98.76	2376	68.69	740	21.39	2915	84.27	1130	32.67	939	27.15	973	28.13	2443	70.63	1857	53.69	1559	45.07	782	22.61	2634
2751185713	2751185713	Kushneria marisflavi SW32	3.66718	59	3372	1	3	2165375	3295046	89.85	3295046	89.85	3287	97.48	2615	77.55	773	22.92	2949	87.46	1296	38.43	1080	32.03	1226	36.36	2061	61.12	2076	61.57	1211	35.91	913	27.08	2374
2617270933	2617270933	Halomonas saccharevitans CGMCC 1.6493	3.68129	67	3526	90	1	2466873	3277854	89.1	3277854	89.1	3442	97.62	2571	72.92	709	20.11	3002	85.14	1315	37.29	1072	30.4	1196	33.92	2246	63.7	2089	59.25	1353	38.37	903	25.61	2539
2718217680	2718217680	Halomonas songnenensis CGMCC 1.12152	3.68652	59	3417	34	2	2180267	3339524	90.59	3339524	90.59	3344	97.86	2633	77.06	723	21.16	2979	87.18	1343	39.3	1080	31.61	1252	36.64	2092	61.22	2136	62.51	1208	35.35	909	26.6	2435
2832912233	2832912233	Saccharospirillum mangrovi HK-33	3.68691	57	3507	1	0	2115228	3369033	91.38	3369033	91.38	3423	97.6	2905	82.83	0	0	2985	85.12	1197	34.13	989	28.2	1165	33.22	2258	64.39	2008	57.26	1415	40.35	845	24.09	2578
637000075	637000075	Chromohalobacter salexigens 1H11, DSM 3043	3.69665	64	3412	1	2	2362597	3352242	90.68	3335486	90.23	3319	97.27	2686	78.72	765	22.42	3031	88.83	1315	38.54	1098	32.18	1250	36.64	2069	60.64	2141	62.75	1178	34.53	924	27.08	2395
2634166299	2634166299	Alcanivorax sp. DSM 26293	3.70625	59	3475	22	0	2182766	3283075	88.58	3283075	88.58	3416	98.3	2409	69.32	760	21.87	2865	82.45	1105	31.8	939	27.02	983	28.29	2433	70.01	1859	53.5	1557	44.81	781	22.47	2635
2684622796	2684622796	Oleiphilus sp. HI0081	3.708	44	4332	1277	0	1643478	3320053	89.54	3320053	89.54	4274	98.66	1920	44.32	516	11.91	3253	75.09	1189	27.45	1195	27.59	1279	29.52	2995	69.14	2277	52.56	1997	46.1	1022	23.59	3252
2523231066	2523231066	Oceanospirillum maris DSM 6286	3.712	46	3397	45	4	1703069	3253459	87.72	3253459	87.72	3302	97.2	2359	69.44	643	18.93	2850	83.9	1273	37.47	957	28.17	1084	31.91	2218	65.29	1920	56.52	1382	40.68	810	23.84	2492
2617270880	2617270880	Halomonas daqiaogenesis CGMCC 1.9150	3.71643	64	3520	46	1	2378677	3329799	89.6	3329799	89.6	3431	97.47	2548	72.39	733	20.82	3021	85.82	1308	37.16	1092	31.02	1178	33.47	2253	64.01	2087	59.29	1344	38.18	919	26.11	2512
2713896922	2713896922	Alcanivorax sp. NBRC 102024	3.73133	59	3457	29	0	2194851	3310395	88.72	3310395	88.72	3404	98.47	2407	69.63	767	22.19	2866	82.9	1107	32.02	932	26.96	973	28.15	2431	70.32	1834	53.05	1570	45.42	780	22.56	2624
2617270764	2617270764	Halomonas subterranea CGMCC 1.6495	3.7342	58	3579	26	1	2163658	3386095	90.72	3386095	90.72	3503	97.88	2702	75.5	726	20.28	3105	86.76	1377	38.47	1071	29.92	1201	33.56	2302	64.32	2095	58.54	1408	39.34	901	25.17	2602
2667528163	2667528163	Halomonas taeanensis USBA-857	3.73607	62	3436	30	3	2332721	3283438	87.93	3283438	87.93	3364	97.9	2652	77.18	772	22.47	3022	87.95	1355	39.44	1120	32.6	1211	35.24	2153	62.66	2125	61.85	1239	36.06	934	27.18	2430
2740892162	2740892162	Oleiphilus sp. HI0078	3.73925	44	4371	1320	0	1657760	3355438	89.74	3355438	89.74	4319	98.81	1952	44.66	511	11.69	3263	74.65	1167	26.7	752	17.2	838	19.17	3481	79.64	1523	34.84	2796	63.97	637	14.57	3682
2563366537	2563366537	Halomonas sp. HL-48	3.74023	59	3463	1	1	2192607	3386255	91.09	3367065	90.57	3381	97.63	2678	77.33	748	21.6	3051	88.1	1376	39.73	1084	31.3	1217	35.14	2164	62.49	2121	61.25	1260	36.38	909	26.25	2472
2788500231	2788500231	Saccharospirillum sp. MSK14-1	3.74685	55	3607	33	0	2075854	3427724	91.48	3427724	91.48	3544	98.25	2597	72	0	0	3017	83.64	1202	33.32	989	27.42	1175	32.58	2369	65.68	2010	55.72	1534	42.53	847	23.48	2697
2791355081	2791355081	Alcanivorax sp. MD8A	3.74785	58	3455	79	0	2178783	3356496	89.56	3356496	89.56	3401	98.44	2396	69.35	735	21.27	2861	82.81	1103	31.92	920	26.63	963	27.87	2438	70.56	1819	52.65	1582	45.79	767	22.2	2634
2756170352	2756170352	Kushneria indalinina DSM 14324	3.7527	61	3492	14	2	2273584	3364156	89.67	3336625	88.93	3413	97.74	2650	75.89	790	22.62	3018	86.43	1323	37.89	1084	31.04	1215	34.79	2198	62.94	2083	59.65	1330	38.09	917	26.26	2496
2521172634	2521172634	Kushneria aurantia DSM 21353	3.75288	63	3599	64	5	2350741	3329874	88.9	3329874	88.9	3512	97.58	2614	72.63	723	20.09	3034	84.3	1302	36.18	1101	30.59	1231	34.2	2281	63.38	2122	58.96	1390	38.62	923	25.65	2589
2636416175	2636416175	Halomonas taenensis BH539	3.75672	62	3500	31	0	2340433	3333446	88.75	3333446	88.75	3429	97.97	2650	75.71	760	21.71	3032	86.63	1370	39.14	1086	31.03	1211	34.6	2218	63.37	2100	60	1329	37.97	909	25.97	2520
2563366573	2563366573	Thalassolituus oleivorans R6-15	3.76405	47	3433	1	0	1753947	3410570	90.61	3332812	88.54	3372	98.22	2259	65.8	621	18.09	2757	80.31	1170	34.08	913	26.59	976	28.43	2396	69.79	1834	53.42	1538	44.8	770	22.43	2602
2839383563	2839383563	Kushneria phyllosphaerae EAod3	3.7642	59	3567	61	0	2233335	3375789	89.68	3375789	89.68	3483	97.65	2991	83.85	0	0	3063	85.87	1325	37.15	1106	31.01	1240	34.76	2243	62.88	2104	58.99	1379	38.66	938	26.3	2545
2770939628	2770939628	Marinomonas aquiplantarum CECT 7732	3.7657	45	3624	30	0	1675701	3387952	89.97	3387952	89.97	3536	97.57	2699	74.48	723	19.95	3087	85.18	1285	35.46	1046	28.86	1213	33.47	2323	64.1	2116	58.39	1420	39.18	894	24.67	2642
2617271289	2617271289	Halomonas xinjiangensis TRM 0175	3.78665	61	3556	9	1	2297997	3437852	90.79	3437852	90.79	3477	97.78	2706	76.1	776	21.82	3081	86.64	1367	38.44	1141	32.09	1288	36.22	2189	61.56	2179	61.28	1298	36.5	959	26.97	2518
2630968323	2630968323	Nitrincola sp. A-D6	3.79578	50	4448	117	2	1896264	3438120	90.58	3438120	90.58	4384	98.56	2119	47.64	494	11.11	3506	78.82	1357	30.51	1300	29.23	1464	32.91	2920	65.65	2548	57.28	1836	41.28	1102	24.78	3282
2519899692	2519899692	Amphritea japonica ATCC BAA-1530	3.80161	47	3559	23	0	1803711	3382620	89.05	3382620	89.05	3487	97.98	2553	71.73	743	20.88	2999	84.27	1295	36.39	992	27.87	1095	30.77	2392	67.21	1968	55.3	1519	42.68	846	23.77	2641
2627854165	2627854165	Halomonas sp. PR-M31	3.80455	58	3850	100	0	2188734	3436548	90.33	3436548	90.33	3787	98.36	2554	66.34	745	19.35	3262	84.73	1343	34.88	1231	31.97	1351	35.09	2436	63.27	2321	60.29	1466	38.08	1039	26.99	2748
647533109	647533109	Alcanivorax sp. DG881	3.80473	58	3384	4	0	2206681	3282202	86.61	3282202	86.61	3337	98.61	2303	68.06	717	21.19	2830	83.63	1101	32.54	914	27.01	967	28.58	2370	70.04	1818	53.72	1519	44.89	759	22.43	2578
2772190719	2772190719	Marinomonas gallaica CECT 5116	3.81792	45	3652	32	1	1726679	3433304	89.97	3433304	89.97	3534	96.77	2670	73.11	705	19.3	3090	84.61	1292	35.38	1002	27.44	1178	32.26	2356	64.51	2061	56.43	1473	40.33	851	23.3	2683
2772190720	2772190720	Marinomonas gallaica CECT 5115	3.82068	45	3655	33	1	1727941	3435461	89.97	3435461	89.97	3535	96.72	2668	73	705	19.29	3091	84.57	1292	35.35	1001	27.39	1177	32.2	2358	64.51	2060	56.36	1475	40.36	850	23.26	2685
2740892163	2740892163	Oleiphilus sp. HI0079	3.82775	47	4027	614	0	1816338	3479761	90.91	3479761	90.91	3959	98.31	2305	57.24	667	16.56	3207	79.64	1281	31.81	921	22.87	1004	24.93	2955	73.38	1776	44.1	2183	54.21	775	19.25	3184
2563367074	2563367074	Marinomonas profundimaris D104	3.83337	45	3648	62	0	1716846	3445773	89.89	3422211	89.27	3576	98.03	2701	74.04	716	19.63	3135	85.94	1300	35.64	1087	29.8	1241	34.02	2335	64.01	2197	60.22	1379	37.8	919	25.19	2657
2675903492	2675903492	Halomonas hydrothermalis MTCC 5445	3.84085	60	3556	33	2	2313965	3511470	91.42	3511470	91.42	3482	97.92	2778	78.12	771	21.68	3163	88.95	1416	39.82	1114	31.33	1286	36.16	2196	61.75	2230	62.71	1252	35.21	938	26.38	2544
2751185865	2751185865	Halomonas sp. SUBG004	3.84747	58	5598	94	4	2230896	3217900	83.64	3217900	83.64	5507	98.37	1580	28.22	371	6.63	4010	71.63	1243	22.2	592	10.58	685	12.24	4822	86.14	1213	21.67	4294	76.71	499	8.91	5008
2744054683	2744054683	Marinomonas atlantica Cmf 18.22	3.84844	45	3733	26	1	1717719	3477137	90.35	3477137	90.35	3655	97.91	2656	71.15	713	19.1	3116	83.47	1275	34.15	1001	26.81	1164	31.18	2491	66.73	2039	54.62	1616	43.29	846	22.66	2809
2698537012	2698537012	Halomonas meridiana ACAM 239	3.84974	57	3864	2	1	2192681	3475493	90.28	3428594	89.06	3696	95.65	2634	68.17	727	18.81	3134	81.11	1369	35.43	1051	27.2	1152	29.81	2544	65.84	2080	53.83	1616	41.82	884	22.88	2812
2757320362	2757320362	Marinomonas communis DSM 5604	3.85446	46	3638	11	1	1763296	3519985	91.33	3509893	91.07	3545	97.44	2831	77.82	748	20.56	3198	87.91	1322	36.34	1061	29.16	1255	34.5	2290	62.95	2197	60.39	1348	37.05	903	24.82	2642
2681813515	2681813515	Oleibacter marinus DSM 24913	3.85947	51	3535	30	0	1984500	3528480	91.44	3528480	91.44	3472	98.22	2307	65.26	650	18.39	2814	79.6	1151	32.56	900	25.46	981	27.75	2491	70.47	1807	51.12	1665	47.1	767	21.7	2705
2698536817	2698536817	Halomonas meridiana ACAM 255	3.86361	57	3874	2	1	2200904	3484060	90.18	3423006	88.6	3707	95.69	2642	68.2	728	18.79	3135	80.92	1369	35.34	1051	27.13	1152	29.74	2555	65.95	2083	53.77	1624	41.92	884	22.82	2823
2698536813	2698536813	Halomonas meridiana ACAM 246	3.86408	57	3866	2	1	2201057	3487904	90.26	3423445	88.6	3698	95.65	2641	68.31	728	18.83	3140	81.22	1370	35.44	1051	27.19	1152	29.8	2546	65.86	2082	53.85	1616	41.8	884	22.87	2814
2791354925	2791354925	Neptunomonas phycophila CECT 8716	3.86956	45	3585	13	1	1760099	3524408	91.08	3524408	91.08	3510	97.91	2669	74.45	708	19.75	3097	86.39	1388	38.72	1033	28.81	1163	32.44	2347	65.47	2069	57.71	1441	40.2	884	24.66	2626
2615840524	2615840524	Halomonas sp. ES.049	3.86986	55	3516	2	3	2115428	3494203	90.29	3468416	89.63	3394	96.53	2659	75.63	710	20.19	3054	86.86	1347	38.31	1045	29.72	1190	33.85	2204	62.68	2105	59.87	1289	36.66	874	24.86	2520
2770939627	2770939627	Marinomonas pollencensis CECT 7375	3.87068	45	3650	42	1	1737522	3410882	88.14	3410882	88.14	3555	97.4	2704	74.08	721	19.75	3119	85.45	1283	35.15	1055	28.9	1202	32.93	2353	64.47	2140	58.63	1415	38.77	905	24.79	2650
638341142	638341142	Neptuniibacter caesariensis MED92	3.87322	47	3735	60	0	1806284	3526782	91.06	3526782	91.06	3688	98.74	2567	68.73	725	19.41	3151	84.36	1371	36.71	1023	27.39	1156	30.95	2532	67.79	2050	54.89	1638	43.86	872	23.35	2816	+	+						+
2772190798	2772190798	Marinomonas balearica CECT 7378	3.88203	43	3611	17	1	1683592	3469972	89.4	3444768	88.75	3530	97.76	2613	72.36	707	19.58	3057	84.66	1263	34.98	1010	27.97	1206	33.4	2324	64.36	2069	57.3	1461	40.46	864	23.93	2666
2693429859	2693429859	Aidingimonas halophila DSM 19219	3.88648	58	3701	21	1	2260978	3546734	91.27	3546734	91.27	3626	97.97	2849	76.98	806	21.78	3225	87.14	1357	36.67	1157	31.26	1321	35.69	2305	62.28	2220	59.98	1406	37.99	974	26.32	2652
2506210003	2506210003	Marinomonas posidonica IVIA-Po-181	3.89994	44	3651	1	0	1727094	3512492	90.07	3492581	89.55	3544	97.07	2761	75.62	748	20.49	3172	86.88	1300	35.61	1086	29.75	1296	35.5	2248	61.57	2218	60.75	1326	36.32	936	25.64	2608
2806311031	2806311031	Thalassolituus oleivorans K188	3.9097	47	3639	1	0	1822685	3550639	90.82	3550639	90.82	3576	98.27	2390	65.68	642	17.64	2923	80.32	1189	32.67	927	25.47	980	26.93	2596	71.34	1883	51.74	1693	46.52	783	21.52	2793
2597489935	2597489935	Thalassolituus oleivorans MIL-1	3.92033	47	3638	1	1	1827876	3550583	90.57	3550583	90.57	3570	98.13	2389	65.67	637	17.51	2929	80.51	1194	32.82	926	25.45	986	27.1	2584	71.03	1893	52.03	1677	46.1	783	21.52	2787
2740892166	2740892166	Alcanivorax sp. HI0083	3.92282	58	4331	940	0	2281410	3488228	88.92	3488228	88.92	4269	98.57	2284	52.74	652	15.05	3426	79.1	1207	27.87	858	19.81	897	20.71	3372	77.86	1732	39.99	2537	58.58	717	16.56	3552
2634166328	2634166328	Marinobacterium georgiense DSM 11526	3.92526	55	3792	51	1	2154577	3606727	91.94	3606727	91.94	3714	97.94	2594	68.41	722	19.04	3151	83.1	1362	35.92	1027	27.08	1153	30.41	2561	67.54	2048	54.01	1666	43.93	885	23.34	2829
2791354924	2791354924	Neptunomonas phycophila 3CM2.5	3.92527	45	3627	23	1	1785495	3575565	91.09	3575565	91.09	3552	97.93	2703	74.52	721	19.88	3140	86.57	1403	38.68	1034	28.51	1179	32.51	2373	65.43	2095	57.76	1457	40.17	886	24.43	2666
2824923856	2824923856	Halomonas campaniensis 5AG	3.93329	69	3699	77	0	2702172	3571442	90.81	3571442	90.81	3623	97.95	3127	84.54	0	0	3211	86.81	1406	38.01	1147	31.01	1270	34.33	2353	63.61	2197	59.39	1426	38.55	953	25.76	2670
2802429299	2802429299	Halomonas hydrothermalis Y2	3.93343	60	3659	1	1	2369467	3570263	90.77	3570263	90.77	3571	97.59	2829	77.32	783	21.4	3212	87.78	1413	38.62	1115	30.47	1284	35.09	2287	62.5	2208	60.34	1363	37.25	935	25.55	2636
2740892174	2740892174	Oleiphilus sp. HI0125	3.95987	44	4222	691	0	1760289	3598491	90.88	3598491	90.88	4149	98.27	2424	57.41	699	16.56	3363	79.65	1426	33.78	998	23.64	1126	26.67	3023	71.6	1925	45.59	2224	52.68	849	20.11	3300
2582581268	2582581268	Halomonas ilicicola DSM 19980	3.96029	63	3746	40	2	2497700	3572636	90.34	3572636	90.34	3666	97.86	2817	75.2	798	21.3	3260	87.03	1406	37.53	1140	30.43	1262	33.69	2404	64.18	2225	59.4	1441	38.47	946	25.25	2720
2751185866	2751185866	Halomonas sp. G11	3.96092	58	3727	40	2	2290139	3609425	91.13	3609425	91.13	3651	97.96	2924	78.45	812	21.79	3324	89.19	1429	38.34	1130	30.32	1321	35.44	2330	62.52	2258	60.58	1393	37.38	950	25.49	2701
2840639839	2840639839	Marinomonas sp. FW-1	3.96488	44	3758	1	0	1745755	3555130	89.67	3555130	89.67	3629	96.57	3125	83.16	0	0	3173	84.43	1307	34.78	1064	28.31	1235	32.86	2394	63.7	2154	57.32	1475	39.25	901	23.98	2728
2597490274	2597490274	Cobetia amphilecti KMM 296	3.96501	62	3415	97	1	2477494	3375139	85.12	3375139	85.12	3325	97.36	2621	76.75	766	22.43	2992	87.61	1298	38.01	1090	31.92	1159	33.94	2166	63.43	2065	60.47	1260	36.9	912	26.71	2413
2770939629	2770939629	Marinomonas alcarazii CECT 7730	3.96958	44	3668	21	0	1736911	3560704	89.71	3560704	89.71	3590	97.87	2818	76.83	746	20.34	3214	87.62	1336	36.42	1076	29.33	1251	34.11	2339	63.77	2179	59.41	1411	38.47	911	24.84	2679
2684623053	2684623053	Halomonas chromatireducens AGD 8-3	3.97365	63	3767	1	1	2495568	3539894	89.09	3539894	89.09	3686	97.85	2730	72.47	749	19.88	3240	86.01	1371	36.4	1132	30.05	1243	33	2443	64.85	2179	57.84	1507	40.01	951	25.25	2735
2740892173	2740892173	Oleiphilus sp. HI0123	3.97401	44	4283	972	0	1758041	3573613	89.93	3573613	89.93	4233	98.83	2145	50.08	615	14.36	3217	75.11	1241	28.98	845	19.73	931	21.74	3302	77.1	1680	39.22	2553	59.61	727	16.97	3506
2744054684	2744054684	Marinomonas gallaica Cmf 17.2	3.99287	45	3750	48	1	1809021	3592628	89.98	3592628	89.98	3663	97.68	2751	73.36	746	19.89	3208	85.55	1341	35.76	1036	27.63	1223	32.61	2440	65.07	2135	56.93	1528	40.75	880	23.47	2783
2832300094	2832300094	Nitrincola tibetensis xg18	4.00185	46	3755	54	3	1842862	3637012	90.88	3637012	90.88	3669	97.71	3085	82.16	0	0	3206	85.38	1415	37.68	1045	27.83	1206	32.12	2463	65.59	2129	56.7	1540	41.01	890	23.7	2779
2770939578	2770939578	Halomonas ventosae CECT 5797	4.02126	67	3773	49	3	2712065	3626067	90.19	3626067	90.19	3698	98.01	2902	76.91	818	21.68	3303	87.54	1417	37.56	1151	30.51	1286	34.08	2412	63.93	2266	60.06	1432	37.95	962	25.5	2736
2563367223	2563367223	Nitrincola nitratireducens AK23	4.02765	47	4074	68	1	1884750	3643670	90.47	3643670	90.47	4020	98.67	2550	62.59	615	15.1	3451	84.71	1430	35.1	1242	30.49	1421	34.88	2599	63.79	2431	59.67	1589	39	1066	26.17	2954
2617270784	2617270784	Halomonas korlensis CGMCC 1.6981	4.03801	63	3803	34	0	2524220	3624125	89.75	3624125	89.75	3716	97.71	2850	74.94	839	22.06	3287	86.43	1374	36.13	1211	31.84	1254	32.97	2462	64.74	2210	58.11	1506	39.6	1024	26.93	2692
2756170268	2756170268	Pleionea mediterranea DSM 25350	4.03988	43	3626	32	0	1716945	3548490	87.85	3548490	87.85	3572	98.51	2235	61.64	641	17.68	2837	78.24	1191	32.85	900	24.82	949	26.17	2623	72.34	1725	47.57	1847	50.94	773	21.32	2799
2751185604	2751185604	Terasakiispira papahanaumokuakeensis PH27A	4.04803	51	3574	2	1	2066293	3516790	87.24	3516790	87.24	3496	97.82	2673	74.79	702	19.64	3040	85.06	1341	37.52	1043	29.18	1194	33.41	2302	64.41	2066	57.81	1430	40.01	872	24.4	2624
2791354935	2791354935	Oceanospirillum sanctuarii AK56	4.04808	50	3521	26	2	2037775	3551449	87.73	3551449	87.73	3445	97.84	2562	72.76	680	19.31	3031	86.08	1320	37.49	952	27.04	1078	30.62	2367	67.23	1930	54.81	1515	43.03	809	22.98	2636
651324040	651324040	Halomonas sp. TD01	4.04956	53	3889	116	0	2128812	3654661	90.25	3654661	90.25	3827	98.41	2789	71.72	779	20.03	3294	84.7	1476	37.95	1168	30.03	1345	34.58	2482	63.82	2302	59.19	1525	39.21	991	25.48	2836
2568526450	2568526450	Cobetia crustatorum JO1	4.04995	58	3788	138	0	2329390	3491448	86.21	3491448	86.21	3724	98.31	2518	66.47	695	18.35	3189	84.19	1280	33.79	1180	31.15	1265	33.39	2459	64.92	2208	58.29	1516	40.02	989	26.11	2735
2775507009	2775507009	Halomonas beimenensis NTU-111	4.05303	68	3784	1	2	2772229	3630290	89.57	3630290	89.57	3690	97.52	2935	77.56	837	22.12	3329	87.98	1423	37.61	1196	31.61	1321	34.91	2369	62.61	2283	60.33	1407	37.18	1011	26.72	2679
2517572236	2517572236	Halomonas zhanjiangensis DSM 21076	4.06052	55	3739	17	1	2212212	3661597	90.22	3661597	90.22	3659	97.86	2902	77.61	799	21.37	3291	88.02	1402	37.5	1152	30.81	1334	35.68	2325	62.18	2251	60.2	1408	37.66	975	26.08	2684
648028030	648028030	Halomonas elongata DSM 2581 GCA_000196875.1	4.0613	64	3556	1	1	2583328	3539965	87.16	3539965	87.16	3474	97.69	2807	78.94	819	23.03	3179	89.4	1379	38.78	1150	32.34	1343	37.77	2131	59.93	2236	62.88	1238	34.81	967	27.19	2507
2841697921	2841697921	Halomonas sp. JS92-SW72	4.06287	68	3923	1	0	2759854	3687461	90.76	3687461	90.76	3828	97.58	3228	82.28	0	0	3322	84.68	1392	35.48	1161	29.59	1278	32.58	2550	65	2220	56.59	1608	40.99	972	24.78	2856
2576861481	2576861481	Halomonas campaniensis LS21	4.07405	53	3631	1	1	2144932	3651688	89.63	3615610	88.75	3552	97.82	2868	78.99	794	21.87	3222	88.74	1440	39.66	1182	32.55	1323	36.44	2229	61.39	2264	62.35	1288	35.47	1001	27.57	2551
2838983600	2838983600	Alcanivorax mobilis MT13131	4.09991	63	3832	93	0	2600168	3624088	88.39	3624088	88.39	3767	98.3	3206	83.66	0	0	3311	86.4	1249	32.59	1064	27.77	1175	30.66	2592	67.64	2101	54.83	1666	43.48	887	23.15	2880
2751185871	2751185871	Halomonas sp. 1513	4.12952	65	3815	1	1	2697262	3739248	90.55	3739248	90.55	3721	97.54	2925	76.67	801	21	3317	86.95	1423	37.3	1141	29.91	1296	33.97	2425	63.56	2247	58.9	1474	38.64	962	25.22	2759
2600255028	2600255028	Alcanivorax nanhaiticus 19-m-6	4.1328	56	3874	35	1	2332682	3663013	88.63	3663013	88.63	3817	98.53	2499	64.51	749	19.33	3080	79.5	1192	30.77	981	25.32	1010	26.07	2807	72.46	1955	50.46	1862	48.06	815	21.04	3002
2548876524	2548876524	Halomonas boliviensis LC1	4.13637	55	3914	103	1	2261901	3730389	90.19	3730389	90.19	3825	97.73	2953	75.45	803	20.52	3416	87.28	1483	37.89	1208	30.86	1402	35.82	2423	61.91	2423	61.91	1402	35.82	1012	25.86	2813
2537562047	2537562047	Alcanivorax pacificus W11-5	4.13744	63	3804	42	1	2590792	3625059	87.62	3625059	87.62	3759	98.82	2534	66.61	727	19.11	3136	82.44	1196	31.44	1009	26.52	1050	27.6	2709	71.21	1980	52.05	1779	46.77	841	22.11	2918
2740892152	2740892152	Oleiphilus sp. HI0067	4.138	44	4496	768	0	1836400	3756234	90.78	3756234	90.78	4411	98.11	2530	56.27	728	16.19	3554	79.05	1452	32.3	1027	22.84	1153	25.65	3258	72.46	1969	43.79	2442	54.31	880	19.57	3531
2599185144	2599185144	Halomonas muralis DSM 14789	4.13845	62	3904	21	0	2560296	3751579	90.66	3751579	90.66	3831	98.13	3054	78.23	869	22.26	3444	88.22	1441	36.91	1252	32.07	1413	36.19	2418	61.94	2376	60.86	1455	37.27	1060	27.15	2771
2617270787	2617270787	Halomonas arcis CGMCC 1.6494	4.14213	56	3929	38	1	2314034	3728067	90.01	3728067	90.01	3846	97.89	2977	75.77	803	20.44	3418	86.99	1447	36.83	1148	29.22	1333	33.93	2513	63.96	2288	58.23	1558	39.65	969	24.66	2877
2623620618	2623620618	Halomonas sp. HL-93	4.14444	56	3928	1	1	2315717	3777229	91.14	3755775	90.62	3844	97.86	2975	75.74	830	21.13	3431	87.35	1443	36.74	1190	30.3	1349	34.34	2495	63.52	2311	58.83	1533	39.03	999	25.43	2845
2751185869	2751185869	Halomonas sp. GT	4.15846	52	3794	1	0	2167163	3759664	90.41	3759664	90.41	3709	97.76	2893	76.25	807	21.27	3297	86.9	1450	38.22	1180	31.1	1323	34.87	2386	62.89	2267	59.75	1442	38.01	1001	26.38	2708
2770939618	2770939618	Marinomonas foliarum CECT 7731	4.16157	43	3913	88	1	1804304	3712412	89.23	3712412	89.23	3821	97.65	2929	74.85	749	19.14	3366	86.02	1351	34.53	1119	28.6	1276	32.61	2545	65.04	2235	57.12	1586	40.53	951	24.3	2870
2617270877	2617270877	Halomonas gudaonensis CGMCC 1.6133	4.16664	65	3959	44	0	2703522	3777413	90.73	3777413	90.73	3885	98.13	2971	75.04	800	20.21	3462	87.45	1454	36.73	1153	29.12	1340	33.85	2545	64.28	2321	58.63	1564	39.5	969	24.48	2916
2824403443	2824403443	Halomonas cerina CECT 7282	4.16893	66	3947	53	0	2739760	3746343	89.87	3746343	89.87	3857	97.72	3239	82.06	0	0	3322	84.17	1392	35.27	1212	30.71	1240	31.42	2617	66.3	2183	55.31	1674	42.41	1016	25.74	2841
2751185720	2751185720	Cobetia marina JCM 21022	4.1764	62	3534	1	0	2607878	3604547	86.31	3604547	86.31	3433	97.14	2741	77.56	792	22.41	3072	86.93	1355	38.34	1093	30.93	1207	34.15	2226	62.99	2114	59.82	1319	37.32	917	25.95	2516
2617270736	2617270736	Marinomonas fungiae JCM 18476	4.18925	46	3944	36	1	1935677	3776007	90.19	3776007	90.19	3862	97.92	2805	71.12	731	18.53	3353	85.02	1363	34.56	1060	26.88	1221	30.96	2641	66.96	2227	56.47	1635	41.46	900	22.82	2962
2740892168	2740892168	Oleiphilus sp. HI0086	4.20913	44	4321	697	0	1866591	3770462	89.58	3770462	89.58	4258	98.54	2370	54.85	679	15.71	3364	77.85	1324	30.64	927	21.45	1017	23.54	3241	75.01	1851	42.84	2407	55.7	793	18.35	3465
2740892169	2740892169	Oleiphilus sp. HI0117	4.2104	44	4436	842	0	1861271	3776752	89.7	3776752	89.7	4368	98.47	2314	52.16	647	14.59	3366	75.88	1305	29.42	903	20.36	992	22.36	3376	76.1	1813	40.87	2555	57.6	775	17.47	3593
2648501238	2648501238	Cobetia sp. UCD-24C	4.21304	63	3571	29	0	2636233	3583758	85.06	3583758	85.06	3478	97.4	2775	77.71	796	22.29	3124	87.48	1368	38.31	1112	31.14	1226	34.33	2252	63.06	2142	59.98	1336	37.41	931	26.07	2547
2740892147	2740892147	Oleiphilus sp. HI0050	4.22358	44	4667	1079	0	1869966	3779588	89.49	3779588	89.49	4609	98.76	2289	49.05	638	13.67	3485	74.67	1311	28.09	880	18.86	982	21.04	3627	77.72	1800	38.57	2809	60.19	744	15.94	3865
2675903220	2675903220	Reinekea marinisedimentorum DSM 15388	4.23084	51	3873	62	1	2141835	3778772	89.33	3778772	89.33	3804	98.22	2701	69.74	705	18.2	3199	82.6	1374	35.48	1025	26.47	1162	30	2642	68.22	2094	54.07	1710	44.15	877	22.64	2927
2623620617	2623620617	Halomonas sp. HL-4	4.23858	56	4016	1	1	2366316	3861640	91.11	3834958	90.48	3930	97.86	3010	74.95	826	20.57	3480	86.65	1452	36.16	1194	29.73	1341	33.39	2589	64.47	2332	58.07	1598	39.79	1006	25.05	2924
2740892175	2740892175	Oleiphilus sp. HI0128	4.26517	44	4410	741	0	1892495	3840096	90.04	3840096	90.04	4356	98.78	2427	55.03	697	15.8	3450	78.23	1382	31.34	945	21.43	1038	23.54	3318	75.24	1898	43.04	2458	55.74	801	18.16	3555
2740892156	2740892156	Oleiphilus sp. HI0072	4.27401	44	4766	1180	0	1894499	3835795	89.75	3835795	89.75	4699	98.59	2303	48.32	644	13.51	3635	76.27	1360	28.54	916	19.22	994	20.86	3705	77.74	1807	37.91	2892	60.68	781	16.39	3918
2788500331	2788500331	Salinicola tamaricis F01	4.27624	66	4637	1	0	2808733	3589762	83.95	3589762	83.95	4541	97.93	2297	49.54	0	0	3673	79.21	1267	27.32	871	18.78	1022	22.04	3519	75.89	1753	37.8	2788	60.13	744	16.04	3797
2740892151	2740892151	Oleiphilus sp. HI0066	4.27631	44	4657	827	0	1899321	3883885	90.83	3883885	90.83	4580	98.35	2562	55.01	740	15.89	3694	79.32	1499	32.19	1068	22.93	1186	25.47	3394	72.88	2028	43.55	2552	54.8	921	19.78	3659
2740892153	2740892153	Oleiphilus sp. HI0068	4.27651	44	4727	1109	0	1892244	3831435	89.6	3831435	89.6	4667	98.73	2298	48.61	637	13.48	3573	75.59	1347	28.5	881	18.64	958	20.27	3709	78.46	1776	37.57	2891	61.16	750	15.87	3917
2833520110	2833520110	Salinicola salarius 1A01339	4.28557	62	4026	164	2	2673944	3771575	88.01	3771575	88.01	3937	97.79	3393	84.28	0	0	3462	85.99	1398	34.72	1224	30.4	1342	33.33	2595	64.46	2333	57.95	1604	39.84	1031	25.61	2906
2757320775	2757320775	Bacterioplanes sanyensis NV9	4.29373	53	3953	1	0	2293779	3847158	89.6	3847158	89.6	3880	98.15	2601	65.8	724	18.32	3187	80.62	1173	29.67	960	24.29	1051	26.59	2829	71.57	1920	48.57	1960	49.58	817	20.67	3063
2824416888	2824416888	Halomonas stenophila CECT 7744	4.33838	68	4057	34	0	2932042	3871382	89.25	3871382	89.25	3975	97.98	3337	82.25	0	0	3412	84.1	1412	34.8	1228	30.27	1305	32.17	2670	65.81	2248	55.41	1727	42.57	1035	25.51	2940
2740891819	2740891819	Alcanivorax xenomutans JC109	4.35002	62	3976	47	2	2685529	3918536	90.09	3918536	90.09	3918	98.54	3065	77.09	930	23.39	3476	87.42	1323	33.27	1108	27.87	1209	30.41	2709	68.13	2241	56.36	1677	42.18	920	23.14	2998
2537561812	2537561812	Halomonas sp. HAL1	4.35132	54	4212	102	6	2355379	3863543	88.79	3863543	88.79	4144	98.39	3065	72.77	869	20.63	3542	84.09	1439	34.16	1210	28.73	1329	31.55	2815	66.83	2361	56.05	1783	42.33	1015	24.1	3129
2502545037	2502545037	Halomonas sp. HTNK1	4.35539	53	4221	156	1	2292955	3909568	89.76	3909568	89.76	4152	98.37	3063	72.57	842	19.95	3546	84.01	1514	35.87	1259	29.83	1435	34	2717	64.37	2448	58	1704	40.37	1069	25.33	3083
2617270878	2617270878	Halomonas xianhensis CGMCC 1.6848	4.35792	61	4126	45	0	2671652	3929017	90.17	3929017	90.17	4051	98.18	3074	74.5	862	20.89	3543	85.87	1508	36.55	1280	31.02	1412	34.22	2639	63.96	2450	59.38	1601	38.8	1070	25.93	2981
2791354794	2791354794	Halomonas sp. SF2003	4.35842	62	3635	1	0	2723524	3719401	85.34	3719401	85.34	3533	97.19	2806	77.19	808	22.23	3176	87.37	1381	37.99	1096	30.15	1245	34.25	2288	62.94	2158	59.37	1375	37.83	920	25.31	2613
2547132104	2547132104	Marinobacterium stanieri S30	4.37069	56	4147	58	0	2442851	4004064	91.61	4004064	91.61	4071	98.17	2970	71.62	827	19.94	3514	84.74	1462	35.25	1150	27.73	1328	32.02	2743	66.14	2286	55.12	1785	43.04	978	23.58	3093
2740892145	2740892145	Alcanivorax sp. HI0044	4.37689	58	4689	844	0	2541406	3880920	88.67	3880920	88.67	4613	98.38	2621	55.9	778	16.59	3702	78.95	1319	28.13	1001	21.35	1035	22.07	3578	76.31	1990	42.44	2623	55.94	834	17.79	3779
2522572179	2522572179	Marinobacterium litorale DSM 23545	4.38243	56	4316	65	1	2471011	4021385	91.81	4021385	91.81	4223	97.85	2896	67.1	775	17.96	3537	81.95	1535	35.57	1159	26.85	1300	30.12	2923	67.72	2319	53.73	1904	44.11	990	22.94	3233
2687453129	2687453129	Halotalea alkalilenta IHB B 13600	4.38743	64	4029	1	3	2821740	3863173	88.05	3863173	88.05	3933	97.62	3165	78.56	873	21.67	3527	87.54	1419	35.22	1209	30.01	1366	33.9	2567	63.71	2442	60.61	1491	37.01	1033	25.64	2900
2523533624	2523533624	Neptunomonas japonica DSM 18939	4.39359	44	4271	40	0	1921664	3968398	90.34	3968398	90.34	4198	98.29	2893	67.74	840	19.67	3518	82.37	1467	34.35	1127	26.39	1237	28.96	2961	69.33	2212	51.79	1986	46.5	969	22.69	3229
2654587879	2654587879	Halomonas pantelleriensis AAP	4.40219	64	4126	40	2	2804564	3987602	90.85	3987602	90.85	4051	98.18	3181	77.1	854	20.7	3599	87.23	1478	35.82	1225	29.69	1409	34.15	2642	64.03	2445	59.26	1606	38.92	1041	25.23	3010
2740892177	2740892177	Oleiphilus sp. HI0130	4.40297	48	4836	926	0	2096205	4007924	91.03	4007924	91.03	4754	98.3	2529	52.3	711	14.7	3735	77.23	1461	30.21	1005	20.78	1125	23.26	3629	75.04	1973	40.8	2781	57.51	855	17.68	3899
2667527456	2667527456	Oleispira antarctica RB-8	4.40638	42	4033	1	0	1857705	3959310	89.85	3959310	89.85	3954	98.04	2597	64.39	699	17.33	3204	79.44	1268	31.44	1001	24.82	1090	27.03	2864	71.01	2016	49.99	1938	48.05	859	21.3	3095
2837149368	2837149368	Marinomonas rhizomae IVIA-Po-145	4.413	43	4168	50	1	1888868	3939398	89.27	3939398	89.27	4089	98.1	3505	84.09	0	0	3598	86.32	1410	33.83	1144	27.45	1334	32.01	2755	66.1	2349	56.36	1740	41.75	976	23.42	3113
2770939446	2770939446	Marinomonas rhizomae CECT 7377	4.42567	43	4156	34	1	1894491	3942472	89.09	3942472	89.09	4066	97.83	3129	75.29	789	18.98	3600	86.62	1424	34.26	1147	27.6	1334	32.1	2732	65.74	2349	56.52	1717	41.31	980	23.58	3086
2841687456	2841687456	Halomonas venusta MA-ZP17-13	4.4467	53	4190	1	1	2347535	4003381	90.03	4003381	90.03	4090	97.61	3487	83.22	0	0	3580	85.44	1487	35.49	1207	28.81	1389	33.15	2701	64.46	2373	56.63	1717	40.98	1024	24.44	3066
2747842402	2747842402	Oleiphilus sp. HI0061	4.44795	44	4797	935	0	1971160	3981504	89.52	3981504	89.52	4726	98.52	2504	52.2	703	14.65	3661	76.32	1412	29.44	975	20.33	1080	22.51	3646	76.01	1957	40.8	2769	57.72	833	17.37	3893
2663762747	2663762747	Neptunomonas qingdaonensis CGMCC 1.10971	4.44979	46	4100	35	1	2056326	3960601	89.03	3960601	89.03	4020	98.05	2787	67.98	802	19.56	3399	82.9	1475	35.98	1099	26.8	1195	29.15	2825	68.9	2223	54.22	1797	43.83	0	0	0
2775507014	2775507014	Halomonas sp. MES3-P3E	4.45343	55	4293	124	1	2431236	3985839	89.5	3985839	89.5	4216	98.21	3032	70.63	819	19.08	3581	83.41	1470	34.24	1170	27.25	1319	30.72	2897	67.48	2333	54.34	1883	43.86	983	22.9	3233
2837145084	2837145084	Marinomonas arctica 328	4.45462	44	4283	115	4	1979439	3980650	89.36	3980650	89.36	4174	97.46	3526	82.33	0	0	3633	84.82	1411	32.94	1137	26.55	1314	30.68	2860	66.78	2378	55.52	1796	41.93	959	22.39	3215
2504557017	2504557017	Marinomonas sp GOBB3-320	4.4628	44	4237	55	2	1983228	3993165	89.48	3993165	89.48	4150	97.95	3043	71.82	759	17.91	3623	85.51	1414	33.37	1178	27.8	1360	32.1	2790	65.85	2431	57.38	1719	40.57	1001	23.63	3149
2740892132	2740892132	Alcanivorax sp. HI0011	4.46887	59	4749	779	0	2639129	3959929	88.61	3959929	88.61	4662	98.17	2743	57.76	857	18.05	3778	79.55	1388	29.23	1063	22.38	1107	23.31	3555	74.86	2099	44.2	2563	53.97	888	18.7	3774
2740892178	2740892178	Oleiphilus sp. HI0132	4.49403	44	4756	911	0	1996854	4044329	90	4044329	90	4691	98.63	2507	52.71	708	14.89	3610	75.9	1409	29.63	974	20.48	1072	22.54	3619	76.09	1951	41.02	2740	57.61	823	17.3	3868
638341169	638341169	Reinekea blandensis MED297	4.50633	52	4301	61	0	2359091	4061026	90.12	4061026	90.12	4238	98.54	2772	64.45	777	18.07	3449	80.19	1285	29.88	1081	25.13	1250	29.06	2988	69.47	2176	50.59	2062	47.94	932	21.67	3306
2523231065	2523231065	Oceanobacter kriegii DSM 6294	4.50782	55	4035	37	3	2489845	3970145	88.1	3970145	88.1	3968	98.34	2790	69.14	720	17.84	3376	83.67	1359	33.68	1052	26.07	1185	29.37	2783	68.97	2173	53.85	1795	44.49	898	22.26	3070
2778261710	2778261710	Alcanivorax sp. EA2	4.52394	62	4153	19	1	2785456	4079181	90.17	4069380	89.95	4100	98.72	3147	75.78	967	23.28	3594	86.54	1374	33.08	1126	27.11	1231	29.64	2869	69.08	2248	54.13	1852	44.59	937	22.56	3163
2518645611	2518645611	Halomonas lutea DSM 23508	4.53309	59	4368	42	1	2676712	3982279	87.87	3982279	87.87	4284	98.08	3109	71.18	899	20.58	3654	83.65	1501	34.36	1289	29.51	1436	32.88	2848	65.2	2432	55.68	1852	42.4	1093	25.02	3191
2617271027	2617271027	Marinobacterium sp. AK27	4.55288	56	4282	63	1	2569954	4151162	91.18	4151162	91.18	4202	98.13	3175	74.15	868	20.27	3717	86.81	1561	36.45	1216	28.4	1383	32.3	2819	65.83	2438	56.94	1764	41.2	1046	24.43	3156
2645727840	2645727840	Neptunomonas antarctica S3-22	4.56147	46	4253	42	1	2085863	4045327	88.68	4045327	88.68	4183	98.35	2999	70.51	849	19.96	3583	84.25	1547	36.37	1164	27.37	1287	30.26	2896	68.09	2315	54.43	1868	43.92	995	23.4	3188
2681813508	2681813508	Neptunomonas antarctica DSM 22306	4.569	46	4247	25	2	2089544	4051453	88.68	4051453	88.68	4172	98.23	3014	70.97	850	20.01	3593	84.6	1550	36.5	1161	27.34	1288	30.33	2884	67.91	2313	54.46	1859	43.77	993	23.38	3179
2840654504	2840654504	Marinomonas primoryensis AceL	4.58567	44	4540	1	1	1988769	4047601	88.63	4047601	88.63	4407	97.07	3558	78.37	0	0	3677	80.99	1381	30.42	1137	25.04	1272	28.02	3135	69.05	2247	49.49	2160	47.58	961	21.17	3446
2770939321	2770939321	Halomonas xianhensis 6_TX	4.61679	61	4459	50	0	2814249	4132462	89.53	4132462	89.53	4374	98.09	3149	70.62	903	20.25	3664	82.17	1565	35.1	1282	28.75	1408	31.58	2966	66.52	2439	54.7	1935	43.4	1064	23.86	3310
2740892144	2740892144	Oleiphilus sp. HI0043	4.6327	44	4827	790	0	2056767	4161258	89.83	4161258	89.83	4760	98.61	2632	54.53	766	15.87	3810	78.93	1506	31.2	1039	21.52	1155	23.93	3605	74.68	2074	42.97	2686	55.65	887	18.38	3873
2681813548	2681813548	Marinobacterium stanieri DSM 7027	4.68033	56	4422	24	0	2600882	4278994	91.44	4278994	91.44	4332	97.96	3080	69.65	832	18.82	3675	83.11	1504	34.01	1164	26.32	1333	30.14	2999	67.82	2338	52.87	1994	45.09	991	22.41	3341
2506210002	2506210002	Marinomonas mediterranea MMB-1, ATCC 700492	4.68432	44	4326	1	4	2067071	4146816	88.53	4084912	87.2	4228	97.73	3015	69.69	787	18.19	3591	83.01	1386	32.04	1118	25.84	1352	31.25	2876	66.48	2315	53.51	1913	44.22	966	22.33	3262
2690315904	2690315904	Alcanivorax sp. PN-3	4.68746	62	4345	86	0	2883592	4218099	89.99	4218099	89.99	4289	98.71	3178	73.14	953	21.93	3695	85.04	1414	32.54	1143	26.31	1265	29.11	3024	69.6	2325	53.51	1964	45.2	0	0	0
2751185770	2751185770	Marinomonas spartinae CECT 8887	4.69751	44	4436	39	3	2060295	4135582	88.12	4135582	88.12	4331	97.63	3156	71.15	867	19.54	3726	83.99	1450	32.69	1220	27.5	1365	30.77	2966	66.86	2401	54.13	1930	43.51	1040	23.44	3291
2751185771	2751185771	Marinomonas spartinae CECT 8886	4.70851	44	4427	34	3	2075651	4157564	88.3	4157564	88.3	4325	97.7	3150	71.15	867	19.58	3696	83.49	1459	32.96	1221	27.58	1365	30.83	2960	66.86	2393	54.05	1932	43.64	1038	23.45	3287
2740892179	2740892179	Oleiphilus sp. HI0133	4.7104	48	5090	961	0	2241566	4292476	91.13	4292476	91.13	4998	98.19	2790	54.81	795	15.62	4006	78.7	1586	31.16	1096	21.53	1225	24.07	3773	74.13	2148	42.2	2850	55.99	936	18.39	4062
2765235855	2765235855	Halomonas sp. N3-2A	4.72383	53	4403	1	0	2499842	4223471	89.43	4223471	89.43	4325	98.23	3231	73.38	872	19.8	3711	84.28	1537	34.91	1244	28.25	1433	32.55	2892	65.68	2439	55.39	1886	42.83	1053	23.92	3272
2834254687	2834254687	Marinomonas sp. ef1 ef1	4.72838	43	4495	60	0	2011699	4233242	89.53	4233242	89.53	4400	97.89	3788	84.27	0	0	3877	86.25	1482	32.97	1244	27.68	1456	32.39	2944	65.49	2533	56.35	1867	41.54	1044	23.23	3356
2808606710	2808606710	Alcanivorax sp. P40	4.73395	61	4409	1	1	2909141	4236947	89.5	4236947	89.5	4342	98.48	3218	72.99	988	22.41	3737	84.76	1405	31.87	1142	25.9	1248	28.31	3094	70.17	2300	52.17	2042	46.31	946	21.46	3396
2599185211	2599185211	Amphritea atlantica DSM 18887	4.73518	51	4418	32	2	2415020	4173116	88.27	4173116	88.27	4349	98.44	3091	69.96	863	19.53	3687	83.45	1519	34.38	1209	27.37	1320	29.88	3029	68.56	2361	53.44	1988	45	1035	23.43	3314
2617270887	2617270887	Halomonas daqingensis CGMCC 1.6443	4.73721	65	4480	56	3	3071258	4300822	90.84	4300822	90.84	4368	97.5	3396	75.8	915	20.42	3902	87.1	1616	36.07	1313	29.31	1472	32.86	2896	64.64	2581	57.61	1787	39.89	1093	24.4	3275
2546825531	2546825531	Alcanivorax sp. 43B_GOM-46m	4.74386	61	4422	49	0	2909988	4263145	89.93	4263145	89.93	4362	98.64	3175	71.8	976	22.07	3702	83.72	1391	31.46	1154	26.1	1265	28.61	3097	70.04	2313	52.31	2049	46.34	964	21.8	3398
2524614672	2524614672	Saccharospirillum impatiens DSM 12546	4.7452	55	4444	149	2	2624489	4159969	87.79	4159969	87.79	4371	98.36	2913	65.55	815	18.34	3590	80.78	1355	30.49	1123	25.27	1293	29.1	3078	69.26	2269	51.06	2102	47.3	961	21.62	3410
2758568034	2758568034	Alcanivorax sp. N3-7A	4.74818	63	4391	3	0	2993054	4175846	87.96	4175846	87.96	4328	98.57	3231	73.58	1003	22.84	3773	85.93	1428	32.52	1178	26.83	1289	29.36	3039	69.21	2371	54	1957	44.57	973	22.16	3355
2740892155	2740892155	Oleiphilus sp. HI0071	4.75079	47	5125	980	0	2256375	4328037	91.1	4328037	91.1	5038	98.3	2779	54.22	798	15.57	4049	79	1605	31.32	1129	22.03	1241	24.21	3797	74.09	2179	42.52	2859	55.79	950	18.54	4088
2740892171	2740892171	Thalassolituus sp. HI0120	4.75256	49	5012	787	0	2305983	4283643	90.14	4283643	90.14	4928	98.32	2717	54.21	766	15.28	3815	76.12	1500	29.93	1081	21.57	1175	23.44	3753	74.88	2108	42.06	2820	56.26	935	18.66	3993
2724679229	2724679229	Alcanivorax sp. KX64203	4.75585	61	4551	77	0	2922089	4245678	89.27	4245678	89.27	4479	98.42	3141	69.02	927	20.37	3822	83.98	1418	31.16	1117	24.54	1227	26.96	3252	71.46	2293	50.38	2186	48.03	921	20.24	3558
2571042632	2571042632	Halomonas huangheensis BJGMM-B45	4.7588	58	4294	68	0	2783736	4194813	88.15	4194813	88.15	4215	98.16	3296	76.76	938	21.84	3706	86.31	1528	35.58	1282	29.86	1455	33.88	2760	64.28	2456	57.2	1759	40.96	1095	25.5	3120
2711768081	2711768081	Alcanivorax dieselolei KS-293	4.79066	61	4457	57	4	2943618	4318556	90.15	4318556	90.15	4399	98.7	3195	71.68	976	21.9	3755	84.25	1411	31.66	387	8.68	414	9.29	3985	89.41	783	17.57	3616	81.13	331	7.43	4068
2824377609	2824377609	Halomonas organivorans CECT 5995	4.80149	66	4555	72	0	3177198	4303392	89.65	4303392	89.65	4464	98	3750	82.33	0	0	3876	85.09	1553	34.09	1298	28.5	1448	31.79	3016	66.21	2488	54.62	1976	43.38	1090	23.93	3374
2791354795	2791354795	Halomonas sp. Soap Lake #6	4.80369	53	4365	1	1	2531853	4317101	89.87	4317101	89.87	4279	98.03	3321	76.08	919	21.05	3794	86.92	1560	35.74	1269	29.07	1461	33.47	2818	64.56	2519	57.71	1760	40.32	1077	24.67	3202
2751185870	2751185870	Halomonas sp. Soap Lake #7	4.80369	53	4365	1	1	2531853	4317101	89.87	4317101	89.87	4279	98.03	3323	76.13	919	21.05	3794	86.92	1560	35.74	1269	29.07	1461	33.47	2818	64.56	2519	57.71	1760	40.32	1077	24.67	3202
2802429640	2802429640	Halomonas campaniensis SK03	4.80459	55	4553	43	0	2645251	4338501	90.39	4338501	90.39	4485	98.51	3395	74.57	46	1.01	3916	86.01	1554	34.13	1265	27.78	1476	32.42	3009	66.09	2484	54.56	2001	43.95	1069	23.48	3416
2833902402	2833902402	Ketobacter alkanivorans GI5	4.9145	51	4283	1	0	2518620	4510907	91.79	4510907	91.79	4216	98.44	3306	77.19	0	0	3462	80.83	1297	30.28	994	23.21	1124	26.24	3092	72.19	2026	47.3	2190	51.13	844	19.71	3372
2791355135	2791355135	Halomonas nigrificans MBT G8648	4.91691	53	4535	66	3	2595069	4409088	89.69	4409088	89.69	4457	98.28	3421	75.44	932	20.55	3907	86.15	1646	36.3	1317	29.04	1526	33.65	2931	64.63	2610	57.55	1847	40.73	1119	24.67	3338
2521172691	2521172691	Alcanivorax dieselolei B5	4.92822	62	4465	1	2	3037341	4411887	89.52	4405869	89.4	4417	98.92	3306	74.04	997	22.33	3849	86.2	1424	31.89	1180	26.43	1316	29.47	3101	69.45	2436	54.56	1981	44.37	985	22.06	3432
2599185207	2599185207	Halomonas cupida DSM 4740	4.95797	60	4440	31	2	2954178	4355074	87.93	4355074	87.93	4373	98.49	3369	75.88	932	20.99	3846	86.62	1545	34.8	1300	29.28	1476	33.24	2897	65.25	2494	56.17	1879	42.32	1101	24.8	3272
2579779161	2579779161	Halomonas sp. TG39a	4.97919	55	4614	2	1	2738597	4510900	90.6	4473882	89.85	4522	98.01	3553	77	980	21.24	4010	86.91	1646	35.67	1344	29.13	1580	34.24	2942	63.76	2701	58.54	1821	39.47	1138	24.66	3384
2734482069	2734482069	Marinobacterium mangrovicola DSM 27697	4.97995	57	4548	15	0	2842393	4464435	89.66	4447085	89.31	4466	98.2	3401	74.78	881	19.37	3951	86.87	1590	34.96	1247	27.42	1410	31	3056	67.19	2558	56.24	1908	41.95	1059	23.28	3407
2548876841	2548876841	Halomonas sp. KM-1	4.99281	64	4685	173	3	3199892	4537672	90.88	4537672	90.88	4616	98.53	3496	74.62	943	20.13	4110	87.73	1616	34.49	1397	29.82	1583	33.79	3033	64.74	2732	58.31	1884	40.21	1179	25.17	3437
2524614562	2524614562	Halomonas anticariensis FP35, DSM 16096	5.01954	59	4807	63	1	2935890	4521529	90.12	4521529	90.12	4729	98.38	3466	72.1	961	19.99	4050	84.25	1612	33.53	1379	28.69	1566	32.58	3163	65.8	2653	55.19	2076	43.19	1164	24.21	3565
2684623166	2684623166	Halomonas sp. R57-5	5.03157	55	4665	1	1	2759078	4533189	90.13	4533189	90.13	4575	98.07	3520	75.46	960	20.58	4009	85.94	1622	34.77	1341	28.75	1555	33.33	3020	64.74	2695	57.77	1880	40.3	1129	24.2	3446
2802428806	2802428806	Halomonas alkaliantarctica CRSS	5.03183	55	4721	50	0	2756306	4491381	89.27	4491381	89.27	4645	98.39	3563	75.47	949	20.1	4083	86.49	1620	34.31	1349	28.57	1551	32.85	3094	65.54	2645	56.03	2000	42.36	1136	24.06	3509
2740892157	2740892157	Oleiphilus sp. HI0073	5.03233	48	5459	1105	0	2390866	4590588	91.22	4590588	91.22	5371	98.39	2918	53.45	843	15.44	4298	78.73	1717	31.45	1177	21.56	1282	23.48	4089	74.9	2272	41.62	3099	56.77	993	18.19	4378
2582581270	2582581270	Marinomonas polaris DSM 16579	5.03854	43	4687	52	1	2139968	4485742	89.1	4485742	89.1	4605	98.25	3451	73.63	901	19.22	4052	86.45	1506	32.13	1289	27.5	1494	31.88	3111	66.38	2654	56.62	1951	41.63	1084	23.13	3521
2740892154	2740892154	Oleiphilus sp. HI0069	5.04494	44	5395	1041	0	2232754	4526730	89.73	4526730	89.73	5317	98.55	2778	51.49	767	14.22	4125	76.46	1573	29.16	1073	19.89	1181	21.89	4136	76.66	2153	39.91	3164	58.65	913	16.92	4404
2740892172	2740892172	Oleiphilus sp. HI0122	5.07835	48	5508	1130	0	2413360	4633504	91.24	4633504	91.24	5411	98.24	2941	53.4	825	14.98	4322	78.47	1706	30.97	1179	21.41	1306	23.71	4105	74.53	2309	41.92	3102	56.32	992	18.01	4419
2609460220	2609460220	Halomonas sp. KO116	5.09568	54	4894	80	1	2762180	4527112	88.84	4527112	88.84	4805	98.18	3422	69.92	934	19.08	4054	82.84	1588	32.45	1347	27.52	1467	29.98	3338	68.21	2620	53.53	2185	44.65	1132	23.13	3673
640753033	640753033	Marinomonas sp. MWYL1	5.10034	43	4609	1	2	2172444	4546201	89.14	4519114	88.6	4487	97.35	3378	73.29	897	19.46	4017	87.16	1526	33.11	1274	27.64	1495	32.44	2992	64.92	2640	57.28	1847	40.07	1075	23.32	3412
638341124	638341124	Marinomonas sp. MED121	5.12108	41	4918	47	1	2093083	4495242	87.78	4495242	87.78	4820	98.01	3181	64.68	856	17.41	3967	80.66	1398	28.43	1168	23.75	1370	27.86	3450	70.15	2481	50.45	2339	47.56	1010	20.54	3810
2740892159	2740892159	Oleibacter sp. HI0075	5.14776	51	5753	1169	1	2650275	4686591	91.04	4686591	91.04	5636	97.97	2847	49.49	754	13.11	4305	74.83	1673	29.08	1097	19.07	1199	20.84	4437	77.12	2262	39.32	3374	58.65	939	16.32	4697
2773857930	2773857930	Marinomonas sp. SBI22	5.17238	40	4822	34	0	2090060	4536425	87.74	4536425	87.74	4720	97.88	3389	70.28	0	0	4040	83.78	1448	30.03	1192	24.72	1412	29.28	3308	68.6	2464	51.1	2256	46.79	1027	21.3	3693
2556921010	2556921010	Marinobacterium jannaschii DSM 6295	5.17983	55	4781	40	2	2857707	4562282	88.14	4560862	88.11	4692	98.14	3305	69.13	919	19.22	3972	83.08	1562	32.67	1232	25.77	1368	28.61	3324	69.53	2468	51.62	2224	46.52	1066	22.3	3626
2687453330	2687453330	Marinobacterium aestuarii ST58-10	5.19161	59	4634	1	4	3052228	4533067	87.32	4533067	87.32	4516	97.45	3453	74.51	982	21.19	3998	86.28	1600	34.53	1311	28.29	1457	31.44	3059	66.01	2528	54.55	1988	42.9	1122	24.21	3394
2711768162	2711768162	Halomonas sp. S2151	5.19479	64	4690	168	1	3320603	4544263	87.48	4544263	87.48	4617	98.44	3348	71.39	921	19.64	3866	82.43	1578	33.65	458	9.77	504	10.75	4113	87.7	898	19.15	3719	79.3	383	8.17	4234
2740892133	2740892133	Alcanivorax sp. HI0013	5.24392	59	5767	1186	0	3096538	4638855	88.46	4638855	88.46	5677	98.44	3168	54.93	966	16.75	4560	79.07	1615	28	1194	20.7	1274	22.09	4403	76.35	2407	41.74	3270	56.7	988	17.13	4689
2775507011	2775507011	Halomonas sp. Choline-3u-9	5.27364	55	4919	41	1	2879586	4733755	89.76	4733755	89.76	4851	98.62	3786	76.97	1011	20.55	4295	87.31	1682	34.19	1372	27.89	1593	32.38	3258	66.23	2726	55.42	2125	43.2	1155	23.48	3696
2740892131	2740892131	Oleiphilus sp. HI0009	5.27618	44	6115	1197	3	2308426	4764534	90.31	4764534	90.31	5993	98	2982	48.77	845	13.82	4421	72.3	1749	28.6	1200	19.62	1344	21.98	4649	76.03	2297	37.56	3696	60.44	1032	16.88	4961
2524023058	2524023058	Oceanospirillum beijerinckii DSM 7166	5.32736	48	4635	100	3	2544968	4518958	85	4518958	85	4537	97.89	3060	66.02	805	17.37	3842	82.89	1532	33.05	1127	24.31	1305	28.16	3232	69.73	2335	50.38	2202	47.51	948	20.45	3589
2571042251	2571042251	Halomonas titanicae BH1	5.33979	55	2908	48	2	2914578	3201923	59.96	3201923	59.96	2874	98.83	2348	80.74	672	23.11	2613	89.86	1151	39.58	912	31.36	1024	35.21	1850	63.62	1714	58.94	1160	39.89	777	26.72	2097
2518645605	2518645605	Marinobacterium rhizophilum DSM 18822	5.36457	59	4853	58	2	3136815	4619007	86.17	4619007	86.17	4762	98.12	3433	70.74	1018	20.98	4067	83.8	1650	34	1405	28.95	1547	31.88	3215	66.25	2684	55.31	2078	42.82	1207	24.87	3555
2556921016	2556921016	Halomonas sp. 19A_GOM-1509m	5.36594	55	5019	35	1	2926329	4805668	89.59	4805668	89.59	4952	98.67	3825	76.21	1020	20.32	4369	87.05	1698	33.83	1420	28.29	1642	32.72	3310	65.95	2810	55.99	2142	42.68	1196	23.83	3756
2546825530	2546825530	Halomonas sp. 23_GOM-1509m	5.37178	55	5025	34	2	2927310	4805398	89.56	4805398	89.56	4952	98.55	3826	76.14	1019	20.28	4370	86.97	1702	33.87	1418	28.22	1641	32.66	3311	65.89	2807	55.86	2145	42.69	1194	23.76	3758
2740892150	2740892150	Oleiphilus sp. HI0065	5.38254	48	5886	1220	0	2557193	4912347	91.27	4912347	91.27	5789	98.35	3139	53.33	891	15.14	4611	78.34	1834	31.16	1246	21.17	1403	23.84	4386	74.52	2432	41.32	3357	57.03	1051	17.86	4738
2740892141	2740892141	Alcanivorax sp. HI0035	5.38308	59	5922	1220	0	3179718	4770570	88.62	4770570	88.62	5828	98.41	3211	54.22	986	16.65	4699	79.35	1659	28.01	1221	20.62	1276	21.55	4552	76.87	2432	41.07	3396	57.35	1001	16.9	4827
2698536582	2698536582	Marinomonas sp. S3726	5.39419	40	5045	68	0	2175652	4735552	87.79	4735552	87.79	4972	98.55	3536	70.09	952	18.87	4257	84.38	1470	29.14	1206	23.9	1415	28.05	3557	70.51	2474	49.04	2498	49.51	1039	20.59	3933
2687453173	2687453173	Endozoicomonas montiporae CL-33	5.43026	48	5106	1	8	2626538	4678538	86.33	4678538	86.33	4940	96.75	2810	55.03	756	14.81	3650	71.48	1432	28.05	1068	20.92	1171	22.93	3769	73.82	2175	42.6	2765	54.15	910	17.82	4030
2788499888	2788499888	Parendozoicomonas haliclonae ERS1628946	5.44935	52	4819	34	1	2806766	4910653	90.11	4910653	90.11	4700	97.53	3030	62.88	0	0	3649	75.72	1503	31.19	1159	24.05	1332	27.64	3368	69.89	2335	48.45	2365	49.08	978	20.29	3722
2619618960	2619618960	Halomonas sp. DSM 26667	5.47292	55	5150	61	1	2994945	4908759	89.72	4908759	89.72	5049	98.04	3760	73.01	981	19.05	4349	84.45	1686	32.74	1379	26.78	1588	30.83	3461	67.2	2756	53.51	2293	44.52	1167	22.66	3882
2740892170	2740892170	Oleiphilus sp. HI0118	5.49354	48	6046	1264	0	2610926	4999048	91	4999048	91	5958	98.54	3238	53.56	915	15.13	4731	78.25	1856	30.7	1272	21.04	1428	23.62	4530	74.93	2492	41.22	3466	57.33	1076	17.8	4882
2515154160	2515154160	Endozoicomonas elysicola MKT110, DSM 22380	5.54776	47	4722	32	1	2590981	4790645	86.36	4790645	86.36	4628	98.01	2967	62.83	917	19.42	3593	76.09	1472	31.17	1227	25.98	1309	27.72	3319	70.29	2351	49.79	2277	48.22	1049	22.22	3579
2693429862	2693429862	Marinobacterium lutimaris DSM 22012	5.56833	57	5153	21	0	3198697	4979174	89.42	4979174	89.42	5064	98.27	3715	72.09	946	18.36	4379	84.98	1745	33.86	1365	26.49	1550	30.08	3514	68.19	2817	54.67	2247	43.61	1168	22.67	3896
2574179789	2574179789	Endozoicomonas montiporae LMG 24815	5.6023	48	5182	20	6	2639970	4698551	86.25	4698551	86.25	5007	96.62	2814	54.3	758	14.63	3692	71.25	1449	27.96	1120	21.61	1216	23.47	3791	73.16	2303	44.44	2704	52.18	947	18.27	4060
2651870310	2651870310	Endozoicomonas arenosclerae E-MC227	5.62709	47	6568	1448	1	2640868	4871728	86.58	4871728	86.58	6446	98.14	2254	34.32	514	7.83	4205	64.02	1196	18.21	1381	21.03	1464	22.29	4982	75.85	2737	41.67	3709	56.47	1192	18.15	5254
2654587997	2654587997	Halomonas sp. A3H3	5.64388	55	5329	2	0	3087079	5043353	89.52	5043353	89.52	5248	98.48	3861	72.45	989	18.56	4497	84.39	1713	32.14	1428	26.8	1650	30.96	3598	67.52	2864	53.74	2384	44.74	1210	22.71	4038
2831800739	2831800739	Pokkaliibacter plantistimulans L1E11	5.7912	56	5339	216	9	3234062	5016667	86.63	5016667	86.63	5235	98.05	4190	78.48	0	0	4317	80.86	1691	31.67	1318	24.69	1540	28.84	3695	69.21	2705	50.66	2530	47.39	1108	20.75	4127
2524614643	2524614643	Zooshikella ganghwensis DSM 15267	5.79866	41	5387	414	1	2378423	4861241	83.84	4861241	83.84	5299	98.37	2747	50.99	726	13.48	3805	70.63	1465	27.2	1078	20.01	1213	22.52	4086	75.85	2261	41.97	3038	56.4	899	16.69	4400
2576861636	2576861636	Halomonas sp. BCO4	5.9211	62	6360	433	1	3697524	5056575	85.4	4820054	81.41	6277	98.69	3116	48.99	770	12.11	4885	76.81	1699	26.71	1725	27.12	1902	29.91	4375	68.79	3354	52.74	2923	45.96	1432	22.52	4845
2788499978	2788499978	Motiliproteus sp. MSK22-1	5.97875	47	5327	54	3	2797479	5146438	86.08	5146438	86.08	5243	98.42	3548	66.6	0	0	4300	80.72	1677	31.48	1315	24.69	1506	28.27	3737	70.15	2646	49.67	2597	48.75	1125	21.12	4118
2839589109	2839589109	Endozoicomonas acroporae Acr-14	6.04885	49	5363	309	7	2973908	5198298	85.94	5198298	85.94	5221	97.35	3183	59.35	0	0	3367	62.78	1330	24.8	985	18.37	1086	20.25	4135	77.1	1959	36.53	3262	60.82	835	15.57	4386
2627853506	2627853506	Endozoicomonas ascidiicola AVMART05	6.1305	47	5067	36	3	2491967	4613749	86.47	4613749	86.47	4940	97.49	2800	55.26	745	14.7	3626	71.56	1440	28.42	1112	21.95	1238	24.43	3702	73.06	2241	44.23	2699	53.27	950	18.75	3990
2574179790	2574179790	Endozoicomonas numazuensis DSM 25634	6.34223	47	5516	31	2	2846397	5129116	84.72	5129116	84.72	5317	96.39	2961	53.68	834	15.12	3872	70.2	1475	26.74	1163	21.08	1272	23.06	4045	73.33	2333	42.3	2984	54.1	985	17.86	4332
2773857794	2773857794	Oleiphilus messinensis ME102	6.37928	48	5635	1	1	3049082	5629030	88.24	5629030	88.24	5547	98.44	3358	59.59	0	0	4358	77.34	1583	28.09	1189	21.1	1320	23.43	4227	75.01	2336	41.46	3211	56.98	1013	17.98	4534
2651870311	2651870311	Endozoicomonas arenosclerae Ab112	6.41559	48	5984	271	1	3057906	5614288	87.51	5614288	87.51	5821	97.28	3196	53.41	928	15.51	4130	69.02	1527	25.52	1238	20.69	1376	22.99	4445	74.28	2588	43.25	3233	54.03	1065	17.8	4756
2630968578	2630968578	Gynuella sunshinyii YC6258	6.47596	49	5423	1	4	3149439	5676596	87.66	5676596	87.66	5362	98.88	3318	61.18	854	15.75	4113	75.84	1541	28.42	1246	22.98	1443	26.61	3919	72.27	2627	48.44	2735	50.43	1064	19.62	4298
2775507270	2775507270	Endozoicomonas atrinae WP70	6.51227	48	6300	617	0	3116191	5608860	86.16	5608860	86.16	6198	98.38	3021	47.95	900	14.29	3986	63.27	1568	24.89	1206	19.14	1276	20.25	4922	78.13	2335	37.06	3863	61.32	1032	16.38	5166
2519899685	2519899685	Hahella ganghwensis DSM 17046	6.56496	49	6232	144	0	3227161	5756857	87.69	5756857	87.69	6155	98.76	3467	55.63	940	15.08	4612	74.01	1614	25.9	1272	20.41	1520	24.39	4635	74.37	2739	43.95	3416	54.81	1077	17.28	5078
2832514885	2832514885	Hahella sp. CCB-MM4	6.66374	50	6112	161	2	3316505	5840712	87.65	5840712	87.65	6029	98.64	4417	72.27	0	0	4658	76.21	1656	27.09	1305	21.35	1560	25.52	4469	73.12	2728	44.63	3301	54.01	1111	18.18	4918
2836913034	2836913034	Hahella sp. KA22	6.93742	54	6313	1	0	3739962	6122489	88.25	6122489	88.25	6205	98.29	4415	69.94	0	0	4768	75.53	1607	25.46	1281	20.29	1483	23.49	4722	74.8	2659	42.12	3546	56.17	1071	16.96	5134
637000128	637000128	Hahella chejuensis KCTC 2396	7.21527	54	6875	1	2	3886846	6368311	88.26	6366411	88.24	6780	98.62	3624	52.71	961	13.98	4817	70.07	1665	24.22	1304	18.97	1532	22.28	5248	76.33	2742	39.88	4038	58.73	1096	15.94	5684
[truncated: 24 more columns]
