# Supplementary material for: Opportunistic bacteria with reduced genomes are effective competitors for organic nitrogen compounds in coastal dinoflagellate blooms
Source: Microbiome. 2021 Mar 24;9:71. doi: 10.1186/s40168-021-01022-z (PMC7992965; doi:10.1186/s40168-021-01022-z)
Supplement: Supplementary file 7 — Additional file 6: Table S5. Summary and distributions of peptidases and CAZymes in sequenced and reference genomes. [file 40168_2021_1022_MOESM7_ESM.xlsx]

## Sheet: peptidases
Additional file 6: Table S5(1) Summary and peptidases in sequenced and reference genomes. Numbers in brackets show the expression of proteins in the incubation.
Organisms	Habitant	Size (Mbp)	GC%	Protein	Total peptidase	M24	S26	M16	M41	S14	S41	S01	A08	M23	M50	M03	M48	M01	S16	M20	A24	S54	S09	S08	M15	M19	U32	M14	M28	M79	S51	M61	P01	S66	M42	S15	M38	S10	M10	C40	S12	M29	T02	S45	M12	M49	C82	T03	C25
						methionyl aminopeptidase	signal peptidase I	pitrilysin	FtsH peptidase	peptidase Clp	C-terminal processing peptidase-1	chymotrypsin A	signal peptidase II	beta-lytic metallopeptidase	site 2 peptidase	thimet oligopeptidase	Ste24 peptidase	aminopeptidase N	Lon-A peptidase	glutamate carboxypeptidase	type 4 prepilin peptidase 1	rhomboid-1	prolyl oligopeptidase	subtilisin Carlsberg	zinc D-Ala-D-Ala carboxypeptidase	membrane dipeptidase	collagenase	carboxypeptidase A1	aminopeptidase S	RCE1 peptidase	dipeptidase E	glycyl aminopeptidase	DmpA aminopeptidase	murein tetrapeptidase LD-carboxypeptidase	glutamyl aminopeptidase	Xaa-Pro dipeptidyl-peptidase	isoaspartyl dipeptidase	carboxypeptidase Y	matrix metallopeptidase-1	dipeptidyl-peptidase VI	D-Ala-D-Ala carboxypeptidase B	aminopeptidase T	glycosylasparaginase precursor	penicillin G acylase precursor	astacin	dipeptidyl-peptidase III	L,D-transpeptidase	gamma-glutamyltransferase 1	gingipain R
Polaribacter marinivivus LXJ4	Wuyan Bay, East China Sea	2.55	29	2419	65 (59)	5 (5)	1 (1)	3 (3)	1 (1)	1 (1)	7 (7)	1 (1)	1 (1)	5 (5)	0	1 (1)	2 (1)	3 (3)	1 (1)	1 (1)	0	3 (1)	3 (3)	0	1 (1)	0	0	6 (5)	7 (7)	0	1 (1)	0	0	1 (1)	1 (1)	0	0	1 (1)	0	0	2 (1)	0	2 (2)	1 (1)	0	0	0	1 (1)	0
Lentibacter algarum HYO3	Wuyan Bay, East China Sea	3.29	56	3262	55 (39)	2 (2)	1 (1)	3 (3)	1 (1)	1 (1)	1 (1)	2 (1)	1	4 (2)	1	2 (2)	4 (3)	1 (1)	0	2 (2)	1	2	1 (1)	0	0	2 (1)	0	0	0	0	0	0	1	0	0	0	0	0	1	0	1 (1)	0	0	1 (1)	0	0	6 (3)	2 (2)	0
Litoricola marina HY2016	Wuyan Bay, East China Sea	2.2	56	2311	30 (20)	3 (2)	1 (1)	1 (1)	1 (1)	0	1 (1)	2 (2)	1	1	1 (1)	1 (1)	3 (1)	0	0	0	1	0	2 (1)	0	0	2	0	0	0	0	0	0	0	0	0	0	0	0	0	0	0	0	0	0	0	0	0	0	0
Polaribacter sp. Hel1_33_49	surface seawater nearshore the North Sea island Helgoland during a diatom-dominated spring phyto- plankton bloom	3.01	31	2602	75	4	1	2	2	1	7	1	1	4	0	1	2	2	1	2	0	4	4	0	1	0	0	7	9	0	1	1	0	1	1	1	0	1	0	2	3	0	2	1	0	1	1	1	0
Polaribacter sp. Hel_I_85	surface seawater nearshore the North Sea island Helgoland during a diatom-dominated spring phyto- plankton bloom	3.91	29	3449	84	2	2	2	1	1	5	3	1	5	0	2	3	2	1	2	0	4	6	1	2	0	1	4	4	2	1	1	0	1	1	0	2	0	1	1	10	1	1	1	1	1	0	1	1
[truncated: 14 more columns]

## Sheet: CAZymes
Additional file 6: Table S5(2) Summary and distributions of CAZymes in sequenced and reference genomes. GH, glycoside hydrolase; PL, polysaccharide lyase. Numbers in brackets show the expression of proteins in the incubation.
Organisms	Habitant	Size (Mbp)	GC%	Protein	GH	PL	GH1	GH2	GH3	GH5	GH13	GH16	GH17	GH20	GH23	GH25	GH26	GH29	GH30	GH31	GH39	GH43	GH53	GH65	GH73	GH81	GH88	GH92	GH95	GH97	GH99	GH102	GH103	GH108	GH109	GH117	GH128	GH141	PL6	PL7	PL9	PL17
							beta-glucosidase (EC 3.2.1.21); beta-galactosidase (EC 3.2.1.23); beta-mannosidase (EC 3.2.1.25); beta-glucuronidase (EC 3.2.1.31); beta-D-fucosidase (EC 3.2.1.38); phlorizin hydrolase (EC 3.2.1.62); exo-beta-1,4-glucanase (EC 3.2.1.74); 6-phospho-beta-galactosidase (EC 3.2.1.85); 6-phospho-beta-glucosidase (EC 3.2.1.86); strictosidine beta-glucosidase (EC 3.2.1.105); lactase (EC 3.2.1.108); amyg…	beta-galactosidase (EC 3.2.1.23) ; beta-mannosidase (EC 3.2.1.25); beta-glucuronidase (EC 3.2.1.31); mannosylglycoprotein endo-beta-mannosidase (EC 3.2.1.152); exo-beta-glucosaminidase (EC 3.2.1.165)	beta-glucosidase (EC 3.2.1.21); xylan 1,4-beta-xylosidase (EC 3.2.1.37); beta-N-acetylhexosaminidase (EC 3.2.1.52); glucan 1,3-beta-glucosidase (EC 3.2.1.58); glucan 1,4-beta-glucosidase (EC 3.2.1.74); exo-1,3-1,4-glucanase (EC 3.2.1.-); alphalpha-L-arabinofuranosidase (EC 3.2.1.55).	chitosanase (EC 3.2.1.132); beta-mannosidase (EC 3.2.1.25); Cellulase (EC 3.2.1.4); glucan 1,3-beta-glucosidase (EC 3.2.1.58); licheninase (EC 3.2.1.73); glucan endo-1,6-beta-glucosidase (EC 3.2.1.75); mannan endo-beta-1,4-mannosidase (EC 3.2.1.78); endo-beta-1,4-xylanase (EC 3.2.1.8); cellulose beta-1,4-cellobiosidase (EC 3.2.1.91); beta-1,3-mannanase (EC 3.2.1.-); xyloglucan-specific endo-beta-…	alpha-amylase (EC 3.2.1.1); pullulanase (EC 3.2.1.41); cyclomaltodextrin glucanotransferase (EC 2.4.1.19); cyclomaltodextrinase (EC 3.2.1.54); trehalose-6-phosphate hydrolase (EC 3.2.1.93); oligo-alpha-glucosidase (EC 3.2.1.10); maltogenic amylase (EC 3.2.1.133); neopullulanase (EC 3.2.1.135); alpha-glucosidase (EC 3.2.1.20); maltotetraose-forming alpha-amylase (EC 3.2.1.60); isoamylase (EC 3.2.1…	xyloglucan:xyloglucosyltransferase (EC 2.4.1.207); keratan-sulfate endo-1,4-beta-galactosidase (EC 3.2.1.103); endo-1,3-beta-glucanase (EC 3.2.1.39); endo-1,3(4)-beta-glucanase (EC 3.2.1.6); licheninase (EC 3.2.1.73); beta-agarase (EC 3.2.1.81); kappa;-carrageenase (EC 3.2.1.83); xyloglucanase (EC 3.2.1.151)	glucan endo-1,3-beta-glucosidase (EC 3.2.1.39); glucan 1,3-beta-glucosidase (EC 3.2.1.58); licheninase (EC 3.2.1.73); beta-1,3-glucanosyltransglycosylase (EC 2.4.1.-).	beta-hexosaminidase (EC 3.2.1.52); lacto-N-biosidase (EC 3.2.1.140); beta-1,6-N-acetylglucosaminidase) (EC 3.2.1.-); beta-6-SO3-N-acetylglucosaminidase (EC 3.2.1.-)	lysozyme type G (EC 3.2.1.17); peptidoglycan lyase (EC 4.2.2.-) also known in the literature as peptidoglycan lytic transglycosylase	lysozyme (EC 3.2.1.17)	beta-mannanase (EC 3.2.1.78); beta-1,3-xylanase (EC 3.2.1.32)	alpha-L-fucosidase (EC 3.2.1.51)	glucosylceramidase (EC 3.2.1.45); beta-1,6-glucanase (EC 3.2.1.75); beta-xylosidase (EC 3.2.1.37); beta-fucosidase (EC 3.2.1.38); beta-glucosidase (3.2.1.21); endo-beta-1,6-galactanase (EC:3.2.1.164)	alpha-glucosidase (EC 3.2.1.20); alpha-1,3-glucosidase (EC 3.2.1.84); sucrase-isomaltase (EC 3.2.1.48) (EC 3.2.1.10); alpha-xylosidase (EC 3.2.1.-); alpha-glucan lyase (EC 4.2.2.13); isomaltosyltransferase (EC 2.4.1.-).	alpha-L-iduronidase (EC 3.2.1.76); beta-xylosidase (EC 3.2.1.37).	beta-xylosidase (EC 3.2.1.37); beta-1,3-xylosidase (EC 3.2.1.-); alpha-L-arabinofuranosidase (EC 3.2.1.55); arabinanase (EC 3.2.1.99); xylanase (EC 3.2.1.8); galactan 1,3-beta-galactosidase (EC 3.2.1.145)	endo-beta-1,4-galactanase (EC 3.2.1.89).	alpha,alpha-trehalase (EC 3.2.1.28); maltose phosphorylase (EC 2.4.1.8); trehalose phosphorylase (EC 2.4.1.64); kojibiose phosphorylase (EC 2.4.1.230); trehalose-6-phosphate phosphorylase (EC 2.4.1.-);	peptidoglycan hydrolase with endo-beta-N-acetylglucosaminidase specificity (EC 3.2.1.-)	endo-beta-1,3-glucanase (EC 3.2.1.39)	d-4,5 unsaturated beta-glucuronyl hydrolase (EC 3.2.1.-)	mannosyl-oligosaccharide alpha-1,2-mannosidase (EC 3.2.1.113); mannosyl-oligosaccharide alpha-1,3-mannosidase (EC 3.2.1.-);	alpha-1,2-L-fucosidase (EC 3.2.1.63); alpha-L-fucosidase (EC 3.2.1.51)	alpha-glucosidase (EC 3.2.1.20); alpha-galactosidase (EC 3.2.1.22)	glycoprotein endo-α-1,2-mannosidase (EC 3.2.1.130)	peptidoglycan lytic transglycosylase (EC 3.2.1.-)	peptidoglycan lytic transglycosylase (EC 3.2.1.-)	N-acetylmuramidase (EC 3.2.1.17)	alpha-N-acetylgalactosaminidase (EC 3.2.1.49)	alpha-1,3-L-neoagarooligosaccharide hydrolase (EC 3.2.1.-); alpha-1,3-L-neoagarobiase / neoagarobiose hydrolase (EC 3.2.1.-)			alginate lyase (EC 4.2.2.3); chondroitinase B (EC 4.2.2.4).	alginate lyase (EC 4.2.2.3); alpha-L-guluronate lyase (EC 4.2.2.11)	pectate lyase (EC 4.2.2.2); exopolygalacturonate lyase (EC 4.2.2.9); thiopeptidoglycan lyase (EC 4.2.2.-).	alginate lyase (EC 4.2.2.3).
Polaribacter marinivivus LXJ4	Wuyan Bay, East China Sea	2.55	29	2419	33 (26)	5 (3)	l	2 (2)	2 (1)	1	7 (7)	3 (3)	3 (3)	2 (1)	2 (2)	0	0	0	2 (1)	2 (2)	0	0	2 (2)	1 (1)	1 (1)	1	0	1 (1)	0	1 (1)	0	0	0	0	0	0	0	0	2 (2)	2	0	1 (1)
Lentibacter algarum HYO3	Wuyan Bay, East China Sea	3.29	56	3262	11 (4)	0	0	0	1 (1)	0	0	0	0	0	3 (1)	1	0	0	0	0	0	0	0	0	0	0	0	0	0	0	0	1 (1)	4 (1)	1	0	0	0	0	0	0	0	0
Litoricola marina HY2016	Wuyan Bay, East China Sea	2.2	56	2311	6	0	0	0	0	0	0	0	0	0	4	0	0	0	0	0	0	0	0	0	1	0	0	0	0	0	0	0	1	0	0	0	0	0	0	0	0	0
Polaribacter sp. Hel1_33_49	surface seawater nearshore the North Sea island Helgoland during a diatom-dominated spring phyto- plankton bloom	3.01	31	2602	40	0	0	3	5	0	5	4	2	2	2	0	1	0	2	2	0	0	0	1	1	1	1	6	0	0	1	0	0	0	1	0	0	0	0	0	0	0
Polaribacter sp. Hel_I_85	surface seawater nearshore the North Sea island Helgoland during a diatom-dominated spring phyto- plankton bloom	3.91	29	3449	43	7	1	5	4	1	5	1	2	0	1	1	0	4	2	2	1	2	0	1	0	0	1	0	2	2	0	0	0	0	1	2	1	1	3	3	0	1
