# Supplementary material for: Opportunistic bacteria with reduced genomes are effective competitors for organic nitrogen compounds in coastal dinoflagellate blooms
Source: Microbiome. 2021 Mar 24;9:71. doi: 10.1186/s40168-021-01022-z (PMC7992965; doi:10.1186/s40168-021-01022-z)
Supplement: Supplementary file 8 — Additional file 7: Table S6. Proteomics datasets generated from three isolates grown with bloom-derived DOM in mid-exponential and late stationary phases. [file 40168_2021_1022_MOESM8_ESM.xlsx]

## Sheet: Polaribacter marinivivus
Additional file 7: Table S6 Proteomics datasets generated from three isolates grown with bloom-derived DOM in mid-exponential and late stationary phases.
IMG ID	Protein name	COG name	Transporter	Peptidase	Glycoside hydrolase and polysaccharide lyase	Unique peptides	Sequence coverage [%]	Mol. weight [kDa]	LFQ intensity FP-17.5h-1	LFQ intensity FP-17.5h-2	LFQ intensity FP-17.5h-3	LFQ intensity FP-45.5h-1	LFQ intensity FP-45.5h-2	LFQ intensity FP-45.5h-3	Median of LFQ intensity	Protein rank	LOG 10 Median of LFQ intensity
2774308796	Ga0263511_111852 TonB-linked SusC/RagA family outer membrane protein	COG1629:Outer membrane receptor proteins, mostly Fe transport	TBDT			59	81.8	119.97	115000000000	110000000000	89400000000	391000000000	369000000000	372000000000	242000000000	1	11.3838
2774308797	Ga0263511_111853 SusD-like starch-binding protein associating with outer membrane		TBDT			18	53.3	54.692	59900000000	61000000000	51600000000	198000000000	179000000000	200000000000	120000000000	2	11.0792
2774307054	Ga0263511_11104 outer membrane receptor protein involved in Fe transport	COG1629:Outer membrane receptor proteins, mostly Fe transport	TBDT			52	78.7	96.471	48500000000	49700000000	44400000000	183000000000	168000000000	167000000000	108350000000	3	11.0348
2774308794	Ga0263511_111850 TonB-linked SusC/RagA family outer membrane protein		TBDT			56	68.3	115.85	35100000000	33300000000	28200000000	163000000000	164000000000	156000000000	95550000000	4	10.9802
2774309079	Ga0263511_112135 outer membrane protein OmpA-like peptidoglycan-associated protein	COG2885:Outer membrane protein OmpA and related peptidoglycan-associated (lipo)proteins				28	71.9	47.109	53800000000	52300000000	45900000000	121000000000	116000000000	128000000000	84900000000	5	10.9289
2774308463	Ga0263511_111518 TonB-linked SusC/RagA family outer membrane protein	COG1629:Outer membrane receptor proteins, mostly Fe transport	TBDT			50	73.3	106.04	39900000000	44000000000	35800000000	117000000000	109000000000	119000000000	76500000000	6	10.8837
2774308255	Ga0263511_111309 outer membrane receptor for Fe3+-dicitrate	COG4772:Outer membrane receptor for Fe3+dicitrate	TBDT			32	60	82.06	40600000000	34500000000	38000000000	104000000000	96300000000	101000000000	68450000000	7	10.8354
2774309404	Ga0263511_112460 outer membrane receptor protein involved in Fe transport	COG1629:Outer membrane receptor proteins, mostly Fe transport	TBDT			45	74	100.92	28400000000	29700000000	24100000000	109000000000	101000000000	104000000000	65350000000	8	10.8152
2774307238	Ga0263511_11289 biopolymer transport protein ExbB/TolQ	COG0811:Biopolymer transport protein ExbB/TolQ				11	43.3	25.615	28400000000	27900000000	22000000000	70100000000	76500000000	90700000000	49250000000	9	10.6924
2774307704	Ga0263511_11758 translation elongation factor 1A (EF-1A/EF-Tu)	COG0050:Translation elongation factor EF-Tu, a GTPase				23	67.6	43.065	66400000000	75500000000	63400000000	20600000000	22900000000	22100000000	43150000000	10	10.635
2774307300	Ga0263511_11351 protein involved in gliding motility GldM					37	75.2	56.689	22700000000	23400000000	19300000000	55600000000	54700000000	53900000000	38650000000	11	10.5871
2774308464	Ga0263511_111519 putative outer membrane starch-binding protein		TBDT			31	69.8	59.559	16000000000	17100000000	14000000000	58300000000	55600000000	58500000000	36350000000	12	10.5605
2774307287	Ga0263511_11338 chaperonin GroL	COG0459:Chaperonin GroEL (HSP60 family)				35	80.9	57.495	46400000000	43400000000	51000000000	28800000000	27100000000	24400000000	36100000000	13	10.5575
2774309078	Ga0263511_112134 ATP synthase F1 subcomplex beta subunit	COG0055:FoF1-type ATP synthase, beta subunit				34	84.1	54.558	46700000000	44200000000	45700000000	28000000000	24900000000	27100000000	36100000000	14	10.5575
2774309405	Ga0263511_112461 GDSL-like lipase/acylhydrolase family protein					13	50.9	53.348	11400000000	13100000000	11800000000	51500000000	50200000000	50700000000	31650000000	15	10.5004
2774307713	Ga0263511_11767 DNA-directed RNA polymerase subunit beta'	COG0086:DNA-directed RNA polymerase, beta' subunit/160 kD subunit				95	67.3	158.62	42200000000	45300000000	39600000000	17700000000	16400000000	17700000000	28650000000	16	10.4571
2774308798	Ga0263511_111854 hypothetical protein					8	35.4	26.43	14000000000	13100000000	12700000000	40800000000	41100000000	37800000000	25900000000	17	10.4133
2774308390	Ga0263511_111445 glyceraldehyde-3-phosphate dehydrogenase type I	COG0057:Glyceraldehyde-3-phosphate dehydrogenase/erythrose-4-phosphate dehydrogenase				19	85.5	35.787	31600000000	29800000000	32900000000	16200000000	15000000000	17100000000	23450000000	18	10.3701
2774308407	Ga0263511_111462 hypothetical protein					47	72.1	84.472	17800000000	20000000000	15700000000	24500000000	25800000000	24500000000	22250000000	19	10.3473
2774307314	Ga0263511_11365 uncharacterized protein DUF5118					49	66.7	95.177	11200000000	12000000000	9640000000	33400000000	32000000000	33300000000	22000000000	20	10.3424
2774307909	Ga0263511_11963 Zn-dependent M28 family amino/carboxypeptidase	COG2234:Zn-dependent amino- or carboxypeptidase, M28 family		aminopeptidases		26	61	58.543	10800000000	9800000000	10700000000	28700000000	30100000000	29000000000	19750000000	21	10.2956
2774308486	Ga0263511_111541 nucleoid DNA-binding protein	COG0776:Bacterial nucleoid DNA-binding protein				7	70	9.0833	38300000000	36700000000	33100000000	4810000000	4660000000	4480000000	18955000000	22	10.2777
2774308795	Ga0263511_111851 SusD-like starch-binding protein associating with outer membrane		TBDT			14	59.1	52.347	8350000000	5890000000	7140000000	33700000000	29300000000	36300000000	18825000000	23	10.2747
2774307710	Ga0263511_11764 LSU ribosomal protein L10P	COG0244:Ribosomal protein L10				9	77.9	18.456	26900000000	21500000000	28800000000	14900000000	16100000000	12800000000	18800000000	24	10.2742
2774308790	Ga0263511_111846 translation elongation factor 2 (EF-2/EF-G)	COG0480:Translation elongation factor EF-G, a GTPase				36	70.2	77.693	28700000000	31600000000	31200000000	8190000000	8750000000	8100000000	18725000000	25	10.2724
2774307712	Ga0263511_11766 DNA-directed RNA polymerase subunit beta	COG0085:DNA-directed RNA polymerase, beta subunit/140 kD subunit				72	68.2	141.08	25400000000	29800000000	24900000000	10700000000	11100000000	11000000000	18000000000	26	10.2553
2774307108	Ga0263511_11158 carboxypeptidase-like protein					36	60.4	102.5	7900000000	7970000000	6760000000	30200000000	27600000000	31000000000	17785000000	27	10.2501
2774307711	Ga0263511_11765 LSU ribosomal protein L12P	COG0222:Ribosomal protein L7/L12				10	85.6	12.733	22500000000	26200000000	24100000000	11200000000	12600000000	9950000000	17550000000	28	10.2443
2774309008	Ga0263511_112064 outer membrane cobalamin receptor	COG4206:Outer membrane cobalamin receptor protein	TBDT			29	65.8	68.446	7480000000	8760000000	6540000000	27600000000	26300000000	31600000000	17530000000	29	10.2438
2774309031	Ga0263511_112087 protein involved in gliding motility SprA					82	52.1	266.54	7070000000	7080000000	6160000000	29800000000	27900000000	28500000000	17490000000	30	10.2428
2774307301	Ga0263511_11352 protein involved in gliding motility GldN					18	65.1	32.944	8800000000	9090000000	8170000000	24400000000	26700000000	26000000000	16745000000	31	10.2239
2774308776	Ga0263511_111832 LSU ribosomal protein L5P	COG0094:Ribosomal protein L5				14	61.7	20.454	17200000000	17100000000	14800000000	14200000000	14100000000	16700000000	15750000000	32	10.1973
2774309303	Ga0263511_112359 proton translocating ATP synthase F1 alpha subunit	COG0056:FoF1-type ATP synthase, alpha subunit				30	65.5	56.311	22300000000	23000000000	22300000000	8990000000	8180000000	8270000000	15645000000	33	10.1944
2774307030	Ga0263511_1180 LSU ribosomal protein L25P	COG1825:Ribosomal protein L25 (general stress protein Ctc)				13	71.2	21.105	18600000000	20200000000	18600000000	10800000000	11400000000	12500000000	15550000000	34	10.1917
2774309208	Ga0263511_112264 superoxide dismutase	COG0605:Superoxide dismutase				10	58.4	22.559	19900000000	21100000000	17000000000	13800000000	12700000000	12200000000	15400000000	35	10.1875
2774308499	Ga0263511_111554 SSU ribosomal protein S1P	COG0539:Ribosomal protein S1				44	72.5	68.053	24000000000	25500000000	26000000000	6770000000	6800000000	6590000000	15400000000	36	10.1875
2774307595	Ga0263511_11649 UDP-N-acetylmuramoyl-tripeptide--D-alanyl-D-alanine ligase	COG0770:UDP-N-acetylmuramyl pentapeptide synthase				19	60.4	47.493	19000000000	20800000000	16600000000	7470000000	11400000000	13900000000	15250000000	37	10.1833
2774308192	Ga0263511_111246 ribonuclease Y	COG1418:HD superfamily phosphodieaserase, includes HD domain of RNase Y				30	55.7	58.562	21900000000	18900000000	20200000000	11300000000	10500000000	10400000000	15100000000	38	10.179
2774307596	Ga0263511_11650 protein involved in gliding motility GldJ					23	47	64.124	8730000000	9120000000	7150000000	21600000000	20900000000	20300000000	14710000000	39	10.1676
2774307109	Ga0263511_11159 uncharacterized protein DUF5017					13	40.3	50.612	7230000000	7230000000	5450000000	24400000000	20900000000	24000000000	14065000000	40	10.1481
2774309016	Ga0263511_112072 ribonucleotide reductase beta subunit family protein with ferritin-like domain	COG0208:Ribonucleotide reductase beta subunit, ferritin-like domain				16	65.6	37.589	21800000000	16500000000	15700000000	10400000000	9430000000	12300000000	14000000000	41	10.1461
2774308858	Ga0263511_111914 preprotein translocase SecF subunit/protein-export membrane protein SecD	COG0342:Preprotein translocase subunit SecD				36	45.8	109.1	6860000000	7470000000	6860000000	20400000000	21600000000	22300000000	13935000000	42	10.1441
2774307089	Ga0263511_11139 predicted Zn-dependent peptidase	COG0612:Predicted Zn-dependent peptidase				28	64.3	50.346	12200000000	11100000000	11700000000	16400000000	15600000000	16900000000	13900000000	43	10.143
2774308763	Ga0263511_111819 DNA-directed RNA polymerase subunit alpha	COG0202:DNA-directed RNA polymerase, alpha subunit/40 kD subunit				21	76.7	37.231	18200000000	19200000000	18700000000	7770000000	8950000000	8400000000	13575000000	44	10.1327
2774307447	Ga0263511_11500 flagellar motor protein MotB	COG1360:Flagellar motor protein MotB				20	60	32.291	6670000000	6680000000	5880000000	24900000000	20400000000	23300000000	13540000000	45	10.1316
2774307122	Ga0263511_11172 quinol:cytochrome c oxidoreductase iron-sulfur protein precursor	COG0437:Fe-S-cluster-containing dehydrogenase component				44	61.1	112.55	6460000000	6820000000	5870000000	20600000000	21100000000	19600000000	13210000000	46	10.1209
2774308232	Ga0263511_111286 FKBP-type peptidyl-prolyl cis-trans isomerase	COG0545:FKBP-type peptidyl-prolyl cis-trans isomerase				7	37	26.551	11600000000	13900000000	12400000000	14400000000	12000000000	13000000000	12700000000	47	10.1038
2774308163	Ga0263511_111217 LSU ribosomal protein L9P	COG0359:Ribosomal protein L9				7	47.3	16.141	14500000000	15800000000	15500000000	8780000000	10700000000	10200000000	12600000000	48	10.1004
2774308719	Ga0263511_111775 chaperone protein DnaK	COG0443:Molecular chaperone DnaK (HSP70)				34	63.9	68.501	19000000000	17700000000	19300000000	6440000000	7330000000	6710000000	12515000000	49	10.0974
2774307912	Ga0263511_11966 gliding motility-associated-like protein					40	33.6	203.74	4410000000	5190000000	4300000000	21200000000	21100000000	19500000000	12345000000	50	10.0915
2774307591	Ga0263511_11645 protein involved in polysaccharide export with SLBB domain	COG1596:Periplasmic protein involved in polysaccharide export, contains SLBB domain of the beta-grasp fold				36	47.7	88.077	5800000000	5720000000	5510000000	18800000000	18900000000	19300000000	12300000000	51	10.0899
2774309352	Ga0263511_112408 glutamate dehydrogenase/leucine dehydrogenase	COG0334:Glutamate dehydrogenase/leucine dehydrogenase				32	73.2	49.715	15500000000	13200000000	15900000000	10800000000	11400000000	10800000000	12300000000	52	10.0899
2774309154	Ga0263511_112210 peptidase M1-like protein			aminopeptidases		27	65.4	68.915	6220000000	6350000000	5490000000	19100000000	17000000000	17900000000	11675000000	53	10.0673
2774309168	Ga0263511_112224 SSU ribosomal protein S2P	COG0052:Ribosomal protein S2				18	66.9	29.02	19600000000	18000000000	18400000000	5110000000	3790000000	4230000000	11555000000	54	10.0628
2774309015	Ga0263511_112071 ribonucleoside-diphosphate reductase alpha subunit	COG0209:Ribonucleotide reductase alpha subunit				45	70.2	91.097	16300000000	15800000000	14900000000	8020000000	7030000000	7630000000	11460000000	55	10.0592
2774307363	Ga0263511_11416 delta-1-pyrroline-5-carboxylate dehydrogenase	COG1012:Acyl-CoA reductase or other NAD-dependent aldehyde dehydrogenase				31	64.1	59.761	16100000000	16900000000	14400000000	7900000000	8010000000	7920000000	11205000000	56	10.0494
2774308282	Ga0263511_111336 aconitase	COG1048:Aconitase A				38	62	82.069	16000000000	17800000000	17000000000	6020000000	5880000000	5500000000	11010000000	57	10.0418
2774308235	Ga0263511_111289 nucleoside diphosphate kinase	COG0105:Nucleoside diphosphate kinase				10	85.6	15.232	13600000000	13300000000	13500000000	7670000000	8480000000	7590000000	10890000000	58	10.037
2774308927	Ga0263511_111983 SurA-like protein					46	60.3	78.537	11900000000	12800000000	11000000000	10700000000	9780000000	9490000000	10850000000	59	10.0354
2774307646	Ga0263511_11700 3-hydroxyacyl-CoA dehydrogenase	COG1250:3-hydroxyacyl-CoA dehydrogenase				42	61	89.207	16000000000	15600000000	14500000000	6860000000	6860000000	6340000000	10680000000	60	10.0286
2774308140	Ga0263511_111194 SPFH domain-containing protein	COG0330:Regulator of protease activity HflC, stomatin/prohibitin superfamily				18	71	30.777	3740000000	3970000000	3240000000	16800000000	16000000000	16100000000	9985000000	61	9.99935
2774308133	Ga0263511_111187 outer membrane protein with beta-barrel domain					8	48.7	22.005	5600000000	6530000000	5410000000	14100000000	13300000000	14200000000	9915000000	62	9.99629
2774307087	Ga0263511_11137 predicted Zn-dependent peptidase	COG0612:Predicted Zn-dependent peptidase				31	61.2	65.984	8080000000	8330000000	7530000000	11500000000	11900000000	11100000000	9715000000	63	9.98744
2774308788	Ga0263511_111844 LSU ribosomal protein L3P	COG0087:Ribosomal protein L3				12	62.9	21.96	9810000000	11100000000	9040000000	8590000000	9870000000	8640000000	9425000000	64	9.97428
2774308465	Ga0263511_111520 uncharacterized protein DUF5019					5	22.4	39.148	4400000000	4330000000	4160000000	15800000000	14900000000	14400000000	9400000000	65	9.97313
2774307298	Ga0263511_11349 protein involved in gliding motility GldK					21	47.9	52.089	4680000000	5040000000	3990000000	15200000000	15500000000	13700000000	9370000000	66	9.97174
2774307645	Ga0263511_11699 acetyl-CoA acetyltransferase family protein	COG0183:Acetyl-CoA acetyltransferase				16	54.5	42.737	14900000000	15200000000	14500000000	3690000000	3260000000	3860000000	9180000000	67	9.96284
2774307745	Ga0263511_11799 carbamoyl-phosphate synthase large subunit	COG0458:Carbamoylphosphate synthase large subunit				56	69.5	106.44	14200000000	15100000000	11800000000	5490000000	5570000000	6100000000	8950000000	68	9.95182
2774307598	Ga0263511_11652 hypothetical protein					12	49.6	42.019	2790000000	2350000000	2900000000	17100000000	15200000000	14700000000	8800000000	69	9.94448
2774308475	Ga0263511_111530 hypothetical protein					12	49.6	27.193	6030000000	6870000000	6030000000	12500000000	12000000000	10700000000	8785000000	70	9.94374
2774307195	Ga0263511_11246 periplasmic chaperone for outer membrane proteins Skp	COG2825:Periplasmic chaperone for outer membrane proteins, Skp family				10	47.6	18.758	9030000000	11500000000	9850000000	8420000000	8510000000	7390000000	8770000000	71	9.943
2774308834	Ga0263511_111890 tetratricopeptide repeat protein					68	60.9	116.32	7130000000	7200000000	6520000000	10200000000	10700000000	10100000000	8650000000	72	9.93702
2774309003	Ga0263511_112059 dipeptidyl aminopeptidase/acylaminoacyl peptidase	COG1506:Dipeptidyl aminopeptidase/acylaminoacyl peptidase				41	54.1	96.742	5420000000	5450000000	4590000000	11900000000	12000000000	11700000000	8575000000	73	9.93323
2774306958	Ga0263511_118 superfamily II DNA/RNA helicase	COG0513:Superfamily II DNA and RNA helicase				15	39.4	46.923	8210000000	8600000000	11500000000	5010000000	5040000000	9660000000	8405000000	74	9.92454
2774307259	Ga0263511_11310 polyribonucleotide nucleotidyltransferase	COG1185:Polyribonucleotide nucleotidyltransferase (polynucleotide phosphorylase)				33	60.7	82.893	8960000000	10100000000	9270000000	7370000000	7200000000	7790000000	8375000000	75	9.92298
2774307709	Ga0263511_11763 LSU ribosomal protein L1P	COG0081:Ribosomal protein L1				12	57.2	24.509	12600000000	13100000000	12600000000	3580000000	4130000000	3370000000	8365000000	76	9.92247
2774307262	Ga0263511_11313 fructose-bisphosphate aldolase	COG0191:Fructose/tagatose bisphosphate aldolase				18	72.7	38.929	10400000000	12300000000	10500000000	5550000000	6250000000	5890000000	8325000000	77	9.92038
2774308674	Ga0263511_111730 HSP90 family molecular chaperone	COG0326:Molecular chaperone, HSP90 family				34	54.4	72.281	13800000000	14200000000	13100000000	3510000000	3370000000	3500000000	8305000000	78	9.91934
2774307424	Ga0263511_11477 H(+)-translocating pyrophosphatase	COG3808:Na or H+translocating membrane pyrophosphatase				21	26.8	84.301	5700000000	5580000000	4480000000	11800000000	10900000000	11900000000	8300000000	79	9.91908
2774308432	Ga0263511_111487 sortilin (neurotensin receptor 3)					50	59.2	118.6	5560000000	5240000000	5040000000	11300000000	11300000000	10900000000	8230000000	80	9.9154
2774309327	Ga0263511_112383 RND family efflux transporter MFP subunit	COG0845:Multidrug efflux pump subunit AcrA (membrane-fusion protein)				20	63.8	42.926	4950000000	5280000000	4600000000	10700000000	10900000000	11200000000	7990000000	81	9.90255
2774308764	Ga0263511_111820 SSU ribosomal protein S4P	COG0522:Ribosomal protein S4 or related protein				17	73.6	22.851	8360000000	8200000000	8270000000	6210000000	7640000000	7680000000	7940000000	82	9.89982
2774308787	Ga0263511_111843 LSU ribosomal protein L4P	COG0088:Ribosomal protein L4				12	58.4	23.202	8000000000	8800000000	7790000000	7640000000	8150000000	6880000000	7895000000	83	9.89735
2774308771	Ga0263511_111827 SSU ribosomal protein S5P	COG0098:Ribosomal protein S5				8	43.4	17.83	11900000000	11600000000	10600000000	5140000000	4050000000	4660000000	7870000000	84	9.89597
2774308035	Ga0263511_111089 imidazolonepropionase-like amidohydrolase	COG1228:Imidazolonepropionase or related amidohydrolase				44	57	108.82	4610000000	5340000000	4420000000	12100000000	9910000000	11400000000	7625000000	85	9.88224
2774308542	Ga0263511_111598 monomeric type NADP-dependent isocitrate dehydrogenase	COG2838:Monomeric isocitrate dehydrogenase				42	65.8	81.257	11200000000	10600000000	10200000000	4920000000	4990000000	4840000000	7595000000	86	9.88053
2774308782	Ga0263511_111838 SSU ribosomal protein S3P	COG0092:Ribosomal protein S3				8	34	26.812	8970000000	9370000000	9560000000	6150000000	6010000000	5940000000	7560000000	87	9.87852
2774308835	Ga0263511_111891 hypothetical protein					25	55.8	67.496	3680000000	3850000000	3200000000	12100000000	11900000000	11200000000	7525000000	88	9.87651
2774309118	Ga0263511_112174 hypothetical protein					17	44.8	39.953	3660000000	3400000000	3280000000	12700000000	11100000000	11200000000	7380000000	89	9.86806
2774308781	Ga0263511_111837 LSU ribosomal protein L16P	COG0197:Ribosomal protein L16/L10AE				7	46.2	16.035	10800000000	13100000000	11600000000	3300000000	3290000000	3900000000	7350000000	90	9.86629
2774307299	Ga0263511_11350 protein involved in gliding motility GldL					10	62.6	22.766	8280000000	8100000000	11400000000	6450000000	5620000000	5030000000	7275000000	91	9.86183
2774307908	Ga0263511_11962 succinyl-CoA synthetase beta subunit	COG0045:Succinyl-CoA synthetase, beta subunit				23	73.9	42.887	9020000000	9420000000	9210000000	5280000000	4000000000	4340000000	7150000000	92	9.85431
2774308685	Ga0263511_111741 uncharacterized protein DUF5117					46	63.1	96.511	6040000000	5840000000	5100000000	8050000000	8590000000	8460000000	7045000000	93	9.84788
2774308623	Ga0263511_111679 tetratricopeptide repeat protein					24	60.3	47.632	8820000000	9020000000	8920000000	4760000000	5260000000	5200000000	7040000000	94	9.84757
2774307644	Ga0263511_11698 alkylation response protein AidB-like acyl-CoA dehydrogenase	COG1960:Acyl-CoA dehydrogenase related to the alkylation response protein AidB				29	62.6	66.273	11300000000	9770000000	9780000000	4130000000	3950000000	4090000000	6950000000	95	9.84198
2774307694	Ga0263511_11748 amino acid carrier protein	COG1115:Naﶩ媞⧞ symporter				8	18.3	59.408	3720000000	4650000000	3400000000	9140000000	9460000000	9730000000	6895000000	96	9.83853
2774308773	Ga0263511_111829 LSU ribosomal protein L6P	COG0097:Ribosomal protein L6P/L9E				9	59.1	19.688	11900000000	7040000000	9640000000	6520000000	4660000000	6420000000	6780000000	97	9.83123
2774307155	Ga0263511_11206 dihydrolipoamide dehydrogenase	COG1249:Pyruvate/2-oxoglutarate dehydrogenase complex, dihydrolipoamide dehydrogenase (E3) component or related enzyme				27	72.7	50.303	8230000000	8670000000	8630000000	5110000000	4290000000	4730000000	6670000000	98	9.82413
2774309054	Ga0263511_112110 predicted Zn-dependent peptidase	COG0612:Predicted Zn-dependent peptidase				47	58.1	105.54	4500000000	4940000000	4390000000	8750000000	8400000000	8390000000	6665000000	99	9.8238
2774308926	Ga0263511_111982 transcription termination factor Rho	COG1158:Transcription termination factor Rho				24	51.5	61.816	10900000000	12600000000	9980000000	3160000000	2780000000	3220000000	6600000000	100	9.81954
2774308402	Ga0263511_111457 3,4-dihydroxy-2-butanone 4-phosphate synthase	COG0108:3,4-dihydroxy-2-butanone 4-phosphate synthase				25	69	42.395	8660000000	9180000000	8630000000	4100000000	4390000000	3910000000	6510000000	101	9.81358
2774307708	Ga0263511_11762 LSU ribosomal protein L11P	COG0080:Ribosomal protein L11				8	61.4	15.339	7910000000	9630000000	8290000000	4940000000	4820000000	5100000000	6505000000	102	9.81325
2774308785	Ga0263511_111841 LSU ribosomal protein L2P	COG0090:Ribosomal protein L2				10	32.1	29.835	8430000000	8090000000	7090000000	4610000000	5740000000	4610000000	6415000000	103	9.8072
2774309167	Ga0263511_112223 SSU ribosomal protein S9P	COG0103:Ribosomal protein S9				7	58.6	14.619	9510000000	10500000000	9220000000	3340000000	3220000000	3110000000	6280000000	104	9.79796
2774308049	Ga0263511_111103 glycine/serine hydroxymethyltransferase	COG0112:Glycine/serine hydroxymethyltransferase				27	82.1	46.265	7740000000	8190000000	7500000000	4740000000	5020000000	4290000000	6260000000	105	9.79657
2774307428	Ga0263511_11481 electron transfer flavoprotein alpha subunit apoprotein	COG2025:Electron transfer flavoprotein, alpha subunit				16	66	33.285	14600000000	10900000000	11300000000	1330000000	1470000000	1560000000	6230000000	106	9.79449
2774308144	Ga0263511_111198 succinyl-CoA synthetase alpha subunit	COG0074:Succinyl-CoA synthetase, alpha subunit				14	75.5	29.779	8540000000	8790000000	9490000000	3850000000	3640000000	3710000000	6195000000	107	9.79204
2774307403	Ga0263511_11456 outer membrane beta-barrel protein					37	50.3	103.32	2400000000	3300000000	2370000000	9950000000	9130000000	9070000000	6185000000	108	9.79134
2774307073	Ga0263511_11123 isoleucyl-tRNA synthetase	COG0060:Isoleucyl-tRNA synthetase				49	55.3	132.82	9150000000	9370000000	8140000000	4200000000	4190000000	3630000000	6170000000	109	9.79029
2774309225	Ga0263511_112281 2-oxoglutarate dehydrogenase E1 component	COG0567:2-oxoglutarate dehydrogenase complex, dehydrogenase (E1) component, and related enzymes				40	50.1	104.54	7070000000	7270000000	7360000000	4420000000	4830000000	4900000000	5985000000	110	9.77706
2774307861	Ga0263511_11915 zinc carboxypeptidase			carboxypeptidase		41	59.9	92.413	3870000000	3880000000	3200000000	8680000000	8070000000	8230000000	5975000000	111	9.77634
2774308034	Ga0263511_111088 imidazolonepropionase-like amidohydrolase	COG1228:Imidazolonepropionase or related amidohydrolase				26	77.8	46.182	3790000000	3980000000	3880000000	8890000000	7840000000	8540000000	5910000000	112	9.77159
2774308931	Ga0263511_111987 hypothetical protein					16	64.6	25.388	7590000000	7050000000	6680000000	4860000000	4770000000	5120000000	5900000000	113	9.77085
2774309000	Ga0263511_112056 predicted secreted protein (Por secretion system target)	COG4447:Uncharacterized protein related to plant photosystem II stability/assembly factor				34	44.1	126.45	3280000000	3390000000	3190000000	8810000000	8880000000	8390000000	5890000000	114	9.77012
2774308954	Ga0263511_112010 dipeptidyl aminopeptidase/acylaminoacyl peptidase	COG1506:Dipeptidyl aminopeptidase/acylaminoacyl peptidase				42	74.3	84.039	2680000000	3130000000	2790000000	9440000000	8640000000	9610000000	5885000000	115	9.76975
2774309166	Ga0263511_112222 LSU ribosomal protein L13P	COG0102:Ribosomal protein L13				10	68.2	16.805	5850000000	6390000000	5620000000	5800000000	5960000000	5010000000	5825000000	116	9.7653
2774308466	Ga0263511_111521 uncharacterized protein DUF5019					9	25.7	65.522	2580000000	2600000000	2470000000	9990000000	8920000000	9750000000	5760000000	117	9.76042
2774308769	Ga0263511_111825 LSU ribosomal protein L15P	COG0200:Ribosomal protein L15				10	63.6	16.058	6640000000	6480000000	5250000000	5730000000	5710000000	4890000000	5720000000	118	9.7574
2774309147	Ga0263511_112203 membrane carboxypeptidase/penicillin-binding protein	COG5009:Membrane carboxypeptidase/penicillin-binding protein				27	40.1	86.14	4300000000	5070000000	4340000000	6970000000	6330000000	7300000000	5700000000	119	9.75587
2774307959	Ga0263511_111013 protein translocase subunit secA					65	69.4	127.25	8300000000	8600000000	7890000000	3300000000	3460000000	3460000000	5675000000	120	9.75397
2774307839	Ga0263511_11893 dihydrolipoamide dehydrogenase	COG1249:Pyruvate/2-oxoglutarate dehydrogenase complex, dihydrolipoamide dehydrogenase (E3) component or related enzyme				27	68.6	49.653	7200000000	6670000000	6730000000	3970000000	4250000000	4490000000	5580000000	121	9.74663
2774307780	Ga0263511_11834 enoyl-[acyl-carrier-protein] reductase [NADH]	COG0623:Enoyl-[acyl-carrier-protein] reductase (NADH)				16	80.4	29.878	8090000000	8420000000	7110000000	3830000000	3920000000	3770000000	5515000000	122	9.74155
2774307240	Ga0263511_11291 biopolymer transport protein ExbD	COG0848:Biopolymer transport protein ExbD				13	57	24.122	4120000000	4100000000	3830000000	7220000000	6880000000	8120000000	5500000000	123	9.74036
2774308076	Ga0263511_111130 RND family efflux transporter MFP subunit	COG0845:Multidrug efflux pump subunit AcrA (membrane-fusion protein)				21	62.2	40.609	2680000000	3160000000	3160000000	8240000000	7740000000	7760000000	5450000000	124	9.7364
2774309328	Ga0263511_112384 multidrug efflux pump subunit AcrB	COG0841:Multidrug efflux pump subunit AcrB				40	37.9	130.41	2610000000	2920000000	2390000000	7950000000	8350000000	8260000000	5435000000	125	9.7352
2774308716	Ga0263511_111772 bacteriorhodopsin	COG5524:Bacteriorhodopsin				3	12	27.064	1580000000	1470000000	1700000000	9810000000	9170000000	9140000000	5420000000	126	9.734
2774307816	Ga0263511_11870 TalC/MipB family fructose-6-phosphate aldolase	COG0176:Transaldolase				13	86.2	23.198	7210000000	9660000000	5920000000	4850000000	3600000000	4620000000	5385000000	127	9.73119
2774309169	Ga0263511_112225 translation elongation factor Ts (EF-Ts)	COG0264:Translation elongation factor EF-Ts				28	83.8	34.644	7470000000	6210000000	8360000000	4540000000	4530000000	4510000000	5375000000	128	9.73038
2774308625	Ga0263511_111681 ATP-dependent Clp protease ATP-binding subunit ClpA	COG0542:ATP-dependent Clp protease ATP-binding subunit ClpA				42	57.4	95.569	8260000000	9340000000	8170000000	2250000000	2320000000	2520000000	5345000000	129	9.72795
2774309234	Ga0263511_112290 peptidase M28-like protein			aminopeptidases		25	53.6	58.006	4570000000	5050000000	4640000000	6250000000	5590000000	6370000000	5320000000	130	9.72591
2774308774	Ga0263511_111830 SSU ribosomal protein S8P	COG0096:Ribosomal protein S8				8	59.8	14.827	4330000000	4990000000	3520000000	5590000000	5380000000	5420000000	5185000000	131	9.71475
2774308768	Ga0263511_111824 protein translocase subunit secY/sec61 alpha	COG0201:Preprotein translocase subunit SecY				12	18.9	47.597	2460000000	2350000000	1980000000	8100000000	7780000000	7980000000	5120000000	132	9.70927
2774308855	Ga0263511_111911 malate dehydrogenase (NAD)	COG0039:Malate/lactate dehydrogenase				tuy	82.1	32.367	6460000000	7240000000	6290000000	3750000000	3410000000	3640000000	5020000000	133	9.7007
2774309302	Ga0263511_112358 ATP synthase F1 subcomplex gamma subunit	COG0224:FoF1-type ATP synthase, gamma subunit				17	77	31.529	6550000000	7190000000	6610000000	2870000000	3300000000	2940000000	4925000000	134	9.69241
2774308028	Ga0263511_111082 adenylosuccinate synthetase	COG0104:Adenylosuccinate synthase				26	66.9	46.894	7950000000	7780000000	6790000000	2980000000	2790000000	2830000000	4885000000	135	9.68886
2774308062	Ga0263511_111116 peptidase S41-like protein					15	46.8	54.363	2120000000	2640000000	1500000000	7370000000	7010000000	7630000000	4825000000	136	9.6835
2774307944	Ga0263511_11998 peptidase M28-like protein			aminopeptidases		16	56.8	39.132	2730000000	2980000000	2780000000	7000000000	6580000000	6490000000	4735000000	137	9.67532
2774309289	Ga0263511_112345 acyl-CoA reductase-like NAD-dependent aldehyde dehydrogenase	COG1012:Acyl-CoA reductase or other NAD-dependent aldehyde dehydrogenase				25	69.8	55.437	7490000000	7180000000	6620000000	2830000000	2690000000	2800000000	4725000000	138	9.6744
2774306973	Ga0263511_1123 pyruvate kinase	COG0469:Pyruvate kinase				24	60.6	52.776	6070000000	6800000000	6200000000	3360000000	2780000000	3130000000	4715000000	139	9.67348
2774308601	Ga0263511_111657 DNA polymerase III beta subunit	COG0592:DNA polymerase III sliding clamp (beta) subunit, PCNA homolog				22	75.5	40.83	4590000000	5210000000	4630000000	4500000000	3790000000	4620000000	4605000000	140	9.66323
2774307592	Ga0263511_11646 LPS O-antigen subunit length determinant protein (WzzB/FepE family)	COG3765:LPS O-antigen chain length determinant protein, WzzB/FepE family				18	50.9	41.445	2090000000	2300000000	2060000000	7860000000	7450000000	6880000000	4590000000	141	9.66181
2774308784	Ga0263511_111840 SSU ribosomal protein S19P	COG0185:Ribosomal protein S19				6	65.2	10.257	9950000000	10600000000	6960000000	1650000000	2150000000	1400000000	4555000000	142	9.65849
2774308624	Ga0263511_111680 DNA gyrase A subunit	COG0188:DNA gyrase/topoisomerase IV, subunit A				47	57.2	94.183	6550000000	6720000000	6350000000	2710000000	2590000000	2530000000	4530000000	143	9.6561
2774308760	Ga0263511_111816 enolase	COG0148:Enolase				22	58.4	46.156	4810000000	5530000000	5400000000	3830000000	4210000000	3860000000	4510000000	144	9.65418
2774308888	Ga0263511_111944 branched-chain amino acid aminotransferase group II	COG0115:Branched-chain amino acid aminotransferase/4-amino-4-deoxychorismate lyase				28	88	39.139	6470000000	6340000000	5880000000	3060000000	3110000000	2890000000	4495000000	145	9.65273
2774307241	Ga0263511_11292 biopolymer transport protein ExbD	COG0848:Biopolymer transport protein ExbD				7	40	17.262	3850000000	3140000000	3670000000	5600000000	5420000000	5040000000	4445000000	146	9.64787
2774307197	Ga0263511_11248 Beta-barrel assembly machine subunit BamA	COG4775:Outer membrane protein assembly factor BamA				25	40.4	95.269	2020000000	2000000000	2220000000	7270000000	6560000000	6680000000	4390000000	147	9.64246
2774307278	Ga0263511_11329 phosphoribosylaminoimidazolecarboxamide formyltransferase/IMP cyclohydrolase	COG0138:AICAR transformylase/IMP cyclohydrolase PurH				24	59.7	56.178	6300000000	6860000000	6280000000	2320000000	2450000000	1970000000	4365000000	148	9.63998
2774309010	Ga0263511_112066 RIP metalloprotease RseP					22	47.8	50.743	2270000000	2110000000	1980000000	7500000000	6420000000	7700000000	4345000000	149	9.63799
2774307927	Ga0263511_11981 DNA-binding response OmpR family regulator	COG0745:DNA-binding response regulator, OmpR family, contains REC and winged-helix (wHTH) domain				12	58.8	26.79	6990000000	7510000000	6540000000	1860000000	2070000000	2000000000	4305000000	150	9.63397
2774308757	Ga0263511_111813 uncharacterized surface protein with fasciclin (FAS1) repeats	COG2335:Uncaracterized surface protein containing fasciclin (FAS1) repeats				6	31.6	33.062	1610000000	2660000000	1590000000	6610000000	7080000000	5910000000	4285000000	151	9.63195
2774308791	Ga0263511_111847 SSU ribosomal protein S7P	COG0049:Ribosomal protein S7				10	57	18.35	6420000000	6260000000	5420000000	2870000000	2710000000	3140000000	4280000000	152	9.63144
2774307124	Ga0263511_11174 quinol:cytochrome c oxidoreductase membrane protein					5	46.9	19.944	2270000000	1840000000	1870000000	7590000000	6130000000	6470000000	4200000000	153	9.62325
2774308386	Ga0263511_111441 MlaD protein					18	65.8	35.643	1660000000	1990000000	1590000000	6570000000	6540000000	6380000000	4185000000	154	9.6217
2774307416	Ga0263511_11469 ATP-dependent phosphoenolpyruvate carboxykinase	COG1866:Phosphoenolpyruvate carboxykinase, ATP-dependent				29	78.5	59.801	5660000000	5750000000	5460000000	2850000000	2590000000	2720000000	4155000000	155	9.61857
2774307427	Ga0263511_11480 electron transfer flavoprotein beta subunit	COG2086:Electron transfer flavoprotein, alpha and beta subunits				12	60.3	25.795	7530000000	6680000000	7610000000	1540000000	1100000000	1370000000	4110000000	156	9.61384
2774307604	Ga0263511_11658 cytochrome c-type biogenesis protein CcsB	COG0755:ABC-type transport system involved in cytochrome c biogenesis, permease component				29	32.3	118.22	1560000000	2230000000	1830000000	6500000000	5980000000	6020000000	4105000000	157	9.61331
2774308687	Ga0263511_111743 YceI-like domain-containing protein					10	60.9	22.624	3680000000	4060000000	3360000000	4330000000	4520000000	4150000000	4105000000	158	9.61331
2774308227	Ga0263511_111281 phenylalanyl-tRNA synthetase beta subunit	COG0072:Phenylalanyl-tRNA synthetase beta subunit				41	68.3	90.602	5760000000	5840000000	5330000000	2870000000	2820000000	2800000000	4100000000	159	9.61278
2774308739	Ga0263511_111795 glycine dehydrogenase (decarboxylating)	COG1003:Glycine cleavage system protein P (pyridoxal-binding), C-terminal domain				36	57.6	106.44	5780000000	5860000000	5470000000	2680000000	2520000000	2720000000	4095000000	160	9.61225
2774307208	Ga0263511_11259 sortilin (neurotensin receptor 3)					45	53.4	115.82	2560000000	2640000000	2600000000	5750000000	5590000000	5520000000	4080000000	161	9.61066
2774308770	Ga0263511_111826 LSU ribosomal protein L30P	COG1841:Ribosomal protein L30/L7E				4	65	6.7359	4040000000	4060000000	4610000000	3640000000	3860000000	4000000000	4020000000	162	9.60423
2774307144	Ga0263511_11195 adenosylhomocysteinase	COG0499:S-adenosylhomocysteine hydrolase				22	57.9	48.153	6180000000	6470000000	6920000000	1780000000	1780000000	1620000000	3980000000	163	9.59988
2774307426	Ga0263511_11479 pyruvate/2-oxoglutarate/acetoin dehydrogenase E1 component	COG0022:Pyruvate/2-oxoglutarate/acetoin dehydrogenase complex, dehydrogenase (E1) component				20	71.1	35.988	6070000000	6590000000	5670000000	2070000000	2200000000	2130000000	3935000000	164	9.59494
2774308692	Ga0263511_111748 ATP-dependent metalloprotease FtsH	COG0465:ATP-dependent Zn proteases				30	56.2	72.946	5710000000	4120000000	4140000000	3500000000	3710000000	3550000000	3915000000	165	9.59273
2774307613	Ga0263511_11667 predicted flap endonuclease-1-like 5' DNA nuclease	COG3743: Predicted 5' DNA nuclease, flap endonuclease-1-like, helix-3-turn-helix (H3TH) domain				16	52	31.375	5370000000	6010000000	5380000000	2270000000	2150000000	2350000000	3860000000	166	9.58659
2774307119	Ga0263511_11169 translation initiation factor 2 (bIF-2)	COG0532:Translation initiation factor IF-2, a GTPase				45	56.4	102.15	6540000000	6500000000	6060000000	1490000000	1620000000	1540000000	3840000000	167	9.58433
2774308096	Ga0263511_111150 GTP-binding protein TypA/BipA	COG1217:8u vy7yhhg7y6tgfvgty				27	54.2	65.903	5920000000	6060000000	6300000000	1740000000	1620000000	1690000000	3830000000	168	9.5832
2774309269	Ga0263511_112325 uncharacterized protein DUF4270					19	45.6	57.966	1580000000	1860000000	1540000000	6760000000	6290000000	5790000000	3825000000	169	9.58263
2774307966	Ga0263511_111020 fumarase class II	COG0114:Fumarate hydratase class II				19	61.4	50.317	5500000000	6550000000	4580000000	3050000000	3010000000	3070000000	3825000000	170	9.58263
2774309045	Ga0263511_112101 cytochrome c oxidase subunit III					11	30.3	37.385	2360000000	2140000000	2070000000	6050000000	5230000000	5580000000	3795000000	171	9.57921
2774307516	Ga0263511_11569 methylmalonyl-CoA mutase cobalamin-binding domain/chain/methylmalonyl-CoA mutase cobalamin-binding domain/chain	COG1884:Methylmalonyl-CoA mutase, N-terminal domain/subunit				49	48.3	128.3	4680000000	5460000000	4830000000	2900000000	2500000000	2620000000	3790000000	172	9.57864
2774308132	Ga0263511_111186 transketolase C-terminal domain/subunit	COG3958:Transketolase, C-terminal subunit				12	55.7	34.217	6390000000	6520000000	5490000000	1730000000	1710000000	2070000000	3780000000	173	9.57749
2774306960	Ga0263511_1110 sortilin (neurotensin receptor 3)					33	45.3	106.96	3630000000	3530000000	3620000000	3860000000	4100000000	3890000000	3745000000	174	9.57345
2774307348	Ga0263511_11401 3-deoxy-D-arabinoheptulosonate-7-phosphate synthase	COG2876:3-deoxy-D-arabino-heptulosonate 7-phosphate (DAHP) synthase				24	67.8	40.628	5640000000	6430000000	6070000000	1510000000	1580000000	1800000000	3720000000	175	9.57054
2774309304	Ga0263511_112360 ATP synthase F1 subcomplex delta subunit	COG0712:FoF1-type ATP synthase, delta subunit				11	63.2	20.6	4980000000	5260000000	5060000000	2450000000	2190000000	1910000000	3715000000	176	9.56996
2774309307	Ga0263511_112363 ATP synthase F0 subcomplex A subunit	COG0356:FoF1-type ATP synthase, membrane subunit a				8	25.5	40.728	4850000000	2360000000	4440000000	3740000000	3270000000	3670000000	3705000000	177	9.56879
2774307833	Ga0263511_11887 zinc carboxypeptidase			carboxypeptidase		40	59.8	94.465	2090000000	2180000000	1830000000	5210000000	5250000000	5310000000	3695000000	178	9.56761
2774309326	Ga0263511_112382 outer membrane protein TolC	COG1538:Outer membrane protein TolC				18	48.1	50.48	1440000000	1270000000	1470000000	6340000000	6170000000	5850000000	3660000000	179	9.56348
2774307127	Ga0263511_11177 heme/copper-type cytochrome/quinol oxidase subunit 2	COG1622:Heme/copper-type cytochrome/quinol oxidase, subunit 2				10	41.7	39.006	2070000000	2080000000	1920000000	5200000000	6470000000	6430000000	3640000000	180	9.5611
2774307128	Ga0263511_11178 heme/copper-type cytochrome/quinol oxidase subunit 1	COG0843:Heme/copper-type cytochrome/quinol oxidase, subunit 1				8	15.3	66.225	1810000000	2530000000	1410000000	5580000000	4660000000	5010000000	3595000000	181	9.5557
2774308014	Ga0263511_111068 outer membrane receptor protein involved in Fe transport	COG1629:Outer membrane receptor proteins, mostly Fe transport	TBDT			29	43.8	90.85	1520000000	1770000000	1480000000	5410000000	5990000000	6400000000	3590000000	182	9.55509
2774309188	Ga0263511_112244 uncharacterized protein DUF2723					31	30.5	120.33	1710000000	1920000000	1640000000	6010000000	5260000000	6170000000	3590000000	183	9.55509
2774308974	Ga0263511_112030 aspartate/methionine/tyrosine aminotransferase	COG0436:Aspartate/methionine/tyrosine aminotransferase				18	59.3	41.766	5650000000	5210000000	5450000000	1840000000	1860000000	1960000000	3585000000	184	9.55449
2774307767	Ga0263511_11821 putative aminopeptidase FrvX	COG1363:Putative aminopeptidase FrvX		aminopeptidases		22	78.5	40.126	3510000000	3590000000	3880000000	3380000000	3900000000	3060000000	3550000000	185	9.55023
2774308852	Ga0263511_111908 histidine kinase/DNA gyrase B/HSP90-like ATPase					25	72.5	50.264	5120000000	6110000000	5640000000	1700000000	1710000000	1950000000	3535000000	186	9.54839
2774307090	Ga0263511_11140 LSU ribosomal protein L21P	COG0261:Ribosomal protein L21				8	60.2	18.054	4640000000	4430000000	5020000000	2630000000	2550000000	2380000000	3530000000	187	9.54777
2774307105	Ga0263511_11155 nucleoid DNA-binding protein	COG0776:Bacterial nucleoid DNA-binding protein				6	57.3	10.442	6240000000	9320000000	8750000000	646000000	538000000	697000000	3468500000	188	9.54014
2774306963	Ga0263511_1113 succinate dehydrogenase subunit A	COG1053:Succinate dehydrogenase/fumarate reductase, flavoprotein subunit				31	48	74.213	3080000000	2970000000	2790000000	3810000000	4090000000	3890000000	3445000000	189	9.53719
2774307370	Ga0263511_11423 Na(+)-translocating NADH:ubiquinone oxidoreductase C subunit	COG2869:Na+transporting NADH:ubiquinone oxidoreductase, subunit NqrC				11	52.2	24.913	1930000000	2180000000	1690000000	4900000000	4810000000	4670000000	3425000000	190	9.53466
2774308516	Ga0263511_111572 glyceraldehyde-3-phosphate dehydrogenase type I	COG0057:Glyceraldehyde-3-phosphate dehydrogenase/erythrose-4-phosphate dehydrogenase				27	70.6	53.161	5940000000	4870000000	4380000000	2460000000	2450000000	2350000000	3420000000	191	9.53403
2774308868	Ga0263511_111924 imidazolonepropionase-like amidohydrolase	COG1228:Imidazolonepropionase or related amidohydrolase				45	47	122.35	2200000000	2050000000	2080000000	4630000000	4670000000	5100000000	3415000000	192	9.53339
2774308541	Ga0263511_111597 LSU ribosomal protein L19P	COG0335:Ribosomal protein L19				5	50.9	13.44	4560000000	7120000000	2900000000	1510000000	1920000000	3920000000	3410000000	193	9.53275
2774308406	Ga0263511_111461 hypothetical protein					27	56.9	81.033	2630000000	2900000000	2450000000	3890000000	4150000000	3910000000	3395000000	194	9.53084
2774308789	Ga0263511_111845 SSU ribosomal protein S10P	COG0051:Ribosomal protein S10				8	65.3	11.385	5850000000	6130000000	5450000000	1240000000	1170000000	1330000000	3390000000	195	9.5302
2774307368	Ga0263511_11421 Na(+)-translocating NADH:ubiquinone oxidoreductase A subunit	COG1726:Na+transporting NADH:ubiquinone oxidoreductase, subunit NqrA				18	44.8	49.401	4670000000	4210000000	4630000000	2380000000	2500000000	2550000000	3380000000	196	9.52892
2774307577	Ga0263511_11631 nucleotide sugar dehydrogenase	COG0677:UDP-N-acetyl-D-mannosaminuronate dehydrogenase				19	53.7	46.631	4510000000	4460000000	4080000000	2150000000	2670000000	2450000000	3375000000	197	9.52827
2774307362	Ga0263511_11415 predicted secreted protein (Por secretion system target)					25	26.2	118.84	2070000000	2070000000	2040000000	5100000000	4800000000	4630000000	3350000000	198	9.52504
2774307029	Ga0263511_1179 ribose-phosphate pyrophosphokinase	COG0462:Phosphoribosylpyrophosphate synthetase				13	57.8	34.43	5000000000	3950000000	5210000000	2520000000	2730000000	2600000000	3340000000	199	9.52375
2774308301	Ga0263511_111356 competence ComEA-like helix-hairpin-helix protein	COG2183:Transcriptional accessory protein Tex/SPT6				19	40.2	79.227	5680000000	6200000000	4740000000	1780000000	1770000000	1810000000	3275000000	200	9.51521
2774307083	Ga0263511_11133 TonB-dependent receptor	COG1629:Outer membrane receptor proteins, mostly Fe transport	TBDT			45	60.7	105.6	2100000000	2420000000	1990000000	4470000000	4120000000	4260000000	3270000000	201	9.51455
2774307519	Ga0263511_11572 glutamine synthetase	COG0174:Glutamine synthetase				16	59.5	38.079	5690000000	5090000000	5680000000	1420000000	1260000000	1160000000	3255000000	202	9.51255
2774307081	Ga0263511_11131 phosphate transporter family protein					20	28.2	82.527	2130000000	1640000000	2290000000	4140000000	4120000000	4140000000	3205000000	203	9.50583
2774308000	Ga0263511_111054 hypothetical protein					6	41.8	19.215	2320000000	2520000000	2350000000	4510000000	4890000000	3830000000	3175000000	204	9.50174
2774308479	Ga0263511_111534 periplasmic chaperone for outer membrane proteins SurA	COG0760:Parvulin-like peptidyl-prolyl isomerase				29	61	50.563	2010000000	2100000000	2110000000	4340000000	4520000000	4180000000	3145000000	205	9.49762
2774307597	Ga0263511_11651 predicted secreted protein (Por secretion system target)					28	33.5	126.19	1340000000	1580000000	1280000000	5470000000	4770000000	4690000000	3135000000	206	9.49624
2774307531	Ga0263511_11584 LSU ribosomal protein L20P	COG0292:Ribosomal protein L20				5	36.8	13.107	3220000000	3550000000	3040000000	3020000000	3350000000	2930000000	3130000000	207	9.49554
2774307053	Ga0263511_11103 glucose-6-phosphate isomerase	COG0166:Glucose-6-phosphate isomerase				26	62.8	58.889	4350000000	4270000000	3970000000	2260000000	2190000000	2180000000	3115000000	208	9.49346
2774307742	Ga0263511_11796 protein translocase subunit yidC	COG0706:Membrane protein insertase Oxa1/YidC/SpoIIIJ, required for the localization of integral membrane proteins				22	43.5	72.601	2120000000	2240000000	1820000000	3980000000	4030000000	3950000000	3095000000	209	9.49066
2774307249	Ga0263511_11300 trigger factor	COG0544:FKBP-type peptidyl-prolyl cis-trans isomerase (trigger factor)				y	69.5	50.747	5270000000	4790000000	6060000000	1240000000	1400000000	1150000000	3095000000	210	9.49066
2774309377	Ga0263511_112433 regulator of protease activity HflC (stomatin/prohibitin superfamily)	COG0330:Regulator of protease activity HflC, stomatin/prohibitin superfamily				15	46.5	32.066	1290000000	1210000000	1240000000	5160000000	4870000000	4980000000	3080000000	211	9.48855
2774308933	Ga0263511_111989 hypothetical protein					18	59.6	44.882	1580000000	1570000000	1150000000	4910000000	4580000000	4600000000	3080000000	212	9.48855
2774309195	Ga0263511_112251 acetyl-CoA carboxylase biotin carboxylase subunit					28	70.4	49.665	4810000000	4850000000	4800000000	1350000000	1330000000	1340000000	3075000000	213	9.48785
2774307049	Ga0263511_1199 4-hydroxyphenylpyruvate dioxygenase	COG3185:4-hydroxyphenylpyruvate dioxygenase and related hemolysins				23	63	44.083	4120000000	4340000000	3580000000	2550000000	2330000000	2320000000	3065000000	214	9.48643
2774308759	Ga0263511_111815 citrate synthase	COG0372:Citrate synthase				20	57.9	47.833	5150000000	3440000000	3920000000	2550000000	2600000000	2660000000	3050000000	215	9.4843
2774309366	Ga0263511_112422 protein RecA	COG0468:RecA/RadA recombinase				15	53.7	36.188	4570000000	5540000000	4920000000	1520000000	1370000000	1390000000	3045000000	216	9.48359
2774308838	Ga0263511_111894 predicted amidohydrolase YtcJ	COG1574:Predicted amidohydrolase YtcJ				26	54.7	60.522	1220000000	1280000000	1210000000	5070000000	4920000000	4780000000	3030000000	217	9.48144
2774309268	Ga0263511_112324 glucosamine--fructose-6-phosphate aminotransferase (isomerizing)	COG0449:Glucosamine 6-phosphate synthetase, contains amidotransferase and phosphosugar isomerase domains				25	47.9	68.286	3970000000	3960000000	3990000000	1870000000	1850000000	1980000000	2970000000	218	9.47276
2774308626	Ga0263511_111682 pyruvate/2-oxoglutarate dehydrogenase complex dihydrolipoamide acyltransferase (E2) component	COG0508:Pyruvate/2-oxoglutarate dehydrogenase complex, dihydrolipoamide acyltransferase (E2) component				19	60.6	48.62	4210000000	5600000000	4100000000	1600000000	1750000000	1480000000	2925000000	219	9.46613
2774307670	Ga0263511_11724 membrane protein YfhO					25	36.5	91.732	1420000000	1750000000	1490000000	4070000000	4160000000	4330000000	2910000000	220	9.46389
2774309254	Ga0263511_112310 glutamine phosphoribosylpyrophosphate amidotransferase	COG0034:Glutamine phosphoribosylpyrophosphate amidotransferase				33	61.6	72.02	3890000000	3640000000	3550000000	2060000000	1850000000	2150000000	2850000000	221	9.45484
2774309013	Ga0263511_112069 ferrous iron transporter FeoB	COG0370:Fe2 transport system protein B	TBDT			24	39.3	77.999	2030000000	3020000000	2010000000	2720000000	2970000000	3030000000	2845000000	222	9.45408
2774307196	Ga0263511_11247 periplasmic chaperone for outer membrane proteins Skp	COG2825:Periplasmic chaperone for outer membrane proteins, Skp family				11	41	32.119	2030000000	2430000000	1390000000	3250000000	3300000000	3650000000	2840000000	223	9.45332
2774308455	Ga0263511_111510 glycosidase	COG0366:Glycosidase			GH13_38(64-460)	29	52.5	71.52	1880000000	2150000000	1850000000	3480000000	3500000000	3730000000	2815000000	224	9.44948
2774307245	Ga0263511_11296 asparaginyl-tRNA synthetase	COG0017:Aspartyl/asparaginyl-tRNA synthetase				27	53.4	54.56	4900000000	5340000000	4200000000	1400000000	1240000000	1430000000	2815000000	225	9.44948
2774307118	Ga0263511_11168 NusA antitermination factor	COG0195:Transcription antitermination factor NusA, contains S1 and KH domains				20	54.1	47.297	4430000000	4530000000	4830000000	1180000000	1070000000	1110000000	2805000000	226	9.44793
2774308458	Ga0263511_111513 glycosidase	COG0366:Glycosidase			GH13(179-509)	29	56.7	74.19	1780000000	1960000000	1700000000	3830000000	4030000000	3630000000	2795000000	227	9.44638
2774307351	Ga0263511_11404 YceI-like domain-containing protein					14	65.5	24.664	3630000000	3870000000	3000000000	2290000000	2400000000	2580000000	2790000000	228	9.4456
2774307914	Ga0263511_11968 ABC-type multidrug transport system ATPase subunit	COG1131:ABC-type multidrug transport system, ATPase component	ABC			15	56.2	33.323	3440000000	2270000000	3560000000	2570000000	1960000000	3000000000	2785000000	229	9.44483
2774308231	Ga0263511_111285 cyclophilin family peptidyl-prolyl cis-trans isomerase	COG0652:Peptidyl-prolyl cis-trans isomerase (rotamase) - cyclophilin family				17	55.6	43.122	1590000000	1510000000	1510000000	3970000000	4370000000	3990000000	2780000000	230	9.44404
2774309226	Ga0263511_112282 2-oxoglutarate dehydrogenase E2 component	COG0508:Pyruvate/2-oxoglutarate dehydrogenase complex, dihydrolipoamide acyltransferase (E2) component				15	52	43.612	4170000000	4140000000	3510000000	1980000000	1900000000	2040000000	2775000000	231	9.44326
2774307551	Ga0263511_11605 outer membrane transport energization protein ExbB	COG0811:Biopolymer transport protein ExbB/TolQ	TBDT			8	31.4	25.018	2460000000	2180000000	2050000000	3080000000	3030000000	3000000000	2730000000	232	9.43616
2774308762	Ga0263511_111818 LSU ribosomal protein L17P	COG0203:Ribosomal protein L17				10	55.3	18.381	4600000000	2880000000	3090000000	2320000000	2430000000	2560000000	2720000000	233	9.43457
2774308778	Ga0263511_111834 LSU ribosomal protein L14P	COG0093:Ribosomal protein L14				3	26.2	13.544	3250000000	1730000000	2150000000	2900000000	2510000000	3160000000	2705000000	234	9.43217
2774308995	Ga0263511_112051 acyl-homoserine lactone acylase PvdQ	COG2366:Acyl-homoserine lactone (AHL) acylase PvdQ				27	44.2	88.47	1150000000	1190000000	1020000000	4670000000	4200000000	4420000000	2695000000	235	9.43056
2774308083	Ga0263511_111137 C-terminal processing protease CtpA/Prc	COG0793:C-terminal processing protease CtpA/Prc, contains a PDZ domain				56	59.2	121.55	1580000000	1820000000	1640000000	3600000000	3570000000	3650000000	2695000000	236	9.43056
2774307774	Ga0263511_11828 Beta-barrel assembly machine subunit BamD	COG4105:Outer membrane protein assembly factor BamD, BamD/ComL family				14	52.2	32.25	1200000000	1190000000	1120000000	4550000000	4160000000	4340000000	2680000000	237	9.42813
2774308836	Ga0263511_111892 Zn-dependent M28 family amino/carboxypeptidase	COG2234:Zn-dependent amino- or carboxypeptidase, M28 family		aminopeptidases		20	56.8	52.615	1620000000	1640000000	1350000000	3920000000	3930000000	3700000000	2670000000	238	9.42651
2774307892	Ga0263511_11946 hypothetical protein					22	53	56.028	3450000000	3470000000	3240000000	2090000000	1940000000	1840000000	2665000000	239	9.4257
2774308543	Ga0263511_111599 multidrug efflux pump subunit AcrA (membrane-fusion protein)	COG0845:Multidrug efflux pump subunit AcrA (membrane-fusion protein)				25	67.5	46.515	1390000000	1460000000	1140000000	4020000000	3860000000	4120000000	2660000000	240	9.42488
2774308702	Ga0263511_111758 zinc carboxypeptidase			carboxypeptidase		26	52	67.51	1150000000	1370000000	1180000000	4070000000	3920000000	4310000000	2645000000	241	9.42243
2774308898	Ga0263511_111954 triosephosphate isomerase	COG0149:Triosephosphate isomerase				16	87.3	27.597	3620000000	3880000000	3860000000	1670000000	1590000000	1520000000	2645000000	242	9.42243
2774309034	Ga0263511_112090 outer membrane biosynthesis protein TonB	COG0810:Periplasmic protein TonB, links inner and outer membranes	TBDT			9	38.5	24.94	3290000000	3170000000	2060000000	2570000000	2710000000	2420000000	2640000000	243	9.4216
2774308581	Ga0263511_111637 pyruvate dehydrogenase complex dihydrolipoamide acetyltransferase long form	COG0508:Pyruvate/2-oxoglutarate dehydrogenase complex, dihydrolipoamide acyltransferase (E2) component				22	53.6	58.153	3800000000	4180000000	4270000000	1450000000	1290000000	1330000000	2625000000	244	9.41913
2774307186	Ga0263511_11237 uncharacterized protein DUF3575					6	41.8	18.524	1220000000	1200000000	1210000000	5240000000	4640000000	4010000000	2615000000	245	9.41747
2774307547	Ga0263511_11601 alkylation response protein AidB-like acyl-CoA dehydrogenase	COG1960:Acyl-CoA dehydrogenase related to the alkylation response protein AidB				22	71.3	41.767	3300000000	3200000000	3340000000	2030000000	1950000000	1980000000	2615000000	246	9.41747
2774308777	Ga0263511_111833 LSU ribosomal protein L24P	COG0198:Ribosomal protein L24				5	55	10.865	4080000000	6450000000	4300000000	1060000000	575000000	1080000000	2580000000	247	9.41162
2774307858	Ga0263511_11912 valyl-tRNA synthetase	COG0525:Valyl-tRNA synthetase				39	56.7	101.17	3750000000	3810000000	3360000000	1720000000	1730000000	1790000000	2575000000	248	9.41078
2774309248	Ga0263511_112304 hypothetical protein					8	36.8	32.649	1330000000	1230000000	952000000	3920000000	3800000000	4060000000	2565000000	249	9.40909
2774309080	Ga0263511_112136 2-amino-3-ketobutyrate coenzyme A ligase	COG0156:7-keto-8-aminopelargonate synthetase or related enzyme				21	75.1	44.081	3610000000	4100000000	3410000000	1700000000	1520000000	1630000000	2555000000	250	9.40739
2774308253	Ga0263511_111307 inosine-5'-monophosphate dehydrogenase	COG0516:IMP dehydrogenase/GMP reductase				23	67.6	52.612	3720000000	4230000000	3380000000	1720000000	1380000000	1560000000	2550000000	251	9.40654
2774307830	Ga0263511_11884 Asp-tRNA(Asn)/Glu-tRNA(Gln) amidotransferase A subunit family amidase	COG0154:Asp-tRNAAsn/Glu-tRNAGln amidotransferase A subunit or related amidase				22	50.4	61.132	1420000000	1360000000	1240000000	3620000000	3860000000	3700000000	2520000000	252	9.4014
2774307685	Ga0263511_11739 uncharacterized protein DUF5118					35	54.3	92.24	1480000000	1570000000	1280000000	3990000000	3790000000	3440000000	2505000000	253	9.39881
2774307796	Ga0263511_11850 endopeptidase La	COG0466:ATP-dependent Lon protease, bacterial type				35	45.3	91.989	3670000000	4100000000	3480000000	1470000000	1520000000	1340000000	2500000000	254	9.39794
2774308165	Ga0263511_111219 SSU ribosomal protein S6P	COG0360:Ribosomal protein S6				7	68.7	9.8113	2550000000	3480000000	2950000000	2370000000	2140000000	1820000000	2460000000	255	9.39094
2774307343	Ga0263511_11396 PEGA domain-containing protein					3	15.3	14.757	1450000000	1100000000	1100000000	3420000000	4070000000	3620000000	2435000000	256	9.3865
2774307924	Ga0263511_11978 hypothetical protein					12	38.1	35.5	1460000000	1140000000	1490000000	3500000000	3370000000	3510000000	2430000000	257	9.38561
2774309039	Ga0263511_112095 outer membrane protein TolC	COG1538:Outer membrane protein TolC				17	44.9	49.293	1090000000	1050000000	950000000	4110000000	3760000000	3850000000	2425000000	258	9.38471
2774307263	Ga0263511_11314 hypothetical protein					34	49	96.549	1350000000	1230000000	1090000000	3900000000	3430000000	3850000000	2390000000	259	9.3784
2774307182	Ga0263511_11233 cystathionine beta-lyase/cystathionine gamma-synthase	COG0626:Cystathionine beta-lyase/cystathionine gamma-synthase				10	51	41.976	3350000000	3390000000	3840000000	1260000000	1290000000	1420000000	2385000000	260	9.37749
2774307586	Ga0263511_11640 UDP-N-acetylglucosamine 2-epimerase	COG0381:UDP-N-acetylglucosamine 2-epimerase				20	61.5	40.013	3410000000	3430000000	3210000000	1550000000	1430000000	1380000000	2380000000	261	9.37658
2774308239	Ga0263511_111293 tetratricopeptide repeat protein					12	40.6	28.551	2520000000	2370000000	2370000000	2440000000	2290000000	1900000000	2370000000	262	9.37475
2774308786	Ga0263511_111842 LSU ribosomal protein L23P	COG0089:Ribosomal protein L23				6	70.8	10.694	3630000000	3780000000	2680000000	2010000000	1480000000	1590000000	2345000000	263	9.37014
2774307265	Ga0263511_11316 probable protein-translocating porin PorT					11	55.6	26.867	1150000000	1130000000	1200000000	3830000000	3460000000	4150000000	2330000000	264	9.36736
2774307501	Ga0263511_11554 hypothetical protein					9	62	18.734	1560000000	1490000000	1470000000	3410000000	3080000000	3070000000	2315000000	265	9.36455
2774309209	Ga0263511_112265 D-fructose 1,6-bisphosphatase	COG0158:Fructose-1,6-bisphosphatase				14	53.3	37.455	3170000000	3430000000	2950000000	1400000000	1660000000	1520000000	2305000000	266	9.36267
2774308426	Ga0263511_111481 regulator of protease activity HflC (stomatin/prohibitin superfamily)	COG0330:Regulator of protease activity HflC, stomatin/prohibitin superfamily				15	58.4	31.954	1060000000	1320000000	863000000	3280000000	3290000000	3480000000	2300000000	267	9.36173
2774307524	Ga0263511_11577 alpha-glucosidase (family GH31 glycosyl hydrolase)	COG1501:Alpha-glucosidase, glycosyl hydrolase family GH31			GH31(230-675)	30	52.2	93.417	3200000000	3390000000	2990000000	1580000000	1450000000	1480000000	2285000000	268	9.35889
2774307167	Ga0263511_11218 uncharacterized protein DUF3127					8	86.9	13.899	3310000000	3320000000	3540000000	1130000000	1260000000	1200000000	2285000000	269	9.35889
2774309414	Ga0263511_112470 glyoxylase-like metal-dependent hydrolase (beta-lactamase superfamily II)	COG0491:Glyoxylase or a related metal-dependent hydrolase, beta-lactamase superfamily II				14	60.2	31.594	1650000000	1830000000	1510000000	2780000000	2720000000	2810000000	2275000000	270	9.35698
2774309205	Ga0263511_112261 phosphoglycerate kinase	COG0126:3-phosphoglycerate kinase				22	72.7	42.407	4570000000	3110000000	4270000000	1400000000	1430000000	1430000000	2270000000	271	9.35603
2774308454	Ga0263511_111509 glycosidase	COG0366:Glycosidase			GH13_19(74-419)	24	51.5	62.989	1190000000	1190000000	1190000000	3400000000	3330000000	3420000000	2260000000	272	9.35411
2774307922	Ga0263511_11976 uncharacterized protein DUF1573					6	54.9	16.477	3220000000	3000000000	3090000000	1470000000	1440000000	1300000000	2235000000	273	9.34928
2774308605	Ga0263511_111661 tricorn protease-like protein	COG4946:Uncharacterized N-terminal domain of tricorn protease				47	50.9	121.92	1290000000	1390000000	1150000000	3290000000	3040000000	3180000000	2215000000	274	9.34537
2774308744	Ga0263511_111800 imidazolonepropionase-like amidohydrolase	COG1228:Imidazolonepropionase or related amidohydrolase				23	53.1	45.852	1440000000	1490000000	1270000000	3120000000	2990000000	2930000000	2210000000	275	9.34439
2774309172	Ga0263511_112228 ketol-acid reductoisomerase	COG0059:Ketol-acid reductoisomerase				27	63.5	54.341	3820000000	4130000000	3500000000	914000000	815000000	826000000	2207000000	276	9.3438
2774307968	Ga0263511_111022 outer membrane receptor protein involved in Fe transport	COG1629:Outer membrane receptor proteins, mostly Fe transport	TBDT			28	51.3	92.212	942000000	927000000	866000000	3750000000	3450000000	3760000000	2196000000	277	9.34163
2774309076	Ga0263511_112132 hypothetical protein					9	35.8	23.598	1150000000	1230000000	982000000	3440000000	3160000000	3490000000	2195000000	278	9.34143
2774307556	Ga0263511_11610 GDP-mannose 4,6-dehydratase	COG1089:GDP-D-mannose dehydratase				18	61.4	42.535	2950000000	2640000000	2650000000	1750000000	1700000000	1430000000	2195000000	279	9.34143
2774308978	Ga0263511_112034 cell division protein FtsA	COG0849:Cell division ATPase FtsA				22	67	48.189	3370000000	3120000000	3360000000	1040000000	1070000000	1130000000	2125000000	280	9.32736
2774307677	Ga0263511_11731 signal peptidase I	COG0681:Signal peptidase I				17	34.3	66.62	1140000000	1180000000	972000000	3050000000	3110000000	3250000000	2115000000	281	9.32531
2774307353	Ga0263511_11406 cystathionine beta-lyase/cystathionine gamma-synthase	COG0626:Cystathionine beta-lyase/cystathionine gamma-synthase				15	56.6	43.208	2840000000	2910000000	2250000000	1960000000	1970000000	1870000000	2110000000	282	9.32428
2774307123	Ga0263511_11173 quinol:cytochrome c oxidoreductase quinone-binding subunit 1	COG5557:Ni/Fe-hydrogenase 2 integral membrane subunit HybB				12	18.4	55.823	1330000000	1610000000	1490000000	3560000000	2600000000	2950000000	2105000000	283	9.32325
2774307748	Ga0263511_11802 protein involved in gliding motility GldG	COG3225:ABC-type uncharacterized transport system involved in gliding motility, auxiliary component				21	45.8	62.655	959000000	1010000000	913000000	3240000000	3490000000	3170000000	2090000000	284	9.32015
2774308048	Ga0263511_111102 fumarylacetoacetate hydrolase	COG0179:2-keto-4-pentenoate hydratase/2-oxohepta-3-ene-1,7-dioic acid hydratase (catechol pathway)				15	49.4	47.806	3060000000	2860000000	2610000000	1500000000	1200000000	1340000000	2055000000	285	9.31281
2774308003	Ga0263511_111057 signal recognition particle subunit FFH/SRP54 (srp54)	COG0541:Signal recognition particle GTPase				18	60.6	48.324	3360000000	4080000000	3620000000	713000000	673000000	594000000	2036500000	286	9.30888
2774307373	Ga0263511_11426 Na(+)-translocating NADH:ubiquinone oxidoreductase F subunit	COG2871:Na+transporting NADH:ubiquinone oxidoreductase, subunit NqrF				20	55.6	48.591	2820000000	2550000000	2500000000	1560000000	1340000000	1500000000	2030000000	287	9.3075
2774307129	Ga0263511_11179 Holliday junction DNA helicase subunit RuvB	COG2255:Holliday junction resolvasome RuvABC, ATP-dependent DNA helicase subunit				16	62.4	37.738	3360000000	3320000000	3090000000	741000000	953000000	962000000	2026000000	288	9.30664
2774307458	Ga0263511_11511 alanyl-tRNA synthetase	COG0013:Alanyl-tRNA synthetase				43	54.8	99.032	3130000000	3460000000	2910000000	1120000000	1140000000	1120000000	2025000000	289	9.30643
2774307131	Ga0263511_11181 glyoxylase-like metal-dependent hydrolase (beta-lactamase superfamily II)	COG0491:Glyoxylase or a related metal-dependent hydrolase, beta-lactamase superfamily II				20	66.5	51.454	3170000000	3370000000	3510000000	740000000	835000000	870000000	2020000000	290	9.30535
2774306999	Ga0263511_1149 CO/xanthine dehydrogenase Mo-binding subunit	COG1529:CO or xanthine dehydrogenase, Mo-binding subunit				27	48.7	78.595	1440000000	1550000000	1340000000	2530000000	2630000000	2470000000	2010000000	291	9.3032
2774308660	Ga0263511_111716 aspartate carbamoyltransferase	COG0540:Aspartate carbamoyltransferase, catalytic chain				21	75.7	34.327	2910000000	2810000000	2440000000	1380000000	1570000000	1500000000	2005000000	292	9.30211
2774307534	Ga0263511_11587 Ser-tRNA(Thr) hydrolase /threonyl-tRNA synthetase	COG0441:Threonyl-tRNA synthetase				29	46.4	73.877	2800000000	3340000000	2820000000	1180000000	1210000000	1070000000	2005000000	293	9.30211
2774308822	Ga0263511_111878 3-deoxy-8-phosphooctulonate synthase	COG2877:3-deoxy-D-manno-octulosonic acid (KDO) 8-phosphate synthase				15	72.7	30.558	2270000000	2660000000	2280000000	1450000000	1730000000	1410000000	2000000000	294	9.30103
2774307601	Ga0263511_11655 GMP synthase (glutamine-hydrolysing) B subunit/GMP synthase (glutamine-hydrolysing) A subunit	COG0519:GMP synthase, PP-ATPase domain/subunit				22	63.2	56.412	2850000000	3100000000	2610000000	1390000000	1180000000	1260000000	2000000000	295	9.30103
2774307178	Ga0263511_11229 hypothetical protein					3	23.6	16.788	1170000000	961000000	809000000	3330000000	2810000000	3560000000	1990000000	296	9.29885
2774309066	Ga0263511_112122 WD40 repeat protein					20	66.2	40.516	1970000000	2210000000	1780000000	2040000000	2000000000	1970000000	1985000000	297	9.29776
2774308149	Ga0263511_111203 3-hydroxyacyl-[acyl-carrier-protein] dehydratase /UDP-3-O-[3-hydroxymyristoyl] N-acetylglucosamine deacetylase	COG0774:UDP-3-O-acyl-N-acetylglucosamine deacetylase				18	55.1	51.434	2640000000	2490000000	2310000000	1240000000	1590000000	1660000000	1985000000	298	9.29776
2774307518	Ga0263511_11571 uncharacterized protein DUF4136					8	52	20.666	1300000000	1340000000	1400000000	2910000000	2810000000	2540000000	1970000000	299	9.29447
2774308792	Ga0263511_111848 SSU ribosomal protein S12P	COG0048:Ribosomal protein S12				4	45.2	13.742	4400000000	2530000000	5130000000	1300000000	1410000000	1240000000	1970000000	300	9.29447
2774309029	Ga0263511_112085 allosteric NADP-dependent malic enzyme	COG0281:Malic enzyme				31	49.1	83.861	2270000000	2390000000	2360000000	1580000000	1390000000	1650000000	1960000000	301	9.29226
2774307933	Ga0263511_11987 long-subunit acyl-CoA synthetase (AMP-forming)	COG1022:Long-chain acyl-CoA synthetase (AMP-forming)				32	60.8	67.158	2770000000	2510000000	2390000000	1400000000	1400000000	1530000000	1960000000	302	9.29226
2774307971	Ga0263511_111025 uncharacterized protein DUF5118					37	52.7	91.641	1200000000	1320000000	1100000000	2870000000	2600000000	2570000000	1945000000	303	9.28892
2774308037	Ga0263511_111091 primary replicative DNA helicase	COG0305:Replicative DNA helicase				17	39.4	56.305	2280000000	2810000000	2220000000	1570000000	1550000000	1660000000	1940000000	304	9.2878
2774307686	Ga0263511_11740 pyruvate/2-oxoglutarate/acetoin dehydrogenase E1 component	COG0022:Pyruvate/2-oxoglutarate/acetoin dehydrogenase complex, dehydrogenase (E1) component				37	52.1	91.934	2570000000	3030000000	2490000000	1350000000	1390000000	1370000000	1940000000	305	9.2878
2774309101	Ga0263511_112157 predicted secreted protein (Por secretion system target)					15	35.8	78.919	738000000	779000000	739000000	3100000000	3330000000	3210000000	1939500000	306	9.28769
2774308152	Ga0263511_111206 response regulator receiver domain-containing protein					26	59	59.567	2970000000	3180000000	2860000000	1000000000	1010000000	952000000	1935000000	307	9.28668
2774307369	Ga0263511_11422 Na(+)-translocating NADH:ubiquinone oxidoreductase B subunit	COG1805:Na+transporting NADH:ubiquinone oxidoreductase, subunit NqrB				4	17	43.954	752000000	1050000000	842000000	3040000000	2810000000	3460000000	1930000000	308	9.28556
2774308286	Ga0263511_111340 UDP-N-acetylglucosamine 1-carboxyvinyltransferase	COG0766:UDP-N-acetylglucosamine enolpyruvyl transferase				16	44.8	47.722	2160000000	2950000000	2460000000	1580000000	1380000000	1700000000	1930000000	309	9.28556
2774307807	Ga0263511_11861 putative nucleotidyltransferase with HDIG domain	COG0617:tRNA nucleotidyltransferase/poly(A) polymerase				16	41.9	53.619	2520000000	3410000000	1150000000	1330000000	1740000000	2110000000	1925000000	310	9.28443
2774307549	Ga0263511_11603 glutamate dehydrogenase/leucine dehydrogenase	COG0334:Glutamate dehydrogenase/leucine dehydrogenase				21	72.8	45.245	2780000000	3340000000	2830000000	989000000	1070000000	972000000	1925000000	311	9.28443
2774308651	Ga0263511_111707 predicted nucleic acid-binding Zn-ribbon protein	COG1579:Predicted nucleic acid-binding protein, contains Zn-ribbon domain				17	63	29.713	3150000000	3270000000	3200000000	466000000	691000000	477000000	1920500000	312	9.28341
2774309171	Ga0263511_112227 acyl-CoA reductase-like NAD-dependent aldehyde dehydrogenase	COG1012:Acyl-CoA reductase or other NAD-dependent aldehyde dehydrogenase				23	55.8	59.361	2550000000	2420000000	2330000000	1510000000	1500000000	1430000000	1920000000	313	9.2833
2774307210	Ga0263511_11261 S-adenosylmethionine--tRNA ribosyltransferase-isomerase	COG0809:S-adenosylmethionine:tRNA-ribosyltransferase-isomerase (queuine synthetase)				13	52.4	40.092	2810000000	2990000000	2930000000	960000000	960000000	1010000000	1910000000	314	9.28103
2774307643	Ga0263511_11697 thioredoxin-disulfide reductase	COG0492:Thioredoxin reductase				13	61.9	33.641	2360000000	2800000000	2600000000	1450000000	1380000000	1240000000	1905000000	315	9.27989
2774309412	Ga0263511_112468 iron-regulated ABC transporter permease protein SufD	COG0719:Fe-S cluster assembly scaffold protein SufB				25	70.9	49.452	2890000000	3500000000	2800000000	982000000	860000000	903000000	1891000000	316	9.27669
2774308348	Ga0263511_111403 CzcA family heavy metal efflux pump	COG3696:Cu/Ag efflux pump CusA				36	30.7	160.49	820000000	870000000	703000000	2940000000	2990000000	2910000000	1890000000	317	9.27646
2774307659	Ga0263511_11713 PPK2 family polyphosphate:nucleotide phosphotransferase	COG2326:Polyphosphate kinase 2, PPK2 family				11	46	33.721	2760000000	2610000000	2400000000	1200000000	1350000000	1380000000	1890000000	318	9.27646
2774307260	Ga0263511_11311 SSU ribosomal protein S15P	COG0184:Ribosomal protein S15P/S13E				4	38.2	10.541	2580000000	2560000000	3510000000	1020000000	1190000000	1060000000	1875000000	319	9.273
2774308061	Ga0263511_111115 peptidase S41-like protein					17	48.4	56.165	801000000	896000000	786000000	2850000000	3140000000	2880000000	1873000000	320	9.27254
2774307091	Ga0263511_11141 LSU ribosomal protein L27P	COG0211:Ribosomal protein L27				4	55.8	9.3355	1890000000	2350000000	2060000000	1850000000	1600000000	1690000000	1870000000	321	9.27184
2774309374	Ga0263511_112430 putative autotransporter adhesin-like protein					8	47.6	25.096	2390000000	1930000000	2170000000	1240000000	1510000000	1810000000	1870000000	322	9.27184
2774307923	Ga0263511_11977 protein translocase subunit yajC	COG1862:Preprotein translocase subunit YajC				4	34	11.868	700000000	691000000	1900000000	1830000000	3470000000	2200000000	1865000000	323	9.27068
2774308966	Ga0263511_112022 acetylornithine deacetylase/succinyl-diaminopimelate desuccinylase-like protein	COG0624:Acetylornithine deacetylase/Succinyl-diaminopimelate desuccinylase or related deacylase				24	73.9	51.698	2530000000	2680000000	2320000000	1410000000	1350000000	1350000000	1865000000	324	9.27068
2774307193	Ga0263511_11244 type IX secretion system PorP/SprF family membrane protein					8	35.3	36.916	1030000000	976000000	747000000	2980000000	2690000000	3580000000	1860000000	325	9.26951
2774307048	Ga0263511_1198 homogentisate 1,2-dioxygenase	COG3508:Homogentisate 1,2-dioxygenase				16	62.9	44.784	2220000000	2410000000	2380000000	1310000000	1430000000	1470000000	1845000000	326	9.266
2774309311	Ga0263511_112367 protein involved in gliding motility SprE					33	46	85.346	1270000000	1470000000	1340000000	2190000000	2180000000	2190000000	1825000000	327	9.26126
2774307648	Ga0263511_11702 ABC-type uncharacterized transport system ATPase subunit	COG4152:ABC-type uncharacterized transport system, ATPase component				15	59.5	35.01	1840000000	2090000000	1810000000	1670000000	1870000000	1760000000	1825000000	328	9.26126
2774308537	Ga0263511_111593 SSU ribosomal protein S6P modification protein	COG0189:Glutathione synthase/RimK-type ligase, ATP-grasp superfamily				16	60.8	31.52	2400000000	2890000000	2350000000	1180000000	1280000000	1210000000	1815000000	329	9.25888
2774308856	Ga0263511_111912 formate-tetrahydrofolate ligase	COG2759:Formyltetrahydrofolate synthetase				24	60.2	60.84	2790000000	3250000000	2890000000	807000000	808000000	747000000	1799000000	330	9.25503
2774308319	Ga0263511_111374 outer membrane receptor protein involved in Fe transport	COG1629:Outer membrane receptor proteins, mostly Fe transport	TBDT			19	29.9	84.101	1080000000	1070000000	752000000	2660000000	2620000000	2500000000	1790000000	331	9.25285
2774307425	Ga0263511_11478 inorganic pyrophosphatase	COG0221:Inorganic pyrophosphatase				10	47.4	20.455	2280000000	2520000000	2330000000	1300000000	1070000000	1070000000	1790000000	332	9.25285
2774308306	Ga0263511_111361 glycine cleavage system T protein	COG0404:Glycine cleavage system T protein (aminomethyltransferase)				23	81.4	39.686	3020000000	3020000000	2690000000	743000000	727000000	856000000	1773000000	333	9.24871
2774307125	Ga0263511_11175 quinol:cytochrome c oxidoreductase monoheme cytochrome subunit	COG2010:Cytochrome c, mono- and diheme variants				8	72.7	20.378	1100000000	1400000000	950000000	2460000000	2120000000	2210000000	1760000000	334	9.24551
2774307809	Ga0263511_11863 phosphomannomutase	COG1109:Phosphomannomutase				30	62.9	63.275	2690000000	3110000000	2730000000	776000000	819000000	783000000	1754500000	335	9.24415
2774307706	Ga0263511_11760 preprotein translocase SecE subunit	COG0690:Preprotein translocase subunit SecE				2	33.8	7.9861	1020000000	1000000000	910000000	2480000000	2670000000	2580000000	1750000000	336	9.24304
2774307740	Ga0263511_11794 thiol-disulfide isomerase/thioredoxin	COG0526:Thiol-disulfide isomerase or thioredoxin				20	60.8	37.898	1730000000	1840000000	1360000000	1690000000	1850000000	1770000000	1750000000	337	9.24304
2774309200	Ga0263511_112256 4-hydroxythreonine-4-phosphate dehydrogenase	COG1995:4-hydroxy-L-threonine phosphate dehydrogenase PdxA				17	66.3	37.65	2420000000	3010000000	2680000000	1070000000	923000000	1080000000	1750000000	338	9.24304
2774308459	Ga0263511_111514 trehalose/maltose hydrolase-like predicted phosphorylase	COG1554:Trehalose and maltose hydrolase (possible phosphorylase)			GH65(324-703)	27	45.2	89.034	2450000000	2600000000	2590000000	1010000000	929000000	1050000000	1750000000	339	9.24304
2774308859	Ga0263511_111915 hypoxanthine phosphoribosyltransferase	COG0563:Adenylate kinase or related kinase				11	34.4	42.079	2670000000	3300000000	2980000000	718000000	817000000	763000000	1743500000	340	9.24142
2774308997	Ga0263511_112053 UDP-glucose-4-epimerase GalE	COG1087:UDP-glucose 4-epimerase				16	65.5	37.422	3020000000	2840000000	2770000000	715000000	692000000	698000000	1742500000	341	9.24117
2774309132	Ga0263511_112188 outer membrane receptor protein involved in Fe transport	COG1629:Outer membrane receptor proteins, mostly Fe transport	TBDT			27	41.4	91.798	904000000	833000000	784000000	2950000000	2580000000	2910000000	1742000000	342	9.24105
2774309052	Ga0263511_112108 leucyl-tRNA synthetase	COG0495:Leucyl-tRNA synthetase				27	42.8	107.9	2070000000	2590000000	2020000000	1080000000	1400000000	1430000000	1725000000	343	9.23679
2774309378	Ga0263511_112434 glutamyl-tRNA synthetase	COG0008:Glutamyl- or glutaminyl-tRNA synthetase				19	46.4	58.289	2130000000	1850000000	2070000000	1560000000	1370000000	1330000000	1705000000	344	9.23172
2774308271	Ga0263511_111325 isopenicillin N synthase-like dioxygenase	COG3491:Isopenicillin N synthase and related dioxygenases				19	61.9	35.837	2350000000	2750000000	2280000000	1060000000	1120000000	1060000000	1700000000	345	9.23045
2774308914	Ga0263511_111970 uncharacterized membrane protein YphA (DoxX/SURF4 family)	COG2259:Uncharacterized membrane protein YphA, DoxX/SURF4 family				16	47.9	37.626	755000000	716000000	813000000	2710000000	2570000000	2640000000	1691500000	346	9.22827
2774309198	Ga0263511_112254 LSU ribosomal protein L32P	COG0333:Ribosomal protein L32				2	50	7.4413	1880000000	3430000000	2220000000	1470000000	1350000000	1060000000	1675000000	347	9.22401
2774307070	Ga0263511_11120 putative YphP/YqiW family bacilliredoxin					12	85.3	14.706	2730000000	4030000000	3460000000	590000000	618000000	567000000	1674000000	348	9.22376
2774308256	Ga0263511_111310 7-keto-8-aminopelargonate synthetase-like enzyme	COG0156:7-keto-8-aminopelargonate synthetase or related enzyme				19	65.3	46.215	2580000000	2590000000	2500000000	813000000	834000000	836000000	1668000000	349	9.2222
2774307955	Ga0263511_111009 GTP cyclohydrolase I	COG0302:GTP cyclohydrolase I				12	72.5	25.018	2050000000	2950000000	2780000000	1280000000	1100000000	1210000000	1665000000	350	9.22141
2774309141	Ga0263511_112197 uncharacterized protein DUF4837					13	67.8	34.133	1380000000	1550000000	1170000000	2200000000	2340000000	1710000000	1630000000	351	9.21219
2774307777	Ga0263511_11831 uncharacterized protein DUF4835					14	55.9	33.934	1470000000	1610000000	1250000000	1820000000	1640000000	1800000000	1625000000	352	9.21085
2774308932	Ga0263511_111988 hypothetical protein					9	52.3	17.937	1900000000	1080000000	1880000000	1540000000	1580000000	1650000000	1615000000	353	9.20817
2774307288	Ga0263511_11339 co-chaperonin GroES (HSP10)	COG0234:Co-chaperonin GroES (HSP10)				9	85.7	9.7252	3050000000	2660000000	2320000000	897000000	884000000	659000000	1608500000	354	9.20642
2774307430	Ga0263511_11483 nucleoside transporter	COG1972:Nucleoside permease NupC				10	22.7	56.155	1580000000	1270000000	1350000000	1630000000	2230000000	1800000000	1605000000	355	9.20548
2774309278	Ga0263511_112334 dihydroorotase (multifunctional complex type)	COG0044:Dihydroorotase or related cyclic amidohydrolase				18	51.8	49.873	1860000000	2310000000	1950000000	1130000000	1000000000	1350000000	1605000000	356	9.20548
2774308580	Ga0263511_111636 pyruvate dehydrogenase E1 component alpha subunit	COG1071:TPP-dependent pyruvate or acetoin dehydrogenase subunit alpha				21	72.6	37.033	2290000000	2770000000	2500000000	917000000	854000000	834000000	1603500000	357	9.20507
2774307183	Ga0263511_11234 Ig-like domain-containing protein					18	36.2	62.151	733000000	854000000	631000000	2370000000	2370000000	2330000000	1592000000	358	9.20194
2774309402	Ga0263511_112458 seryl-tRNA synthetase	COG0172:Seryl-tRNA synthetase				18	60.6	47.594	2670000000	2800000000	2310000000	791000000	872000000	810000000	1591000000	359	9.20167
2774307250	Ga0263511_11301 ATP-dependent Clp endopeptidase proteolytic subunit ClpP	COG0740:ATP-dependent protease ClpP, protease subunit				5	34.7	24.481	2300000000	1490000000	2510000000	1420000000	1310000000	1690000000	1590000000	360	9.2014
2774307358	Ga0263511_11411 putative beta-barrel porin					24	44.4	76.013	750000000	750000000	657000000	2490000000	2420000000	2550000000	1585000000	361	9.20003
2774307236	Ga0263511_11287 Zn-dependent membrane protease YugP	COG2738:Zn-dependent membrane protease YugP				7	39	25.11	1030000000	828000000	1040000000	2520000000	2130000000	2350000000	1585000000	362	9.20003
2774309237	Ga0263511_112293 aspartyl-tRNA synthetase	COG0173:Aspartyl-tRNA synthetase				31	63.5	66.396	2560000000	2250000000	2390000000	920000000	707000000	857000000	1585000000	363	9.20003
2774308219	Ga0263511_111273 ATPase subunit of ABC transporter with duplicated ATPase domains	COG0488:ujjb				22	50.6	61.136	2610000000	2770000000	2420000000	641000000	746000000	614000000	1583000000	364	9.19948
2774309415	Ga0263511_112471 iron-regulated ABC transporter membrane component SufB	COG0719:Fe-S cluster assembly scaffold protein SufB				26	65.1	53.981	2400000000	2970000000	2510000000	759000000	683000000	750000000	1579500000	365	9.19852
2774308761	Ga0263511_111817 carbamoyl-phosphate synthase small subunit	COG0505:Carbamoylphosphate synthase small subunit				15	55.9	41.241	2400000000	2490000000	2460000000	572000000	755000000	546000000	1577500000	366	9.19797
2774308039	Ga0263511_111093 transketolase N-terminal domain/subunit	COG3959:Transketolase, N-terminal subunit				9	43.1	30.579	2380000000	2680000000	2280000000	848000000	783000000	804000000	1564000000	367	9.19424
2774307312	Ga0263511_11363 endonuclease/exonuclease/phosphatase family metal-dependent hydrolase	COG3568:Metal-dependent hydrolase, endonuclease/exonuclease/phosphatase family				15	49.4	38.226	555000000	625000000	551000000	2510000000	2500000000	2510000000	1562500000	368	9.19382
2774308971	Ga0263511_112027 lysyl-tRNA synthetase class II	COG1190:Lysyl-tRNA synthetase (class II)				25	49	64.392	2310000000	2720000000	2300000000	822000000	693000000	702000000	1561000000	369	9.1934
2774308451	Ga0263511_111506 TonB-linked SusC/RagA family outer membrane protein	COG4206:Outer membrane cobalamin receptor protein	TBDT			27	40.2	110.99	1080000000	1090000000	924000000	2090000000	2030000000	2170000000	1560000000	370	9.19312
2774308566	Ga0263511_111622 acetyl-CoA carboxylase carboxyltransferase component	COG4799:Acetyl-CoA carboxylase, carboxyltransferase component				28	65.1	59.896	2070000000	2030000000	2060000000	1080000000	1050000000	1080000000	1555000000	371	9.19173
2774308308	Ga0263511_111363 GTP-binding protein YchF	COG0012:Ribosome-binding ATPase YchF, GTP1/OBG family				18	59.5	40.103	2350000000	2660000000	2650000000	624000000	743000000	602000000	1546500000	372	9.18935
2774307937	Ga0263511_11991 phosphoribosylformylglycinamidine synthase single chain form					22	42	87.538	2540000000	2640000000	2170000000	898000000	900000000	922000000	1546000000	373	9.18921
2774308397	Ga0263511_111452 thiol peroxidase (atypical 2-Cys peroxiredoxin)	COG2077:Peroxiredoxin				9	77	17.634	2750000000	3000000000	2730000000	351000000	315000000	231000000	1540500000	374	9.18766
2774309196	Ga0263511_112252 acetyl-CoA carboxylase biotin carboxyl carrier protein	COG0511:Biotin carboxyl carrier protein				7	59.9	17.275	2280000000	2300000000	2870000000	637000000	799000000	764000000	1539500000	375	9.18738
2774308742	Ga0263511_111798 hypothetical protein					17	41.8	55.704	680000000	763000000	616000000	2450000000	2290000000	2580000000	1526500000	376	9.1837
2774307233	Ga0263511_11284 GTP-binding protein LepA	COG0481:Translation elongation factor EF-4, membrane-bound GTPase				23	59.7	66.805	2360000000	2790000000	2120000000	770000000	919000000	663000000	1519500000	377	9.1817
2774309055	Ga0263511_112111 malonyl CoA-acyl carrier protein transacylase	COG0331:Malonyl CoA-acyl carrier protein transacylase				12	54.1	31.489	1880000000	3260000000	2130000000	1150000000	1020000000	1060000000	1515000000	378	9.18041
2774307578	Ga0263511_11632 dTDP-4-amino-4,6-dideoxygalactose transaminase	COG0399:dTDP-4-amino-4,6-dideoxygalactose transaminase				13	56.5	41.747	2150000000	2310000000	2090000000	757000000	816000000	931000000	1510500000	379	9.17912
2774308873	Ga0263511_111929 uncharacterized protein (DUF885 family)	COG4805:Uncharacterized conserved protein, DUF885 familyt				19	47.5	67.294	800000000	980000000	904000000	2220000000	2040000000	2050000000	1510000000	380	9.17898
2774307877	Ga0263511_11931 cyclophilin family peptidyl-prolyl cis-trans isomerase	COG0652:Peptidyl-prolyl cis-trans isomerase (rotamase) - cyclophilin family				14	68	33.36	2370000000	2490000000	2930000000	632000000	648000000	448000000	1509000000	381	9.17869
2774307023	Ga0263511_1173 MoxR-like ATPase	COG0714:MoxR-like ATPase				17	61.7	36.944	2900000000	3230000000	2210000000	796000000	805000000	761000000	1507500000	382	9.17826
2774307256	Ga0263511_11307 protein involved in gliding motility GldB					15	50.5	36.88	1040000000	910000000	906000000	1950000000	2080000000	2030000000	1495000000	383	9.17464
2774307550	Ga0263511_11604 sodium/proton antiporter (NhaD family)	COG1055:Naﱿ antiporter NhaD or related arsenite permease				6	14.2	50.821	1180000000	938000000	1250000000	1730000000	2740000000	2650000000	1490000000	384	9.17319
2774308600	Ga0263511_111656 LmbE family N-acetylglucosaminyl deacetylase	COG2120:N-acetylglucosaminyl deacetylase, LmbE family				36	49.7	94.708	1340000000	1450000000	1180000000	1690000000	1520000000	1620000000	1485000000	385	9.17173
2774308101	Ga0263511_111155 NADPH-dependent curcumin reductase CurA	COG2130:NADPH-dependent curcumin reductase CurA				15	63.3	36.905	2660000000	2670000000	2250000000	699000000	707000000	718000000	1484000000	386	9.17143
2774307680	Ga0263511_11734 ParB/RepB/Spo0J family partition protein	COG1475:Chromosome segregation protein Spo0J, contains ParB-like nuclease domain				16	56.1	33.427	2570000000	2690000000	2400000000	519000000	553000000	491000000	1476500000	387	9.16923
2774307060	Ga0263511_11110 nucleotide-binding universal stress UspA family protein	COG0589:Nucleotide-binding universal stress protein, UspA family				12	44.3	29.223	1890000000	1810000000	1990000000	975000000	1120000000	986000000	1465000000	388	9.16584
2774309128	Ga0263511_112184 RND family efflux transporter MFP subunit					14	45.4	41.141	1310000000	1350000000	1200000000	1560000000	1790000000	1780000000	1455000000	389	9.16286
2774308164	Ga0263511_111218 SSU ribosomal protein S18P	COG0238:Ribosomal protein S18				3	37.8	11.415	1760000000	1990000000	1450000000	1330000000	1330000000	1460000000	1455000000	390	9.16286
2774308816	Ga0263511_111872 hypothetical protein					10	35.4	44.279	1560000000	2540000000	2270000000	1350000000	1100000000	1060000000	1455000000	391	9.16286
2774307743	Ga0263511_11797 CTP synthase	COG0504:CTP synthase (UTP-ammonia lyase)				28	59.8	60.324	2220000000	2220000000	1980000000	927000000	895000000	914000000	1453500000	392	9.16242
2774308772	Ga0263511_111828 LSU ribosomal protein L18P	COG0256:Ribosomal protein L18				5	45.7	12.619	2520000000	2060000000	1760000000	1100000000	1010000000	878000000	1430000000	393	9.15534
2774307520	Ga0263511_11573 glutamine synthetase type III	COG3968:Glutamine synthetase type III				30	50.3	82.645	2160000000	2340000000	1970000000	767000000	733000000	890000000	1430000000	394	9.15534
2774307159	Ga0263511_11210 Zn-dependent oligopeptidase	COG0339:Zn-dependent oligopeptidase				30	53.5	77.582	1940000000	2360000000	1960000000	910000000	876000000	916000000	1428000000	395	9.15473
2774309217	Ga0263511_112273 DNA polymerase I	COG0749:DNA polymerase I - 3'-5' exonuclease and polymerase domains				26	47.6	86.375	2210000000	2100000000	1700000000	978000000	1060000000	1150000000	1425000000	396	9.15381
2774307149	Ga0263511_11200 phosphoenolpyruvate carboxylase type 1	COG2352:Phosphoenolpyruvate carboxylase				24	35.7	98.724	2080000000	2380000000	1930000000	686000000	916000000	772000000	1423000000	397	9.1532
2774307825	Ga0263511_11879 LSU ribosomal protein L28P	COG0227:Ribosomal protein L28				6	54.4	8.8964	2630000000	2210000000	2690000000	561000000	634000000	580000000	1422000000	398	9.1529
2774308780	Ga0263511_111836 LSU ribosomal protein L29P	COG0255:Ribosomal protein L29				3	50.8	7.2373	2920000000	2120000000	2260000000	696000000	472000000	578000000	1408000000	399	9.1486
2774308305	Ga0263511_111360 aminopeptidase P	COG0006:Xaa-Pro aminopeptidase		aminopeptidases		18	41.8	61.313	934000000	1220000000	920000000	1870000000	1590000000	1900000000	1405000000	400	9.14768
2774307437	Ga0263511_11490 metallopeptidase family M24			aminopeptidases		21	55.7	51.53	711000000	711000000	643000000	2400000000	2090000000	2250000000	1400500000	401	9.14628
2774307082	Ga0263511_11132 phosphate-selective porin O/P					18	49.5	45.509	465000000	515000000	431000000	2580000000	2280000000	2520000000	1397500000	402	9.14535
2774307563	Ga0263511_11617 nucleotide sugar dehydrogenase	COG0677:UDP-N-acetyl-D-mannosaminuronate dehydrogenase				24	64.7	47.192	1850000000	2090000000	1950000000	851000000	941000000	897000000	1395500000	403	9.14473
2774308453	Ga0263511_111508 glycosyl hydrolase family 97				GH97(14-699)	27	54.3	80.005	766000000	683000000	592000000	2030000000	2000000000	2050000000	1383000000	404	9.14082
2774308226	Ga0263511_111280 dihydroorotate oxidase A	COG0167:Dihydroorotate dehydrogenase				17	59.6	38.541	881000000	1010000000	869000000	2020000000	1740000000	2120000000	1375000000	405	9.1383
2774307003	Ga0263511_1153 methionyl-tRNA synthetase	COG0143:Methionyl-tRNA synthetase				35	55.4	78.295	2080000000	2490000000	1830000000	913000000	919000000	836000000	1374500000	406	9.13814
2774307514	Ga0263511_11567 amidohydrolase family protein					17	41.5	58.383	891000000	842000000	812000000	1850000000	1880000000	1850000000	1370500000	407	9.13688
2774308705	Ga0263511_111761 PASTA domain-containing protein					10	50	21.229	1100000000	1070000000	993000000	1760000000	1640000000	2130000000	1370000000	408	9.13672
2774308148	Ga0263511_111202 acyl-[acyl-carrier-protein]--UDP-N-acetylglucosamine O-acyltransferase	COG1043:Acyl-[acyl carrier protein]--UDP-N-acetylglucosamine O-acyltransferase				10	35.2	28.818	1900000000	2650000000	1850000000	849000000	704000000	808000000	1349500000	409	9.13017
2774308996	Ga0263511_112052 dTDP-4-amino-4,6-dideoxygalactose transaminase	COG0399:dTDP-4-amino-4,6-dideoxygalactose transaminase				17	66.7	43.152	2000000000	2360000000	2190000000	685000000	669000000	674000000	1342500000	410	9.12791
2774307409	Ga0263511_11462 SSU ribosomal protein S16P	COG0228:Ribosomal protein S16				6	53.8	20.183	1410000000	1330000000	1520000000	1350000000	1220000000	1220000000	1340000000	411	9.1271
2774308584	Ga0263511_111640 hypothetical protein					5	45.6	20.972	1010000000	992000000	802000000	1950000000	1660000000	1980000000	1335000000	412	9.12548
2774309024	Ga0263511_112080 outer membrane receptor protein involved in Fe transport	COG1629:Outer membrane receptor proteins, mostly Fe transport	TBDT			22	40.3	93.333	651000000	811000000	721000000	1850000000	2170000000	2050000000	1330500000	413	9.12401
2774307371	Ga0263511_11424 Na(+)-translocating NADH:ubiquinone oxidoreductase D subunit	COG1347:Na+transporting NADH:ubiquinone oxidoreductase, subunit NqrD				4	18.6	23.154	538000000	417000000	447000000	2600000000	2300000000	2110000000	1324000000	414	9.12189
2774309305	Ga0263511_112361 ATP synthase F0 subcomplex B subunit	COG0711:FoF1-type ATP synthase, membrane subunit b or b'				11	51.2	18.536	1660000000	1800000000	1910000000	930000000	988000000	831000000	1324000000	415	9.12189
2774308766	Ga0263511_111822 SSU ribosomal protein S13P	COG0099:Ribosomal protein S13				5	41.3	13.652	1690000000	1290000000	1770000000	1300000000	1160000000	1340000000	1320000000	416	9.12057
2774308672	Ga0263511_111728 3-oxoacyl-(acyl-carrier-protein) synthase III	COG0332:3-oxoacyl-[acyl-carrier-protein] synthase III				13	53.7	37.127	1820000000	1750000000	1780000000	883000000	746000000	787000000	1316500000	417	9.11942
2774308839	Ga0263511_111895 TonB-dependent receptor-like protein		TBDT			10	52.9	22.463	1680000000	1700000000	1710000000	886000000	893000000	928000000	1304000000	418	9.11528
2774309122	Ga0263511_112178 alkylation response protein AidB-like acyl-CoA dehydrogenase	COG1960:Acyl-CoA dehydrogenase related to the alkylation response protein AidB				21	55.1	43.576	2010000000	2170000000	2090000000	561000000	510000000	503000000	1285500000	419	9.10907
2774307414	Ga0263511_11467 saccharopine dehydrogenase-like NADP-dependent oxidoreductase	COG1748:Saccharopine dehydrogenase, NADP-dependent				22	53.8	52.106	1980000000	2030000000	1620000000	934000000	949000000	907000000	1284500000	420	9.10873
2774307554	Ga0263511_11608 folylpolyglutamate synthase/dihydrofolate synthase	COG0285:Folylpolyglutamate synthase/Dihydropteroate synthase				14	34.3	45.079	2360000000	2060000000	1880000000	575000000	570000000	680000000	1280000000	421	9.10721
2774307268	Ga0263511_11319 long-subunit fatty acid transport protein	COG2067:Long-chain fatty acid transport protein	fatty acid			12	46	51.44	885000000	922000000	886000000	2440000000	1620000000	2620000000	1271000000	422	9.10415
2774308753	Ga0263511_111809 type I phosphodiesterase/nucleotide pyrophosphatase					19	50.5	60.716	1110000000	854000000	1040000000	1460000000	1500000000	1410000000	1260000000	423	9.10037
2774306970	Ga0263511_1120 beta-ketoacyl-acyl-carrier-protein synthase II	COG0304:3-oxoacyl-(acyl-carrier-protein) synthase				9	33.6	44.385	1920000000	2450000000	1910000000	604000000	603000000	603000000	1257000000	424	9.09934
2774309119	Ga0263511_112175 hypothetical protein					20	41.5	64.316	1520000000	1320000000	1360000000	1180000000	962000000	1020000000	1250000000	425	9.09691
2774309155	Ga0263511_112211 subtilase family protein					33	74.1	63.583	1110000000	1130000000	1120000000	1440000000	1380000000	1340000000	1235000000	426	9.09167
2774307126	Ga0263511_11176 quinol:cytochrome c oxidoreductase quinone-binding subunit 2					4	12.5	54.802	579000000	625000000	631000000	1940000000	1830000000	3020000000	1230500000	427	9.09008
2774308042	Ga0263511_111096 Na+/H+-dicarboxylate symporter	COG1301:Naﱿdicarboxylate symporter				9	25.1	47.489	458000000	462000000	514000000	1980000000	2040000000	1930000000	1222000000	428	9.08707
2774308018	Ga0263511_111072 adenylosuccinate lyase	COG0015:Adenylosuccinate lyase				27	66	50.961	1830000000	1850000000	1270000000	1140000000	1170000000	1140000000	1220000000	429	9.08636
2774308618	Ga0263511_111674 acetyl-CoA acetyltransferase family protein	COG0183:Acetyl-CoA acetyltransferase				16	53.7	40.949	1890000000	1670000000	1670000000	720000000	618000000	758000000	1214000000	430	9.08422
2774307738	Ga0263511_11792 acetyl-CoA carboxylase carboxyl transferase alpha subunit	COG0825:Acetyl-CoA carboxylase alpha subunit				15	45.7	35.659	1880000000	1940000000	2010000000	471000000	543000000	513000000	1211500000	431	9.08332
2774308284	Ga0263511_111338 chaperone protein DnaJ	COG0484:DnaJ-class molecular chaperone with C-terminal Zn finger domain				11	41.8	40.796	1420000000	1980000000	1490000000	988000000	846000000	1000000000	1210000000	432	9.08279
2774308736	Ga0263511_111792 SH3 domain-containing protein					20	62.2	44.625	754000000	701000000	606000000	1730000000	1640000000	1780000000	1197000000	433	9.07809
2774308188	Ga0263511_111242 glutamate formiminotransferase	COG3643:Glutamate formiminotransferase				23	41.5	62.482	1450000000	1600000000	1650000000	889000000	853000000	940000000	1195000000	434	9.07737
2774308127	Ga0263511_111181 ATP-dependent chaperone ClpB	COG0542:ATP-dependent Clp protease ATP-binding subunit ClpA				35	50.5	97.798	1450000000	1460000000	1450000000	770000000	933000000	835000000	1191500000	435	9.07609
2774307707	Ga0263511_11761 transcription antitermination protein nusG	COG0250:Transcription antitermination factor NusG				9	64.8	20.408	1920000000	2500000000	2340000000	383000000	447000000	417000000	1183500000	436	9.07317
2774308452	Ga0263511_111507 regulatory LuxR family protein					32	39.9	108.59	713000000	711000000	582000000	1770000000	1650000000	1940000000	1181500000	437	9.07243
2774307477	Ga0263511_11530 ribosome-associated GTPase EngA	COG1160:Predicted GTPases				15	45.4	49.456	1530000000	1660000000	1740000000	827000000	774000000	803000000	1178500000	438	9.07133
2774309134	Ga0263511_112190 predicted secreted protein (Por secretion system target)					23	45	85.645	562000000	693000000	514000000	1660000000	1950000000	1950000000	1176500000	439	9.07059
2774307270	Ga0263511_11321 prolyl-tRNA synthetase	COG0442:Prolyl-tRNA synthetase				22	51.7	56.035	1580000000	1670000000	1670000000	767000000	626000000	692000000	1173500000	440	9.06948
2774307289	Ga0263511_11340 protein translocase subunit secG	COG1314:Preprotein translocase subunit SecG				2	51.8	11.535	677000000	1030000000	807000000	1300000000	1970000000	1690000000	1165000000	441	9.06633
2774308874	Ga0263511_111930 acyl-CoA reductase-like NAD-dependent aldehyde dehydrogenase	COG1012:Acyl-CoA reductase or other NAD-dependent aldehyde dehydrogenase				18	56.9	56.835	1720000000	1860000000	1780000000	607000000	602000000	600000000	1163500000	442	9.06577
2774308287	Ga0263511_111341 uncharacterized protein DUF4290					10	54.7	25.216	1700000000	2010000000	1820000000	626000000	394000000	506000000	1163000000	443	9.06558
2774307247	Ga0263511_11298 ribosome recycling factor	COG0233:Ribosome recycling factor				10	69.6	20.546	1790000000	1980000000	2260000000	353000000	527000000	331000000	1158500000	444	9.0639
2774308741	Ga0263511_111797 glutamine cyclotransferase	COG3823:Glutamine cyclotransferase				16	50.4	39.611	635000000	682000000	603000000	1730000000	1800000000	1630000000	1156000000	445	9.06296
2774307455	Ga0263511_11508 phenylalanine-4-hydroxylase	COG3186:Phenylalanine-4-hydroxylase				20	40.1	66.398	1760000000	1790000000	1560000000	738000000	720000000	751000000	1155500000	446	9.06277
2774307653	Ga0263511_11707 alkyl hydroperoxide reductase subunit AhpC	COG0450:Alkyl hydroperoxide reductase subunit AhpC (peroxiredoxin)				12	75.1	23.811	1680000000	2060000000	2050000000	608000000	629000000	571000000	1154500000	447	9.06239
2774307855	Ga0263511_11909 aspartate/methionine/tyrosine aminotransferase	COG0436:Aspartate/methionine/tyrosine aminotransferase				21	48.1	45.508	1670000000	1760000000	1740000000	638000000	529000000	573000000	1154000000	448	9.06221
2774307064	Ga0263511_11114 enoyl-CoA hydratase/carnithine racemase	COG1024:Enoyl-CoA hydratase/carnithine racemase				11	51.2	27.838	1860000000	1550000000	1490000000	796000000	778000000	739000000	1143000000	449	9.05805
2774307580	Ga0263511_11634 predicted dehydrogenase	COG0673:Predicted dehydrogenase				15	46.9	37.386	1600000000	1970000000	2390000000	684000000	601000000	653000000	1142000000	450	9.05767
2774308043	Ga0263511_111097 glutathione synthase	COG0189:Glutathione synthase/RimK-type ligase, ATP-grasp superfamily				14	61.8	37.641	1680000000	1990000000	1590000000	588000000	684000000	675000000	1137000000	451	9.05576
2774308329	Ga0263511_111384 sodium/proton antiporter (CPA1 family)	COG0025:NhaP-type Naﱿ or Kﱿ antiporter				19	29.2	67.54	587000000	574000000	564000000	1930000000	1830000000	1680000000	1133500000	452	9.05442
2774309165	Ga0263511_112221 carbohydrate binding protein with CBM9 domain					33	45.2	101.01	540000000	636000000	531000000	1720000000	1670000000	1600000000	1118000000	453	9.04844
2774308099	Ga0263511_111153 AsnC family transcriptional regulator	COG1522:DNA-binding transcriptional regulator, Lrp family				9	60.4	18.007	1790000000	1410000000	1440000000	742000000	672000000	825000000	1117500000	454	9.04825
2774308216	Ga0263511_111270 3-hydroxyacyl-CoA dehydrogenase	COG1250:3-hydroxyacyl-CoA dehydrogenase				8	44.1	32.336	1560000000	1930000000	1340000000	836000000	775000000	862000000	1101000000	455	9.04179
2774309206	Ga0263511_112262 aryl-alcohol dehydrogenase-like predicted oxidoreductase	COG0667:Predicted oxidoreductase (related to aryl-alcohol dehydrogenase)				15	53.8	38.78	1380000000	1620000000	1630000000	752000000	803000000	818000000	1099000000	456	9.041
2774307527	Ga0263511_11580 alpha-1,4-glucan:maltose-1-phosphate maltosyltransferase				GH13_3(207-440)	28	55.1	75.896	1200000000	1310000000	1340000000	848000000	995000000	809000000	1097500000	457	9.0404
2774308783	Ga0263511_111839 LSU ribosomal protein L22P	COG0091:Ribosomal protein L22				5	50.4	14.245	1240000000	912000000	1550000000	990000000	1080000000	1110000000	1095000000	458	9.03941
2774309086	Ga0263511_112142 hypothetical protein					3	38.7	12.377	1050000000	408000000	486000000	1360000000	1130000000	1350000000	1090000000	459	9.03743
2774307827	Ga0263511_11881 uncharacterized protein DUF4295					2	64	5.4454	2880000000	985000000	1220000000	1050000000	1130000000	992000000	1090000000	460	9.03743
2774309146	Ga0263511_112202 3-oxoacid CoA-transferase A subunit	COG1788:Acyl CoA:acetate/3-ketoacid CoA transferase, alpha subunit				10	67.8	25.637	1530000000	1490000000	1420000000	753000000	602000000	564000000	1086500000	461	9.03603
2774308765	Ga0263511_111821 SSU ribosomal protein S11P	COG0100:Ribosomal protein S11				4	24	13.834	1570000000	1680000000	1500000000	671000000	490000000	515000000	1085500000	462	9.03563
2774307484	Ga0263511_11537 hypothetical protein					11	70.3	19.524	1810000000	1820000000	1610000000	545000000	438000000	478000000	1077500000	463	9.03242
2774308891	Ga0263511_111947 putative CocE/NonD family hydrolase	COG2936:Predicted acyl esterase				29	51.3	71.655	501000000	529000000	463000000	1700000000	1620000000	1730000000	1074500000	464	9.03121
2774308312	Ga0263511_111367 phosphoglycerate dehydrogenase-like enzyme	COG0111:Phosphoglycerate dehydrogenase or related dehydrogenase				14	65.8	34.675	1950000000	2090000000	1570000000	570000000	517000000	511000000	1070000000	465	9.02938
2774307296	Ga0263511_11347 DNA topoisomerase I	COG0550:DNA topoisomerase IA				38	47.6	93.583	1800000000	1910000000	1620000000	476000000	506000000	519000000	1069500000	466	9.02918
2774309281	Ga0263511_112337 tyrosyl-tRNA synthetase	COG0162:Tyrosyl-tRNA synthetase				17	47.4	48.565	1480000000	1470000000	1400000000	549000000	714000000	663000000	1057000000	467	9.02407
2774308221	Ga0263511_111275 superfamily II DNA/RNA helicase	COG0513:Superfamily II DNA and RNA helicase				24	46.5	67.974	1550000000	1920000000	1740000000	516000000	499000000	560000000	1055000000	468	9.02325
2774307840	Ga0263511_11894 arginyl-tRNA synthetase	COG0018:Arginyl-tRNA synthetase				29	59.2	67.381	1620000000	1920000000	1480000000	556000000	539000000	624000000	1052000000	469	9.02202
2774309179	Ga0263511_112235 aspartate kinase	COG0527:Aspartokinase				20	30.7	90.348	1970000000	1770000000	1330000000	772000000	521000000	708000000	1051000000	470	9.0216
2774308328	Ga0263511_111383 DNA polymerase III subunit gamma/tau	COG2812:DNA polymerase III, gamma/tau subunits				23	45.8	64.354	1420000000	1910000000	1690000000	642000000	680000000	586000000	1050000000	471	9.02119
2774307106	Ga0263511_11156 Rne/Rng family ribonuclease	COG1530:Ribonuclease G or E				26	53.7	58.52	1470000000	1660000000	1320000000	777000000	664000000	705000000	1048500000	472	9.02057
2774307339	Ga0263511_11392 peptidase M1-like protein			aminopeptidases		30	41.8	98.16	604000000	661000000	537000000	1430000000	1500000000	1510000000	1045500000	473	9.01932
2774307768	Ga0263511_11822 ABC-type multidrug transport system ATPase subunit	COG1131:ABC-type multidrug transport system, ATPase component	ABC			12	53.2	32.982	372000000	440000000	459000000	1940000000	1630000000	1750000000	1044500000	474	9.01891
2774308425	Ga0263511_111480 S1/P1 nuclease					11	48.1	29.969	1040000000	1260000000	1040000000	1050000000	934000000	1040000000	1040000000	475	9.01703
2774308737	Ga0263511_111793 D-3-phosphoglycerate dehydrogenase	COG0111:Phosphoglycerate dehydrogenase or related dehydrogenase				24	47.9	70.783	1370000000	1730000000	1490000000	639000000	681000000	704000000	1037000000	476	9.01578
2774308273	Ga0263511_111327 hypothetical protein					10	43	36.679	1310000000	1570000000	1480000000	658000000	736000000	754000000	1032000000	477	9.01368
2774309174	Ga0263511_112230 acetolactate synthase large subunit	COG0028:Acetolactate synthase large subunit or other thiamine pyrophosphate-requiring enzyme				20	41.9	63.17	1940000000	1920000000	1690000000	361000000	305000000	321000000	1025500000	478	9.01094
2774307337	Ga0263511_11390 thioredoxin					5	66.7	11.418	1340000000	964000000	1620000000	951000000	930000000	1080000000	1022000000	479	9.00945
2774307612	Ga0263511_11666 hypothetical protein					3	27.1	10.787	1360000000	877000000	1450000000	953000000	830000000	1090000000	1021500000	480	9.00924
2774308745	Ga0263511_111801 short-subunit dehydrogenase	COG0300:Short-chain dehydrogenase				12	60.6	24.827	1420000000	1440000000	1240000000	800000000	750000000	772000000	1020000000	481	9.0086
2774308803	Ga0263511_111859 hypothetical protein					12	36.7	51.783	386000000	396000000	294000000	1610000000	1760000000	1740000000	1003000000	482	9.0013
2774307239	Ga0263511_11290 hypothetical protein					2	14.9	16.783	625000000	429000000	444000000	1380000000	1520000000	1450000000	1002500000	483	9.00108
2774307602	Ga0263511_11656 LysM repeat protein	COG1388:LysM repeat				17	30.9	60.95	1040000000	1180000000	908000000	1050000000	957000000	950000000	998500000	484	8.99935
2774307900	Ga0263511_11954 dihydroorotase (multifunctional complex type)	COG0044:Dihydroorotase or related cyclic amidohydrolase				19	61.5	46.071	1460000000	1620000000	1270000000	666000000	725000000	671000000	997500000	485	8.99891
2774308380	Ga0263511_111435 uncharacterized protein DUF4349					11	47.1	31.177	544000000	570000000	497000000	1630000000	1430000000	1410000000	990000000	486	8.99564
2774307652	Ga0263511_11706 catalase/peroxidase HPI	COG0376:Catalase (peroxidase I)				22	40.4	81.893	1230000000	1330000000	1190000000	719000000	786000000	733000000	988000000	487	8.99476
2774308311	Ga0263511_111366 phosphoserine aminotransferase	COG1932:Phosphoserine aminotransferase				17	56.2	39.759	1630000000	1800000000	1570000000	353000000	405000000	343000000	987500000	488	8.99454
2774307493	Ga0263511_11546 hypothetical protein					8	40.5	30.673	676000000	606000000	566000000	1380000000	1400000000	1290000000	983000000	489	8.99255
2774308265	Ga0263511_111319 ornithine aminotransferase	COG4992:Acetylornithine/succinyldiaminopimelate/putrescine aminotransferase				19	58	46.411	1530000000	1340000000	1470000000	623000000	573000000	581000000	981500000	490	8.99189
2774309104	Ga0263511_112160 phosphoribosylamine--glycine ligase	COG0151:Phosphoribosylamine-glycine ligase				19	57.1	46.385	1560000000	1610000000	1580000000	403000000	370000000	393000000	981500000	491	8.99189
2774307726	Ga0263511_11780 uncharacterized protein DUF5126					3	13.5	45.613	1880000000	1620000000	679000000	645000000	553000000	1270000000	974500000	492	8.98878
2774307687	Ga0263511_11741 hypothetical protein					26	30.5	109.6	381000000	526000000	387000000	1660000000	1530000000	1420000000	973000000	493	8.98811
2774308912	Ga0263511_111968 enoyl-CoA hydratase/carnithine racemase	COG1024:Enoyl-CoA hydratase/carnithine racemase				9	47.2	25.403	1100000000	1350000000	1480000000	684000000	811000000	597000000	955500000	494	8.98023
2774308553	Ga0263511_111609 ATP-binding cassette ChvD family protein	COG0488:ATPase components of ABC transporters with duplicated ATPase domains				23	53.3	62.394	1400000000	1680000000	1620000000	506000000	476000000	484000000	953000000	495	8.97909
2774309126	Ga0263511_112182 outer membrane protein TolC	COG1538:Outer membrane protein TolC				19	51.3	50.748	364000000	417000000	357000000	1620000000	1480000000	1480000000	948500000	496	8.97704
2774309420	Ga0263511_112476 choice-of-anchor B domain-containing protein					11	40.8	52.605	581000000	539000000	458000000	1370000000	1440000000	1310000000	945500000	497	8.97566
2774307467	Ga0263511_11520 NAD(P)-dependent dehydrogenase (short-subunit alcohol dehydrogenase family)	COG1028:NAD(P)-dependent dehydrogenase, short-chain alcohol dehydrogenase family				12	67.6	26.808	1430000000	1560000000	1390000000	433000000	390000000	497000000	943500000	498	8.97474
2774307185	Ga0263511_11236 glycyl-tRNA synthetase	COG0423:Glycyl-tRNA synthetase (class II)				19	38.6	59.725	1740000000	1870000000	1270000000	547000000	592000000	616000000	943000000	499	8.97451
2774308696	Ga0263511_111752 orotate phosphoribosyltransferase	COG0461:Orotate phosphoribosyltransferase				13	55.5	23.396	1390000000	1540000000	1340000000	465000000	468000000	546000000	943000000	500	8.97451
2774308955	Ga0263511_112011 amino acid/peptide:H+ symporter	COG3104:Dipeptide/tripeptide permease				10	22.7	55.976	407000000	627000000	377000000	1610000000	1250000000	1740000000	938500000	501	8.97243
2774308222	Ga0263511_111276 2',3'-cyclic-nucleotide 2'-phosphodiesterase (5'-nucleotidase family)	COG0737:2',3'-cyclic-nucleotide 2'-phosphodiesterase/5'- or 3'-nucleotidase, 5'-nucleotidase family				21	46.4	56.588	818000000	829000000	829000000	1050000000	1160000000	1040000000	934500000	502	8.97058
2774308821	Ga0263511_111877 peptidase M28-like protein			aminopeptidases		12	41.5	37.39	700000000	856000000	845000000	1070000000	1080000000	1010000000	933000000	503	8.96988
2774307791	Ga0263511_11845 UDP-N-acetylglucosamine diphosphorylase/glucosamine-1-phosphate N-acetyltransferase					19	58.1	43.954	1040000000	1030000000	1150000000	679000000	812000000	739000000	921000000	504	8.96426
2774307395	Ga0263511_11448 ribulose-phosphate 3-epimerase	COG0036:Pentose-5-phosphate-3-epimerase				5	39	23.575	714000000	2590000000	1230000000	907000000	735000000	925000000	916000000	505	8.9619
2774307277	Ga0263511_11328 MreB/Mrl family cell shape determining protein	COG1077:Actin-like ATPase involved in cell morphogenesis				13	45	37.425	1370000000	1610000000	1490000000	382000000	458000000	440000000	914000000	506	8.96095
2774307407	Ga0263511_11460 DNA polymerase III alpha subunit	COG0587:DNA polymerase III, alpha subunit				49	41.7	163.48	1180000000	1270000000	1040000000	739000000	776000000	745000000	908000000	507	8.95809
2774309353	Ga0263511_112409 phenylalanyl-tRNA synthetase alpha subunit	COG0016:Phenylalanyl-tRNA synthetase alpha subunit				19	70.5	38.83	1310000000	1600000000	1110000000	647000000	706000000	647000000	908000000	508	8.95809
2774307461	Ga0263511_11514 alkylation response protein AidB-like acyl-CoA dehydrogenase	COG1960:Acyl-CoA dehydrogenase related to the alkylation response protein AidB				19	41.6	67.695	1310000000	1580000000	1440000000	476000000	379000000	448000000	893000000	509	8.95085
2774307098	Ga0263511_11148 molybdopterin-guanine dinucleotide biosynthesis protein A	COG0746:Molybdopterin-guanine dinucleotide biosynthesis protein A				16	55.8	42.12	1400000000	1460000000	1010000000	737000000	750000000	771000000	890500000	510	8.94963
2774307103	Ga0263511_11153 single-strand binding protein	COG0629:Single-stranded DNA-binding protein				7	52.8	16.451	1250000000	1460000000	1360000000	502000000	494000000	519000000	884500000	511	8.9467
2774307092	Ga0263511_11142 3-deoxy-D-manno-octulosonic-acid transferase	COG1519:3-deoxy-D-manno-octulosonic-acid transferase				17	53.6	43.106	586000000	737000000	491000000	1090000000	1050000000	1030000000	883500000	512	8.94621
2774309127	Ga0263511_112183 multidrug efflux pump subunit AcrB	COG0841:Multidrug efflux pump subunit AcrB				26	29.6	118.28	667000000	716000000	566000000	1050000000	1120000000	1060000000	883000000	513	8.94596
2774307689	Ga0263511_11743 uncharacterized protein (TIGR00725 family)/uncharacterized protein (TIGR00730 family)	COG1611:Predicted Rossmann fold nucleotide-binding protein				9	48.1	26.681	1190000000	1200000000	860000000	824000000	720000000	904000000	882000000	514	8.94547
2774308740	Ga0263511_111796 LSU ribosomal protein L31P	COG0254:Ribosomal protein L31				5	57.8	9.5919	1510000000	1710000000	1220000000	445000000	414000000	539000000	879500000	515	8.94424
2774308418	Ga0263511_111473 cysteinyl-tRNA synthetase	COG0215:Cysteinyl-tRNA synthetase				18	45.1	56.254	1240000000	1580000000	1140000000	606000000	618000000	528000000	879000000	516	8.94399
2774307773	Ga0263511_11827 4-hydroxy-tetrahydrodipicolinate synthase	COG0329:Dihydrodipicolinate synthase/N-acetylneuraminate lyase				12	48.8	32.176	1200000000	1220000000	1120000000	540000000	637000000	527000000	878500000	517	8.94374
2774307555	Ga0263511_11609 nucleoside-diphosphate-sugar epimerase	COG0451:Nucleoside-diphosphate-sugar epimerase				14	63.2	35.945	1280000000	1290000000	1150000000	527000000	581000000	601000000	875500000	518	8.94226
2774308652	Ga0263511_111708 uncharacterized protein DUF349					26	41.3	73.834	1250000000	1350000000	1330000000	489000000	451000000	498000000	874000000	519	8.94151
2774307046	Ga0263511_1196 thioredoxin reductase	COG0492:Thioredoxin reductase				9	62.7	38.355	1260000000	1200000000	1090000000	549000000	651000000	603000000	870500000	520	8.93977
2774307803	Ga0263511_11857 2,3,4,5-tetrahydropyridine-2,6-dicarboxylate N-succinyltransferase	COG2171:Tetrahydrodipicolinate N-succinyltransferase				13	54.2	29.698	1230000000	916000000	1160000000	823000000	813000000	802000000	869500000	521	8.93927
2774307121	Ga0263511_11171 quinol:cytochrome c oxidoreductase pentaheme cytochrome subunit	COG2010:Cytochrome c, mono- and diheme variants				6	17	48.79	468000000	463000000	360000000	1350000000	1380000000	1270000000	869000000	522	8.93902
2774308384	Ga0263511_111439 hypothetical protein					12	57.9	29.055	1070000000	1150000000	1100000000	667000000	610000000	534000000	868500000	523	8.93877
2774308128	Ga0263511_111182 histidine phosphatase superfamily protein (branch 1)					10	55.4	19.234	541000000	618000000	447000000	1170000000	1360000000	1110000000	864000000	524	8.93651
2774307528	Ga0263511_11581 glucose-1-phosphate adenylyltransferase	COG0448:ADP-glucose pyrophosphorylase				20	52.3	47.389	964000000	1160000000	1020000000	739000000	714000000	759000000	861500000	525	8.93526
2774308545	Ga0263511_111601 outer membrane efflux protein					16	32.2	56.844	294000000	299000000	307000000	1800000000	1410000000	1660000000	858500000	526	8.93374
2774309246	Ga0263511_112302 GTP-binding protein HflX	COG2262:50S ribosomal subunit-associated GTPase HflX				21	57.2	46.476	1250000000	1360000000	1080000000	482000000	632000000	510000000	856000000	527	8.93247
2774308752	Ga0263511_111808 ABC transport permease subunit	COG0767:ABC-type transporter Mla maintaining outer membrane lipid asymmetry, permease component MlaE				6	28.5	27.069	448000000	188000000	415000000	1340000000	1460000000	1260000000	854000000	528	8.93146
2774308498	Ga0263511_111553 Xaa-Pro aminopeptidase	COG0006:Xaa-Pro aminopeptidase		aminopeptidases		18	63	48.896	490000000	509000000	415000000	1300000000	1190000000	1210000000	849500000	529	8.92916
2774307848	Ga0263511_11902 cystathionine beta-synthase	COG0031:Cysteine synthase				22	61.8	50.572	1480000000	1690000000	1280000000	418000000	328000000	408000000	849000000	530	8.92891
2774308025	Ga0263511_111079 putative cold-shock DNA-binding protein	COG1278:Cold shock protein, CspA family				5	69.8	7.1139	1650000000	2160000000	1740000000	40543000	46372000	37685000	848186000	531	8.92849
2774307084	Ga0263511_11134 hypothetical protein					7	33.7	42.165	1020000000	1220000000	1190000000	578000000	674000000	606000000	847000000	532	8.92788
2774307523	Ga0263511_11576 peptide chain release factor 1 (bRF-1)	COG0216:Protein chain release factor A				16	59.8	40.192	1260000000	1170000000	1250000000	522000000	470000000	438000000	846000000	533	8.92737
2774308546	Ga0263511_111602 TonB-dependent receptor-like protein		TBDT			26	43.7	90.05	359000000	431000000	396000000	1300000000	1260000000	1330000000	845500000	534	8.92711
2774307188	Ga0263511_11239 hypothetical protein					35	43	130.41	311000000	520000000	361000000	1170000000	1170000000	1190000000	845000000	535	8.92686
2774308833	Ga0263511_111889 cell division ATP-binding protein FtsE	COG2884:ABC-type ATPase involved in cell division				11	53.4	26.826	1570000000	1600000000	1190000000	272000000	500000000	321000000	845000000	536	8.92686
2774309162	Ga0263511_112218 glutaminyl-tRNA synthetase	COG0008:Glutamyl- or glutaminyl-tRNA synthetase				24	51.4	65.242	1180000000	1360000000	947000000	677000000	642000000	740000000	843500000	537	8.92609
2774308391	Ga0263511_111446 6-phosphofructokinase	COG0205:6-phosphofructokinase				12	46.5	35.321	1360000000	974000000	1030000000	596000000	699000000	554000000	836500000	538	8.92247
2774309410	Ga0263511_112466 CubicO group peptidase (beta-lactamase class C family)	COG1680:CubicO group peptidase, beta-lactamase class C family				16	45	49.867	326000000	432000000	319000000	1350000000	1240000000	1240000000	836000000	539	8.92221
2774309418	Ga0263511_112474 hypothetical protein					7	47	28.012	110000000	381000000	377000000	1290000000	1470000000	1410000000	835500000	540	8.92195
2774307878	Ga0263511_11932 hypothetical protein					16	38.6	57.299	389000000	518000000	354000000	1460000000	1240000000	1150000000	834000000	541	8.92117
2774307919	Ga0263511_11973 uncharacterized protein DUF3276					13	76.5	14.324	1430000000	1410000000	1180000000	437000000	487000000	410000000	833500000	542	8.92091
2774307453	Ga0263511_11506 phosphoglycerate mutase	COG0696:Phosphoglycerate mutase (BPG-independent, AlkP superfamily)				17	47.1	56.872	1040000000	1120000000	1220000000	598000000	569000000	602000000	821000000	543	8.91434
2774307255	Ga0263511_11306 NAD+ synthetase	COG0171:NH3-dependent NAD synthetase				11	55	29.455	1300000000	1420000000	1200000000	439000000	412000000	427000000	819500000	544	8.91355
2774306957	Ga0263511_117 Xaa-Pro aminopeptidase	COG0006:Xaa-Pro aminopeptidase		aminopeptidases		15	48.1	50.381	1060000000	1130000000	1040000000	597000000	554000000	574000000	818500000	545	8.91302
2774309413	Ga0263511_112469 FeS assembly ATPase SufC	COG0396:Fe-S cluster assembly ATPase SufC				15	57	27.694	1590000000	1000000000	1820000000	590000000	635000000	627000000	817500000	546	8.91249
2774308120	Ga0263511_111174 ATP phosphoribosyltransferase	COG0040:ATP phosphoribosyltransferase				13	47.7	31.353	1170000000	1490000000	1300000000	342000000	437000000	464000000	817000000	547	8.91222
2774307468	Ga0263511_11521 hypothetical protein	COG1704:Uncharacterized conserved protein				11	65.3	22.728	399000000	481000000	343000000	1150000000	1180000000	1310000000	815500000	548	8.91142
2774309275	Ga0263511_112331 uroporphyrinogen-III synthase	COG1587:Uroporphyrinogen-III synthase				10	48.8	28.394	1250000000	1380000000	1360000000	369000000	375000000	313000000	812500000	549	8.90982
2774307451	Ga0263511_11504 methionine aminopeptidase type I	COG0024:Methionine aminopeptidase		aminopeptidases		15	75	30.322	1020000000	1330000000	1110000000	467000000	541000000	600000000	810000000	550	8.90849
2774308450	Ga0263511_111505 putative outer membrane starch-binding protein		TBDT			15	39.3	55.132	461000000	488000000	476000000	1140000000	1370000000	1120000000	804000000	551	8.90526
2774307315	Ga0263511_11366 methionine adenosyltransferase	COG0192:S-adenosylmethionine synthetase				20	75.4	46.139	988000000	999000000	1030000000	610000000	490000000	532000000	799000000	552	8.90255
2774308683	Ga0263511_111739 Mg-chelatase subunit ChlI	COG1239:Mg-chelatase subunit ChlI				19	53.3	55.26	1250000000	1120000000	1200000000	434000000	472000000	450000000	796000000	553	8.90091
2774308179	Ga0263511_111233 AhpD family alkylhydroperoxidase	COG0599:Uncharacterized conserved protein YurZ, alkylhydroperoxidase/carboxymuconolactone decarboxylase family				7	63.8	13.263	1070000000	1400000000	767000000	539000000	757000000	824000000	795500000	554	8.90064
2774308067	Ga0263511_111121 aminopeptidase N	COG0308:Aminopeptidase N		aminopeptidases		31	41.8	94.051	676000000	712000000	624000000	910000000	877000000	915000000	794500000	555	8.90009
2774308288	Ga0263511_111342 superfamily I DNA/RNA helicase	COG0210:Superfamily I DNA or RNA helicase				29	38	89.005	1150000000	985000000	1030000000	602000000	593000000	567000000	793500000	556	8.89955
2774308567	Ga0263511_111623 phosphate acetyltransferase	COG0280:Phosphotransacetylase				25	51.4	76.331	976000000	953000000	989000000	628000000	547000000	604000000	790500000	557	8.8979
2774308478	Ga0263511_111533 MoxR-like ATPase	COG0714:MoxR-like ATPase				13	58.7	35.103	1190000000	1260000000	1200000000	375000000	388000000	325000000	789000000	558	8.89708
2774307161	Ga0263511_11212 5-(carboxyamino)imidazole ribonucleotide synthase	COG0026:Phosphoribosylaminoimidazole carboxylase (NCAIR synthetase)				14	36.6	43.375	947000000	836000000	1210000000	711000000	555000000	740000000	788000000	559	8.89653
2774308180	Ga0263511_111234 LPS export ABC transporter ATP-binding protein	COG1137:ABC-type lipopolysaccharide export system, ATPase component				8	39.8	27.546	692000000	619000000	567000000	877000000	888000000	1030000000	784500000	560	8.89459
2774307769	Ga0263511_11823 peptidase M1-like protein		ABC			22	20.7	139.68	307000000	302000000	249000000	1260000000	1310000000	1250000000	778500000	561	8.89126
2774308106	Ga0263511_111160 predicted lysophospholipase L1 biosynthesis ABC-type transport system permease subunit	COG3127:Predicted ABC-type transport system involved in lysophospholipase L1 biosynthesis, permease component	ABC			17	24.6	93.79	534000000	632000000	471000000	1120000000	923000000	1050000000	777500000	562	8.8907
2774307311	Ga0263511_11362 small-conductance mechanosensitive channel	COG0668:Small-conductance mechanosensitive channel				16	29.6	62.952	482000000	551000000	493000000	1210000000	1000000000	1060000000	775500000	563	8.88958
2774307525	Ga0263511_11578 alpha-1,4-glucan:alpha-1,4-glucan 6-glycosyltransferase	COG0296:1,4-alpha-glucan branching enzyme			CBM48(29-117)+GH13_9(184-484)	15	37.3	74.291	990000000	1050000000	976000000	564000000	475000000	490000000	770000000	564	8.88649
2774307251	Ga0263511_11302 endopeptidase Clp ATP-binding regulatory subunit ClpX	COG1219:ATP-dependent protease Clp, ATPase subunit				17	54.5	45.611	1010000000	1080000000	1040000000	504000000	472000000	526000000	768000000	565	8.88536
2774307667	Ga0263511_11721 hypothetical protein					16	46.4	44.13	1120000000	1020000000	983000000	514000000	458000000	540000000	761500000	566	8.88167
2774307396	Ga0263511_11449 RNA polymerase sigma factor (sigma-70 family)	COG0568:DNA-directed RNA polymerase, sigma subunit (sigma70/sigma32)				11	54	32.847	1480000000	1570000000	1290000000	196000000	231000000	210000000	760500000	567	8.8811
2774307756	Ga0263511_11810 phosphoribosylaminoimidazole-succinocarboxamide synthase	COG0152:Phosphoribosylaminoimidazole-succinocarboxamide synthase				20	58.6	36.043	1120000000	1070000000	1090000000	449000000	348000000	399000000	759500000	568	8.88053
2774308447	Ga0263511_111502 hypothetical protein					35	43	118.47	450000000	524000000	405000000	1030000000	1030000000	992000000	758000000	569	8.87967
2774309098	Ga0263511_112154 dTDP-glucose pyrophosphorylase	COG1209:dTDP-glucose pyrophosphorylase				19	60.4	36.98	1300000000	1340000000	1180000000	224000000	333000000	279000000	756500000	570	8.87881
2774308657	Ga0263511_111713 Cu/Zn superoxide dismutase	COG2032:Cu/Zn superoxide dismutase				7	58.4	18.562	606000000	526000000	527000000	891000000	1020000000	934000000	748500000	571	8.87419
2774308938	Ga0263511_111994 ribosomal large subunit pseudouridine synthase B	COG1187:16S rRNA U516 pseudouridylate synthase RsuA and related 23S rRNA U2605, pseudouridylate synthases				15	52.2	31.487	1250000000	1260000000	1110000000	351000000	377000000	384000000	747000000	572	8.87332
2774307088	Ga0263511_11138 hypothetical protein					2	23.2	9.0296	640000000	725000000	668000000	1020000000	846000000	755000000	740000000	573	8.86923
2774307219	Ga0263511_11270 LacI family transcriptional regulator	COG1609:DNA-binding transcriptional regulator, LacI/PurR family				13	54.6	37.799	852000000	751000000	746000000	521000000	446000000	719000000	732500000	574	8.86481
2774308767	Ga0263511_111823 translation initiation factor 1 (bIF-1)	COG0361:Translation initiation factor IF-1				3	64.8	8.1114	1310000000	1220000000	1230000000	244000000	156000000	225000000	732000000	575	8.86451
2774307237	Ga0263511_11288 L-asparaginase type I	COG0252:L-asparaginase/archaeal Glu-tRNAGln amidotransferase subunit D				13	42.4	38.629	958000000	939000000	965000000	487000000	523000000	478000000	731000000	576	8.86392
2774307191	Ga0263511_11242 superfamily II DNA/RNA helicase	COG0513:Superfamily II DNA and RNA helicase				16	42.2	51.732	1080000000	1180000000	1100000000	263000000	381000000	341000000	730500000	577	8.86362
2774308215	Ga0263511_111269 predicted dehydrogenase	COG0673:Predicted dehydrogenase				14	49.8	35.589	936000000	989000000	1150000000	504000000	497000000	517000000	726500000	578	8.86124
2774308942	Ga0263511_111998 diphosphomevalonate decarboxylase	COG3407:Mevalonate pyrophosphate decarboxylase				12	40.9	40.584	1210000000	1280000000	1070000000	370000000	383000000	292000000	726500000	579	8.86124
2774308647	Ga0263511_111703 phosphohistidine phosphatase SixA	COG2062:Phosphohistidine phosphatase SixA				8	54.9	18.411	1280000000	1220000000	1110000000	322000000	281000000	337000000	723500000	580	8.85944
2774307165	Ga0263511_11216 histidine kinase/DNA gyrase B/HSP90-like ATPase					19	47	43.889	751000000	935000000	747000000	699000000	641000000	669000000	723000000	581	8.85914
2774307603	Ga0263511_11657 hypothetical protein					7	42.7	19.777	743000000	612000000	864000000	697000000	741000000	513000000	719000000	582	8.85673
2774306952	Ga0263511_112 thiamine-phosphate kinase	COG0611:Thiamine monophosphate kinase				10	46.3	38.319	964000000	1330000000	1270000000	384000000	471000000	433000000	717500000	583	8.85582
2774308633	Ga0263511_111689 glutamate-1-semialdehyde-2,1-aminomutase	COG0001:Glutamate-1-semialdehyde aminotransferase				12	43.3	46.393	1130000000	1220000000	1040000000	382000000	394000000	392000000	717000000	584	8.85552
2774307718	Ga0263511_11772 chorismate synthase	COG0082:Chorismate synthase				13	46.3	38.511	902000000	992000000	1070000000	520000000	474000000	457000000	711000000	585	8.85187
2774308071	Ga0263511_111125 predicted secreted protein (Por secretion system target)					21	36.3	94.604	440000000	505000000	386000000	961000000	1030000000	912000000	708500000	586	8.85034
2774306964	Ga0263511_1114 succinate dehydrogenase/fumarate reductase iron-sulfur protein	COG0479:Succinate dehydrogenase/fumarate reductase, Fe-S protein subunit				11	73.2	26.575	494000000	538000000	548000000	951000000	866000000	1010000000	707000000	587	8.84942
2774307649	Ga0263511_11703 ABC-type Na+ efflux pump permease subunit	COG1668:ABC-type Na efflux pump, permease component				10	25.9	45.937	302000000	353000000	231000000	1170000000	1070000000	1060000000	706500000	588	8.84911
2774308134	Ga0263511_111188 hypothetical protein					7	41.4	33.702	392000000	360000000	252000000	1040000000	1120000000	1020000000	706000000	589	8.8488
2774309270	Ga0263511_112326 starch synthase catalytic subunit					15	71.3	29.863	1010000000	1120000000	1030000000	398000000	340000000	319000000	704000000	590	8.84757
2774307187	Ga0263511_11238 uncharacterized protein DUF3575					5	29.7	19.146	185000000	170000000	220000000	1280000000	1180000000	1190000000	700000000	591	8.8451
2774307013	Ga0263511_1163 carbonic anhydrase	COG0288:Carbonic anhydrase				13	87.6	22.434	1210000000	662000000	951000000	632000000	692000000	708000000	700000000	592	8.8451
2774307521	Ga0263511_11574 phosphoribosylformylglycinamidine cyclo-ligase	COG0150:Phosphoribosylaminoimidazole (AIR) synthetase				16	55.6	43.287	881000000	946000000	1050000000	500000000	507000000	517000000	699000000	593	8.84448
2774309060	Ga0263511_112116 methyltransferase family protein					17	71.1	35.887	813000000	667000000	729000000	732000000	571000000	640000000	698000000	594	8.84386
2774307785	Ga0263511_11839 N-acetyl-beta-hexosaminidase	COG3525:N-acetyl-beta-hexosaminidase			GH20(156-506)	23	42.8	86.376	394000000	411000000	320000000	1070000000	1080000000	976000000	693500000	595	8.84105
2774307902	Ga0263511_11956 carboxypeptidase C (cathepsin A)	COG2939:Carboxypeptidase C (cathepsin A)		carboxypeptidase		12	33.8	56.326	455000000	404000000	337000000	1040000000	934000000	929000000	692000000	596	8.84011
2774309419	Ga0263511_112475 hypothetical protein					16	46.3	48.33	356000000	345000000	279000000	1110000000	1100000000	1020000000	688000000	597	8.83759
2774309139	Ga0263511_112195 tryptophanyl-tRNA synthetase	COG0180:Tryptophanyl-tRNA synthetase				16	57.8	36.313	896000000	1000000000	821000000	552000000	439000000	469000000	686500000	598	8.83664
2774307282	Ga0263511_11333 outer membrane receptor for ferrienterochelin and colicin	COG4771:Outer membrane receptor for ferrienterochelin and colicins	TBDT			17	33.4	85.35	404000000	415000000	334000000	1210000000	1180000000	950000000	682500000	599	8.8341
2774308631	Ga0263511_111687 uroporphyrinogen decarboxylase	COG0407:Uroporphyrinogen-III decarboxylase				11	37.8	38.418	1020000000	763000000	937000000	598000000	554000000	564000000	680500000	600	8.83283
2774308481	Ga0263511_111536 parvulin-like peptidyl-prolyl isomerase	COG0760:Parvulin-like peptidyl-prolyl isomerase				24	41.3	63.395	781000000	803000000	727000000	630000000	616000000	608000000	678500000	601	8.83155
2774308635	Ga0263511_111691 hydroxymethylbilane synthase	COG0181:Porphobilinogen deaminase				19	51	59.212	840000000	780000000	743000000	460000000	496000000	604000000	673500000	602	8.82834
2774309300	Ga0263511_112356 NADP-dependent 3-hydroxy acid dehydrogenase YdfG	COG4221:NADP-dependent 3-hydroxy acid dehydrogenase YdfG				13	61.4	27.584	977000000	878000000	856000000	472000000	483000000	485000000	670500000	603	8.8264
2774308811	Ga0263511_111867 Trk K+ transport system NAD-binding subunit	COG0569:Trk K transport system, NAD-binding component				15	39.3	49.959	1050000000	755000000	1070000000	535000000	568000000	530000000	661500000	604	8.82053
2774308558	Ga0263511_111614 2,4-dienoyl-CoA reductase-like NADH-dependent reductase (Old Yellow Enzyme family)	COG1902:2,4-dienoyl-CoA reductase or related NADH-dependent reductase, Old Yellow Enzyme (OYE) family				31	49.1	74.919	1040000000	992000000	976000000	280000000	282000000	344000000	660000000	605	8.81954
2774308423	Ga0263511_111478 AhpC/TSA family protein					10	48.8	22.434	952000000	1020000000	830000000	489000000	435000000	484000000	659500000	606	8.81921
2774307202	Ga0263511_11253 pyridoxine 5'-phosphate synthase	COG0854:Pyridoxine 5'-phosphate synthase PdxJ				8	43.5	26.528	859000000	702000000	866000000	613000000	493000000	467000000	657500000	607	8.8179
2774307585	Ga0263511_11639 N-acetylmannosaminyltransferase	COG1922:UDP-N-acetyl-D-mannosaminuronic acid transferase, WecB/TagA/CpsF family				9	60.8	25.259	852000000	918000000	673000000	492000000	637000000	446000000	655000000	608	8.81624
2774308208	Ga0263511_111262 bacillithiol biosynthesis deacetylase BshB1	COG2120:N-acetylglucosaminyl deacetylase, LmbE family				11	52.9	26.729	786000000	964000000	888000000	341000000	384000000	520000000	653000000	609	8.81491
2774307618	Ga0263511_11672 glycerol-3-phosphate acyltransferase	COG2937:Glycerol-3-phosphate O-acyltransferase				37	34.7	122.73	1070000000	1130000000	804000000	500000000	494000000	460000000	652000000	610	8.81425
2774307681	Ga0263511_11735 cellulose biosynthesis protein BcsQ	COG1192:Cellulose biosynthesis protein BcsQ				9	61	27.739	1000000000	763000000	988000000	392000000	528000000	428000000	645500000	611	8.8099
2774308977	Ga0263511_112033 cell division protein FtsZ	COG0206:Cell division GTPase FtsZ				20	38.5	69.667	1030000000	1190000000	1090000000	256000000	207000000	222000000	643000000	612	8.80821
2774307699	Ga0263511_11753 ribosomal subunit interface protein	COG1544:Ribosome-associated translation inhibitor RaiA				6	53.9	11.949	998000000	1140000000	1200000000	283000000	245000000	252000000	640500000	613	8.80652
2774307553	Ga0263511_11607 outer membrane transport energization protein TonB		TBDT			12	45.3	26.239	502000000	535000000	625000000	647000000	664000000	657000000	636000000	614	8.80346
2774308607	Ga0263511_111663 predicted PurR-regulated permease PerM	COG0628:Predicted PurR-regulated permease PerM				7	18.6	40.391	340000000	280000000	263000000	1090000000	931000000	985000000	635500000	615	8.80312
2774307619	Ga0263511_11673 hypothetical protein					13	32.4	44.385	708000000	835000000	731000000	502000000	555000000	521000000	631500000	616	8.80037
2774307346	Ga0263511_11399 aspartate/methionine/tyrosine aminotransferase	COG0436:Aspartate/methionine/tyrosine aminotransferase				15	60.3	42.306	996000000	1100000000	1050000000	262000000	258000000	267000000	631500000	617	8.80037
2774306974	Ga0263511_1124 peptidase M28-like protein			aminopeptidases		17	26.5	86.91	339000000	355000000	306000000	921000000	904000000	966000000	629500000	618	8.799
2774307050	Ga0263511_11100 tryptophan 2,3-dioxygenase					9	29.4	37.216	760000000	869000000	745000000	513000000	482000000	483000000	629000000	619	8.79865
2774307696	Ga0263511_11750 alkylation response protein AidB-like acyl-CoA dehydrogenase	COG1960:Acyl-CoA dehydrogenase related to the alkylation response protein AidB				8	32.7	43.622	985000000	978000000	925000000	246000000	306000000	333000000	629000000	620	8.79865
2774307313	Ga0263511_11364 MFS superfamily sulfate permease-like transporter	COG0659:Sulfate permease or related transporter, MFS superfamily				5	12.3	58.695	403000000	377000000	369000000	963000000	921000000	838000000	620500000	621	8.79274
2774307308	Ga0263511_11359 flagellum-specific peptidoglycan hydrolase FlgJ	COG1705:Flagellum-specific peptidoglycan hydrolase FlgJ			GH73(74-203)	10	38.6	32.229	457000000	750000000	372000000	519000000	720000000	798000000	619500000	622	8.79204
2774307941	Ga0263511_11995 16S rRNA (cytosine(967)-C(5))-methyltransferase	COG0144:16S rRNA C967 or C1407 C5-methylase, RsmB/RsmF family				15	45.4	46.426	1020000000	918000000	784000000	452000000	420000000	405000000	618000000	623	8.79099
2774308056	Ga0263511_111110 DNA anti-recombination protein RmuC	COG1322:DNA anti-recombination protein (rearrangement mutator) RmuC				17	39.1	51.648	887000000	986000000	829000000	396000000	376000000	401000000	615000000	624	8.78888
2774309145	Ga0263511_112201 3-oxoacid CoA-transferase B subunit	COG2057:Acyl CoA:acetate/3-ketoacid CoA transferase, beta subunit				7	58.7	23.36	885000000	1230000000	1230000000	344000000	272000000	258000000	614500000	625	8.78852
2774306965	Ga0263511_1115 PAP2 superfamily protein					15	50.7	49.485	270000000	352000000	283000000	1170000000	861000000	886000000	606500000	626	8.78283
2774307485	Ga0263511_11538 hypothetical protein					4	68.5	13.953	903000000	656000000	767000000	553000000	433000000	331000000	604500000	627	8.7814
2774308915	Ga0263511_111971 uncharacterized protein DUF1599					6	37.3	21.602	829000000	866000000	703000000	388000000	392000000	501000000	602000000	628	8.7796
2774307246	Ga0263511_11297 predicted RND superfamily exporter protein	COG1033:Predicted exporter protein, RND superfamily				16	23.8	90.619	395000000	319000000	386000000	991000000	799000000	875000000	597000000	629	8.77597
2774307038	Ga0263511_1188 uncharacterized protein (TIGR00255 family)	COG1561:Uncharacterized conserved protein YicC, UPF0701 family				21	62.5	33.442	780000000	782000000	699000000	492000000	415000000	491000000	595500000	630	8.77488
2774308176	Ga0263511_111230 ATP-dependent DNA helicase RecQ	COG0514:Superfamily II DNA helicase RecQ				28	49.5	82.547	873000000	1070000000	879000000	313000000	275000000	289000000	593000000	631	8.77305
2774307565	Ga0263511_11619 UDP-N-acetylglucosamine 2-epimerase	COG0381:UDP-N-acetylglucosamine 2-epimerase				14	46.4	42.326	711000000	829000000	772000000	424000000	412000000	470000000	590500000	632	8.77122
2774308080	Ga0263511_111134 superfamily II DNA/RNA helicase	COG0513:Superfamily II DNA and RNA helicase				19	56.8	42.298	834000000	1080000000	764000000	410000000	373000000	341000000	587000000	633	8.76864
2774308617	Ga0263511_111673 putative nucleotidyltransferase with HDIG domain	COG1480:Membrane-associated HD superfamily phosphohydrolase				16	27.4	78.591	392000000	387000000	381000000	1040000000	779000000	970000000	585500000	634	8.76753
2774307044	Ga0263511_1194 Mrp family chromosome partitioning ATPase	COG0489:Chromosome partitioning ATPase, Mrp family, contains Fe-S cluster				19	54.1	41.041	958000000	972000000	894000000	275000000	272000000	253000000	584500000	635	8.76678
2774308854	Ga0263511_111910 hypothetical protein					9	34	37.8	173000000	173000000	215000000	1070000000	949000000	985000000	582000000	636	8.76492
2774308689	Ga0263511_111745 phosphatidylserine decarboxylase precursor-related protein	COG0688:Phosphatidylserine decarboxylase				10	47.2	24.415	362000000	239000000	333000000	848000000	802000000	824000000	582000000	637	8.76492
2774309247	Ga0263511_112303 CBS domain containing-hemolysin-like protein	COG1253:Hemolysin or related protein, contains CBS domains				13	35.8	41.434	421000000	556000000	372000000	734000000	607000000	749000000	581500000	638	8.76455
2774307397	Ga0263511_11450 deoxyadenosine/deoxycytidine kinase	COG1428:Deoxyadenosine/deoxycytidine kinase				6	32.8	23.898	768000000	966000000	736000000	427000000	340000000	357000000	581500000	639	8.76455
2774307650	Ga0263511_11704 mechanosensitive ion channel-like protein					8	31	32.678	284000000	263000000	228000000	1130000000	878000000	1090000000	581000000	640	8.76418
2774308123	Ga0263511_111177 agmatinase	COG0010:Arginase family enzyme				11	60.8	35.41	910000000	1010000000	875000000	220000000	282000000	211000000	578500000	641	8.7623
2774308349	Ga0263511_111404 RND family efflux transporter MFP subunit	COG0845:Multidrug efflux pump subunit AcrA (membrane-fusion protein)				13	47.2	43.812	443000000	520000000	429000000	708000000	798000000	636000000	578000000	642	8.76193
2774307009	Ga0263511_1159 thiol-disulfide isomerase/thioredoxin	COG0526:Thiol-disulfide isomerase or thioredoxin				15	34.4	53.132	825000000	857000000	666000000	424000000	465000000	487000000	576500000	643	8.7608
2774307594	Ga0263511_11648 N-acetylglucosamine kinase-like BadF-type ATPase	COG2971:BadF-type ATPase, related to human N-acetylglucosamine kinase				11	43.8	32.545	949000000	954000000	729000000	422000000	357000000	311000000	575500000	644	8.76005
2774308399	Ga0263511_111454 DNA segregation ATPase FtsK/SpoIIIE-like protein	COG1674:DNA segregation ATPase FtsK/SpoIIIE and related proteins				26	39.8	91.292	839000000	886000000	676000000	467000000	443000000	465000000	571500000	645	8.75702
2774308143	Ga0263511_111197 3-oxoacyl-[acyl-carrier-protein] reductase	COG1028:NAD(P)-dependent dehydrogenase, short-chain alcohol dehydrogenase family				11	44.8	26.392	948000000	1080000000	938000000	198000000	199000000	171000000	568500000	646	8.75473
2774307662	Ga0263511_11716 beta-glucosidase-like glycosyl hydrolase	COG1472:Periplasmic beta-glucosidase and related glycosidases			GH3(103-326)	15	21.4	108.98	709000000	585000000	610000000	551000000	509000000	496000000	568000000	647	8.75435
2774307775	Ga0263511_11829 RNA polymerase Rpb6					6	67	12.331	972000000	1190000000	1000000000	151000000	163000000	104000000	567500000	648	8.75397
2774307753	Ga0263511_11807 phosphate starvation-inducible protein PhoH	COG1702:Phosphate starvation-inducible protein PhoH, predicted ATPase				15	51.7	36.085	733000000	702000000	633000000	424000000	433000000	497000000	565000000	649	8.75205
2774307660	Ga0263511_11714 DNA polymerase III epsilon subunit-like protein	COG0847:DNA polymerase III, epsilon subunit or related 3'-5' exonuclease				14	67.3	31.342	701000000	656000000	978000000	473000000	386000000	467000000	564500000	650	8.75166
2774308094	Ga0263511_111148 L-proline dehydrogenase					16	46.5	44.806	973000000	1250000000	828000000	260000000	252000000	295000000	561500000	651	8.74935
2774308285	Ga0263511_111339 molecular chaperone GrpE (heat shock protein)	COG0576:Molecular chaperone GrpE (heat shock protein)				7	46.4	20.689	896000000	983000000	905000000	173000000	222000000	162000000	559000000	652	8.74741
2774308388	Ga0263511_111443 hypothetical protein					20	26.2	101.23	409000000	287000000	326000000	843000000	703000000	725000000	556000000	653	8.74507
2774309371	Ga0263511_112427 RNAse R	COG0557:Exoribonuclease R				23	35.9	84.306	659000000	762000000	617000000	353000000	491000000	435000000	554000000	654	8.74351
2774307813	Ga0263511_11867 short-subunit dehydrogenase	COG0300:Short-chain dehydrogenase				9	50.4	29.645	429000000	588000000	486000000	698000000	544000000	563000000	553500000	655	8.74312
2774308496	Ga0263511_111551 phosphoglucosamine mutase	COG1109:Phosphomannomutase				14	44.2	50.152	808000000	958000000	958000000	298000000	288000000	238000000	553000000	656	8.74273
2774308325	Ga0263511_111380 periplasmic chaperone for outer membrane proteins Skp	COG2825:Periplasmic chaperone for outer membrane proteins, Skp family				8	50.7	17.359	570000000	636000000	558000000	440000000	543000000	428000000	550500000	657	8.74076
2774309287	Ga0263511_112343 hypothetical protein					5	65.4	12.028	244000000	295000000	223000000	998000000	805000000	930000000	550000000	658	8.74036
2774308449	Ga0263511_111504 carbohydrate binding protein					10	24.2	68.018	299000000	344000000	340000000	752000000	853000000	781000000	548000000	659	8.73878
2774309363	Ga0263511_112419 deoxyuridine 5'-triphosphate nucleotidohydrolase	COG0756:dUTPase				9	72.7	15.386	567000000	592000000	635000000	485000000	393000000	528000000	547500000	660	8.73838
2774308467	Ga0263511_111522 predicted secreted protein (Por secretion system target)				GH13(406-731)	22	31.1	107.73	206000000	187000000	255000000	974000000	861000000	838000000	546500000	661	8.73759
2774309099	Ga0263511_112155 ATPase subunit of ABC transporter with duplicated ATPase domains	COG0488:ATPase components of ABC transporters with duplicated ATPase domains				21	35.5	72.25	827000000	813000000	746000000	347000000	347000000	337000000	546500000	662	8.73759
2774309117	Ga0263511_112173 dTDP-glucose 4,6-dehydratase	COG1088:dTDP-D-glucose 4,6-dehydratase				15	46.8	37.842	766000000	776000000	858000000	313000000	269000000	319000000	542500000	663	8.7344
2774308297	Ga0263511_111352 DNA gyrase/topoisomerase IV subunit A-like protein					28	37.8	103.64	1040000000	1090000000	721000000	354000000	350000000	307000000	537500000	664	8.73038
2774307826	Ga0263511_11880 LSU ribosomal protein L33P	COG0267:Ribosomal protein L33				3	35	6.9211	655000000	633000000	731000000	440000000	296000000	424000000	536500000	665	8.72957
2774308802	Ga0263511_111858 hypothetical protein					12	47.2	28.795	761000000	756000000	665000000	408000000	338000000	349000000	536500000	666	8.72957
2774307229	Ga0263511_11280 nucleotide-binding universal stress UspA family protein	COG0589:Nucleotide-binding universal stress protein, UspA family				13	66.1	31.136	930000000	883000000	777000000	284000000	295000000	281000000	536000000	667	8.72916
2774308603	Ga0263511_111659 gamma-glutamyltranspeptidase	COG0405:Gamma-glutamyltranspeptidase				21	45.2	58.297	309000000	342000000	262000000	810000000	835000000	721000000	531500000	668	8.7255
2774307954	Ga0263511_111008 histidyl-tRNA synthetase	COG0124:Histidyl-tRNA synthetase				19	46.9	50.923	964000000	662000000	761000000	397000000	358000000	364000000	529500000	669	8.72387
2774309116	Ga0263511_112172 glucose-1-phosphate thymidylyltransferase	COG1209:dTDP-glucose pyrophosphorylase				12	38.4	31.3	890000000	829000000	936000000	198000000	209000000	222000000	525500000	670	8.72057
2774308203	Ga0263511_111257 hypothetical protein					10	38.7	41.543	532000000	654000000	394000000	532000000	515000000	509000000	523500000	671	8.71892
2774308818	Ga0263511_111874 UDP-N-acetylmuramate-alanine ligase	COG0773:UDP-N-acetylmuramate-alanine ligase				16	52.4	50.928	732000000	672000000	700000000	276000000	374000000	317000000	523000000	672	8.7185
2774307174	Ga0263511_11225 alanine racemase	COG0787:Alanine racemase				14	50.4	41.579	786000000	718000000	664000000	295000000	319000000	381000000	522500000	673	8.71809
2774306969	Ga0263511_1119 acyl carrier protein	COG0236:Acyl carrier protein				2	37.2	8.5233	638000000	2590000000	672000000	144000000	407000000	345000000	522500000	674	8.71809
2774307606	Ga0263511_11660 heterodimeric methylmalonyl-CoA mutase large subunit precursor	COG1884:Methylmalonyl-CoA mutase, N-terminal domain/subunit				19	36.5	75.693	808000000	877000000	771000000	197000000	268000000	270000000	520500000	675	8.71642
2774307355	Ga0263511_11408 transporter (NhaC family)	COG1757:Naﱿ antiporter NhaC				3	8.4	52.586	75175000	315000000	348000000	692000000	803000000	704000000	520000000	676	8.716
2774308400	Ga0263511_111455 outer membrane lipoprotein-sorting protein	COG2834:Outer membrane lipoprotein-sorting protein				10	54	25.437	730000000	958000000	608000000	411000000	427000000	388000000	517500000	677	8.71391
2774308424	Ga0263511_111479 AhpC/TSA family protein					4	36.2	19.201	783000000	545000000	581000000	197000000	388000000	488000000	516500000	678	8.71307
2774309231	Ga0263511_112287 uncharacterized OsmC-like protein	COG1765:Uncharacterized OsmC-related protein				7	72	16.387	707000000	841000000	652000000	381000000	327000000	331000000	516500000	679	8.71307
2774309177	Ga0263511_112233 isopropylmalate/homocitrate/citramalate synthase	COG0119:Isopropylmalate/homocitrate/citramalate synthases				17	60.6	42.986	882000000	902000000	904000000	80215000	151000000	99820000	516500000	680	8.71307
2774307166	Ga0263511_11217 flavin reductase (DIM6/NTAB) family NADH-FMN oxidoreductase RutF	COG1853:NADH-FMN oxidoreductase RutF, flavin reductase (DIM6/NTAB) family				11	53.8	31.347	904000000	574000000	935000000	457000000	388000000	402000000	515500000	681	8.71223
2774308922	Ga0263511_111978 tetratricopeptide repeat protein					19	36.4	69.855	451000000	506000000	415000000	573000000	668000000	522000000	514000000	682	8.71096
2774307564	Ga0263511_11618 predicted dehydrogenase	COG0673:Predicted dehydrogenase				10	39.5	34.89	757000000	920000000	780000000	271000000	246000000	253000000	514000000	683	8.71096
2774308962	Ga0263511_112018 C-terminal peptidase prc	COG0793:C-terminal processing protease CtpA/Prc, contains a PDZ domain				29	47.5	81.093	642000000	692000000	586000000	438000000	394000000	426000000	512000000	684	8.70927
2774308021	Ga0263511_111075 hypothetical protein					11	56.8	24.239	316000000	344000000	276000000	776000000	679000000	899000000	511500000	685	8.70885
2774309037	Ga0263511_112093 small-conductance mechanosensitive channel	COG0668:Small-conductance mechanosensitive channel				7	31	29.416	294000000	292000000	267000000	798000000	743000000	729000000	511500000	686	8.70885
2774309175	Ga0263511_112231 dihydroxy-acid dehydratase	COG0129:Dihydroxyacid dehydratase/phosphogluconate dehydratase				13	38.9	56.929	796000000	878000000	937000000	222000000	196000000	183000000	509000000	687	8.70672
2774307137	Ga0263511_11187 outer membrane receptor protein involved in Fe transport	COG1629:Outer membrane receptor proteins, mostly Fe transport	TBDT			16	27.4	88.095	231000000	287000000	221000000	763000000	730000000	753000000	508500000	688	8.70629
2774308107	Ga0263511_111161 predicted ABC-type transport system involved in lysophospholipase L1 biosynthesis ATPase subunit	COG4181:Predicted ABC-type transport system involved in lysophospholipase L1 biosynthesis, ATPase component	ABC			5	35.8	24.718	397000000	350000000	464000000	674000000	586000000	550000000	507000000	689	8.70501
2774308860	Ga0263511_111916 Obg family GTPase CgtA	COG0536:GTPase involved in cell partioning and DNA repair				12	42.6	36.153	844000000	922000000	765000000	228000000	249000000	246000000	507000000	690	8.70501
2774308307	Ga0263511_111362 glycosyl hydrolase family 16					7	27.6	29.208	667000000	780000000	645000000	346000000	364000000	334000000	504500000	691	8.70286
2774309277	Ga0263511_112333 glycosyl transferase family 2					12	60.8	27.843	182000000	343000000	248000000	707000000	661000000	721000000	502000000	692	8.7007
2774307801	Ga0263511_11855 peptide deformylase	COG0242:Peptide deformylase				7	53.7	23.286	591000000	505000000	943000000	385000000	356000000	494000000	499500000	693	8.69854
2774307347	Ga0263511_11400 prephenate dehydrogenase	COG0287:Prephenate dehydrogenase				12	61.9	31.04	831000000	876000000	862000000	125000000	167000000	135000000	499000000	694	8.6981
2774307621	Ga0263511_11675 WS/DGAT/MGAT family acyltransferase					15	29.7	68.821	829000000	931000000	728000000	268000000	261000000	265000000	498000000	695	8.69723
2774308187	Ga0263511_111241 uncharacterized protein DUF4105					14	23	45.548	244000000	286000000	216000000	747000000	861000000	706000000	496000000	696	8.69548
2774307821	Ga0263511_11875 1,4-dihydroxy-2-naphthoyl-CoA synthase	COG0447:1,4-Dihydroxy-2-naphthoyl-CoA synthase				9	41.2	31.019	656000000	340000000	776000000	485000000	506000000	427000000	495500000	697	8.69504
2774309360	Ga0263511_112416 hypothetical protein					8	31.5	24.866	1010000000	691000000	707000000	299000000	228000000	266000000	495000000	698	8.69461
2774307261	Ga0263511_11312 acetyl-CoA carboxylase carboxyl transferase beta subunit	COG0777:Acetyl-CoA carboxylase beta subunit				8	39.7	32.462	748000000	795000000	839000000	239000000	152000000	223000000	493500000	699	8.69329
2774308177	Ga0263511_111231 KpsF/GutQ family protein	COG0794:D-arabinose 5-phosphate isomerase GutQ				10	32.1	34.622	559000000	577000000	524000000	364000000	379000000	461000000	492500000	700	8.69241
2774309382	Ga0263511_112438 glucose-inhibited division protein A	COG0445:tRNA U34 5-carboxymethylaminomethyl modifying enzyme MnmG/GidA				18	29.9	69.683	640000000	866000000	770000000	344000000	284000000	302000000	492000000	701	8.69197
2774308202	Ga0263511_111256 excinuclease ABC A subunit	COG0178:Excinuclease UvrABC ATPase subunit				26	34.3	104.48	628000000	626000000	677000000	357000000	333000000	346000000	491500000	702	8.69152
2774307150	Ga0263511_11201 thioredoxin-like protein					7	14.1	73.825	294000000	267000000	259000000	970000000	736000000	687000000	490500000	703	8.69064
2774308779	Ga0263511_111835 SSU ribosomal protein S17P	COG0186:Ribosomal protein S17				5	48.2	10.107	246000000	26342000	321000000	765000000	813000000	660000000	490500000	704	8.69064
2774308002	Ga0263511_111056 5,10-methylenetetrahydrofolate dehydrogenase (NADP+)	COG0190:5,10-methylene-tetrahydrofolate dehydrogenase/Methenyl tetrahydrofolate cyclohydrolase				11	53.9	31.924	686000000	818000000	640000000	319000000	341000000	311000000	490500000	705	8.69064
2774308990	Ga0263511_112046 pimeloyl-ACP methyl ester carboxylesterase	COG0596:Pimeloyl-ACP methyl ester carboxylesterase				12	55.9	28.6	708000000	1070000000	862000000	230000000	272000000	230000000	490000000	706	8.6902
2774308953	Ga0263511_112009 3-hydroxy-3-methylglutaryl-coenzyme A reductase	COG1257:Hydroxymethylglutaryl-CoA reductase				18	39.3	65.522	737000000	621000000	548000000	420000000	327000000	388000000	484000000	707	8.68485
2774307678	Ga0263511_11732 dihydrodipicolinate reductase	COG0289:Dihydrodipicolinate reductase				10	51.1	25.615	577000000	617000000	689000000	339000000	391000000	321000000	484000000	708	8.68485
2774307017	Ga0263511_1167 oxygen tolerance protein BatD					18	37	64.305	449000000	490000000	440000000	474000000	498000000	517000000	482000000	709	8.68305
2774307651	Ga0263511_11705 DNA-binding NtrC family response regulator	COG2204:DNA-binding transcriptional response regulator, NtrC family, contains REC, AAA-type ATPase, and a Fis-type DNA-binding domains				17	42.9	43.586	869000000	801000000	639000000	306000000	291000000	322000000	480500000	710	8.68169
2774307911	Ga0263511_11965 gliding motility-associated-like protein					20	31.5	99.76	165000000	218000000	144000000	846000000	892000000	741000000	479500000	711	8.68079
2774307752	Ga0263511_11806 S-adenosylmethionine hydrolase	COG1912:S-adenosylmethionine hydrolase (SAM-hydroxide adenosyltransferase)				9	42	31.941	659000000	478000000	545000000	477000000	370000000	369000000	477500000	712	8.67897
2774308472	Ga0263511_111527 polyphosphate kinase 2	COG2326:Polyphosphate kinase 2, PPK2 family				12	50	34.301	758000000	1010000000	681000000	267000000	257000000	271000000	476000000	713	8.67761
2774307938	Ga0263511_11992 hypothetical protein					16	47.9	46.869	843000000	714000000	881000000	236000000	179000000	227000000	475000000	714	8.67669
2774307820	Ga0263511_11874 putative esterase					12	38.7	41.595	490000000	548000000	457000000	436000000	496000000	444000000	473500000	715	8.67532
2774307248	Ga0263511_11299 uridylate kinase	COG0528:Uridylate kinase				10	53.2	25.825	699000000	885000000	692000000	252000000	243000000	242000000	472000000	716	8.67394
2774307690	Ga0263511_11744 excinuclease ABC A subunit	COG0178:Excinuclease UvrABC ATPase subunit				24	32.8	105.55	750000000	727000000	660000000	282000000	219000000	281000000	471000000	717	8.67302
2774308851	Ga0263511_111907 aspartyl/glutamyl-tRNA(Asn/Gln) amidotransferase subunit B	COG0173:Aspartyl-tRNA synthetase				30	32.4	126.08	794000000	857000000	679000000	248000000	262000000	208000000	470500000	718	8.67256
2774308257	Ga0263511_111311 cystathionine beta-synthase	COG0031:Cysteine synthase				12	56.5	36.761	690000000	630000000	600000000	339000000	331000000	319000000	469500000	719	8.67164
2774308266	Ga0263511_111320 23S rRNA m(5)U-1939 methyltransferase	COG2265:tRNA/tmRNA/rRNA uracil-C5-methylase, TrmA/RlmC/RlmD family				22	60.1	55.173	595000000	594000000	643000000	294000000	345000000	315000000	469500000	720	8.67164
2774308871	Ga0263511_111927 glycine/D-amino acid oxidase-like deaminating enzyme	COG0665:Glycine/D-amino acid oxidase (deaminating)				13	36.4	45.965	742000000	610000000	557000000	289000000	255000000	379000000	468000000	721	8.67025
2774306975	Ga0263511_1125 CBS domain protein					7	45.8	17.558	741000000	645000000	647000000	139000000	289000000	166000000	467000000	722	8.66932
2774307568	Ga0263511_11622 nucleotide sugar dehydrogenase	COG1004:UDP-glucose 6-dehydrogenase				16	42.3	48.862	670000000	779000000	672000000	263000000	234000000	252000000	466500000	723	8.66885
2774309067	Ga0263511_112123 PDZ domain-containing protein					10	30.7	45.157	340000000	368000000	280000000	578000000	562000000	615000000	465000000	724	8.66745
2774308680	Ga0263511_111736 peptidase M28-like protein			aminopeptidases		13	45.8	49.414	315000000	258000000	400000000	575000000	589000000	529000000	464500000	725	8.66699
2774306990	Ga0263511_1140 putative outer membrane starch-binding protein		TBDT			15	35	53.55	241000000	298000000	235000000	654000000	650000000	630000000	464000000	726	8.66652
2774308733	Ga0263511_111789 enamine deaminase RidA (YjgF/YER057c/UK114 family)	COG0251:Enamine deaminase RidA, house cleaning of reactive enamine intermediates, YjgF/YER057c/UK114 family				7	76.1	14.787	549000000	484000000	595000000	444000000	358000000	243000000	464000000	727	8.66652
2774309042	Ga0263511_112098 cytochrome oxidase Cu insertion factor (SCO1/SenC/PrrC family)	COG1999:Cytochrome oxidase Cu insertion factor, SCO1/SenC/PrrC family				8	38.3	24.534	359000000	401000000	303000000	570000000	541000000	523000000	462000000	728	8.66464
2774307476	Ga0263511_11529 methionine-R-sulfoxide reductase	COG0229:Peptide methionine sulfoxide reductase MsrB				6	56.7	17.097	661000000	689000000	671000000	212000000	259000000	171000000	460000000	729	8.66276
2774308666	Ga0263511_111722 outer membrane receptor protein involved in Fe transport	COG1629:Outer membrane receptor proteins, mostly Fe transport				22	36.2	92.698	269000000	356000000	252000000	650000000	562000000	662000000	459000000	730	8.66181
2774309388	Ga0263511_112444 ketopantoate hydroxymethyltransferase	COG0413:Ketopantoate hydroxymethyltransferase				6	41.9	30.126	547000000	768000000	399000000	454000000	437000000	463000000	458500000	731	8.66134
2774307668	Ga0263511_11722 outer membrane putative beta-barrel porin/alpha-amylase					13	39.1	41.081	183000000	202000000	191000000	770000000	714000000	825000000	458000000	732	8.66087
2774307887	Ga0263511_11941 hypothetical protein					4	46.5	9.4768	1100000000	579000000	1030000000	332000000	198000000	178000000	455500000	733	8.65849
2774308699	Ga0263511_111755 CO/xanthine dehydrogenase Mo-binding subunit	COG1529:CO or xanthine dehydrogenase, Mo-binding subunit				20	41	81.995	301000000	341000000	282000000	585000000	609000000	561000000	451000000	734	8.65418
2774309032	Ga0263511_112088 glycine cleavage system H protein	COG0509:Glycine cleavage system H protein (lipoate-binding)				4	48.4	13.89	460000000	344000000	439000000	502000000	494000000	365000000	449500000	735	8.65273
2774307921	Ga0263511_11975 NusB antitermination factor					15	49.7	36.84	584000000	401000000	624000000	420000000	464000000	434000000	449000000	736	8.65225
2774309324	Ga0263511_112380 geranylgeranyl pyrophosphate synthase	COG0142:Geranylgeranyl pyrophosphate synthase				9	30.7	37.349	730000000	483000000	445000000	452000000	417000000	396000000	448500000	737	8.65176
2774309252	Ga0263511_112308 cysteine desulfuration protein SufE	COG2166:Sulfur transfer protein SufE, Fe-S center assembly				9	56.7	16.263	623000000	574000000	632000000	320000000	207000000	241000000	447000000	738	8.65031
2774307448	Ga0263511_11501 thiamine biosynthesis lipoprotein ApbE	COG1477:Thiamine biosynthesis lipoprotein ApbE				12	43	37.056	361000000	507000000	394000000	394000000	506000000	491000000	442500000	739	8.64591
2774307402	Ga0263511_11455 GLPGLI family protein					11	37.2	32.845	599000000	542000000	615000000	304000000	342000000	304000000	442000000	740	8.64542
2774309072	Ga0263511_112128 ribosome-binding factor A	COG0858:Ribosome-binding factor A				7	51.1	15.036	763000000	783000000	654000000	207000000	230000000	220000000	442000000	741	8.64542
2774308775	Ga0263511_111831 SSU ribosomal protein S14P	COG0199:Ribosomal protein S14				2	24.7	10.21	1430000000	670000000	1460000000	186000000	137000000	210000000	440000000	742	8.64345
2774309332	Ga0263511_112388 nucleoside-diphosphate-sugar epimerase	COG0451:Nucleoside-diphosphate-sugar epimerase				15	61.7	35.6	676000000	787000000	571000000	308000000	302000000	288000000	439500000	743	8.64296
2774307625	Ga0263511_11679 ligand-binding SRPBCC domain-containing protein	COG4276:Ligand-binding SRPBCC domain				7	40	18.43	94331000	159000000	135000000	793000000	768000000	719000000	439000000	744	8.64246
2774308027	Ga0263511_111081 OstA-like protein					16	32.2	61.691	287000000	285000000	276000000	680000000	590000000	625000000	438500000	745	8.64197
2774307800	Ga0263511_11854 hypothetical protein					8	48.6	15.743	835000000	590000000	934000000	226000000	287000000	220000000	438500000	746	8.64197
2774308125	Ga0263511_111179 superfamily II DNA or RNA helicase	COG1061:Superfamily II DNA or RNA helicase				18	41.4	59.36	590000000	725000000	582000000	261000000	285000000	292000000	437000000	747	8.64048
2774307905	Ga0263511_11959 ABC-type lipoprotein export system ATPase subunit	COG1136:ABC-type lipoprotein export system, ATPase component	ABC			10	61.2	24.589	579000000	688000000	601000000	198000000	295000000	289000000	437000000	748	8.64048
2774309395	Ga0263511_112451 DNA mismatch repair protein MutS	COG0249:DNA mismatch repair ATPase MutS				24	37.7	98.364	650000000	671000000	547000000	315000000	322000000	326000000	436500000	749	8.63998
2774308156	Ga0263511_111210 alanine dehydrogenase	COG0686:Alanine dehydrogenase				20	61.3	43.434	531000000	586000000	536000000	331000000	267000000	339000000	435000000	750	8.63849
2774309050	Ga0263511_112106 enoyl-CoA hydratase/carnithine racemase	COG1024:Enoyl-CoA hydratase/carnithine racemase				11	55.5	27.899	608000000	442000000	450000000	342000000	425000000	391000000	433500000	751	8.63699
2774307333	Ga0263511_11386 cysteine synthase B	COG0031:Cysteine synthase				11	54.6	32.061	631000000	936000000	833000000	229000000	231000000	234000000	432500000	752	8.63599
2774308310	Ga0263511_111365 acyl-CoA reductase LuxC					16	49	40.904	579000000	508000000	534000000	319000000	349000000	355000000	431500000	753	8.63498
2774308218	Ga0263511_111272 DNA-binding transcriptional LysR family regulator	COG0583:DNA-binding transcriptional regulator, LysR family				14	55.3	35.612	562000000	569000000	618000000	256000000	300000000	255000000	431000000	754	8.63448
2774307873	Ga0263511_11927 3-isopropylmalate dehydrogenase	COG0473:Isocitrate/isopropylmalate dehydrogenase				16	53	38.382	675000000	895000000	586000000	246000000	263000000	276000000	431000000	755	8.63448
2774307741	Ga0263511_11795 histidine ammonia-lyase	COG2986:Histidine ammonia-lyase				15	39.6	55.577	502000000	525000000	518000000	309000000	315000000	358000000	430000000	756	8.63347
2774307102	Ga0263511_11152 protein involved in gliding motility GldE	COG1253:Hemolysin or related protein, contains CBS domains				11	27.4	50.319	189000000	248000000	303000000	555000000	626000000	589000000	429000000	757	8.63246
2774307682	Ga0263511_11736 Xaa-His dipeptidase	COG2195:Di- or tripeptidase				15	36.2	53.121	510000000	650000000	601000000	346000000	297000000	334000000	428000000	758	8.63144
2774308485	Ga0263511_111540 methionyl-tRNA formyltransferase	COG0223:Methionyl-tRNA formyltransferase				17	61.1	34.539	535000000	579000000	551000000	252000000	320000000	272000000	427500000	759	8.63094
2774308040	Ga0263511_111094 N-acetyl-alpha-D-glucosaminyl L-malate synthase BshA	COG0438:Glycosyltransferase involved in cell wall bisynthesis				10	35.8	42.505	633000000	668000000	565000000	287000000	283000000	278000000	426000000	760	8.62941
2774308344	Ga0263511_111399 TaqI restriction endonuclease					24	28.3	112.66	493000000	566000000	347000000	441000000	402000000	408000000	424500000	761	8.62788
2774306989	Ga0263511_1139 TonB-linked SusC/RagA family outer membrane protein		TBDT			20	36.6	87.878	124000000	276000000	157000000	838000000	623000000	572000000	424000000	762	8.62737
2774307024	Ga0263511_1174 UDP-2,3-diacylglucosamine pyrophosphatase LpxH	COG2908:UDP-2,3-diacylglucosamine pyrophosphatase LpxH				11	46.1	30.086	223000000	211000000	222000000	704000000	624000000	645000000	423500000	763	8.62685
2774308512	Ga0263511_111568 NAD-dependent DNA ligase	COG0272:NAD-dependent DNA ligase				22	46.5	75.332	642000000	721000000	641000000	190000000	205000000	170000000	423000000	764	8.62634
2774308416	Ga0263511_111471 prolipoprotein diacylglyceryl transferase	COG0682:Prolipoprotein diacylglyceryltransferase				5	15.1	32.572	146000000	172000000	130000000	672000000	712000000	823000000	422000000	765	8.62531
2774308298	Ga0263511_111353 DNA gyrase/topoisomerase IV subunit B	COG0187:DNA gyrase/topoisomerase IV, subunit B				19	42.7	70.317	776000000	907000000	654000000	176000000	178000000	189000000	421500000	766	8.6248
2774307199	Ga0263511_11250 outer membrane protein with beta-barrel domain					6	36.4	23.657	243000000	273000000	181000000	569000000	573000000	634000000	421000000	767	8.62428
2774308606	Ga0263511_111662 hypothetical protein					11	28.9	47.679	304000000	272000000	216000000	538000000	574000000	586000000	421000000	768	8.62428
2774307552	Ga0263511_11606 outer membrane transport energization protein ExbD	COG0848:Biopolymer transport protein ExbD	TBDT			4	28.5	14.29	387000000	385000000	288000000	578000000	487000000	455000000	421000000	769	8.62428
2774307058	Ga0263511_11108 predicted amidohydrolase	COG0388:Predicted amidohydrolase				6	23.1	30.124	478000000	481000000	455000000	307000000	387000000	300000000	421000000	770	8.62428
2774309021	Ga0263511_112077 carboxypeptidase-like protein			carboxypeptidase		13	19.4	94.717	202000000	221000000	175000000	657000000	628000000	620000000	420500000	771	8.62377
2774308139	Ga0263511_111193 carboxypeptidase-like protein					10	48.3	30.963	289000000	276000000	232000000	611000000	661000000	551000000	420000000	772	8.62325
2774309176	Ga0263511_112232 3-isopropylmalate dehydrogenase	COG0473:Isocitrate/isopropylmalate dehydrogenase				14	44	41.215	871000000	853000000	728000000	97120000	90486000	112000000	420000000	773	8.62325
2774309361	Ga0263511_112417 glycerol-3-phosphate dehydrogenase	COG0240:Glycerol-3-phosphate dehydrogenase				6	23.3	37.169	575000000	617000000	553000000	251000000	204000000	275000000	414000000	774	8.617
2774307999	Ga0263511_111053 DNA helicase HerA-like ATPase	COG0433:Archaeal DNA helicase HerA or a related bacterial ATPase, contains HAS-barrel and ATPase domains				20	44.2	58.189	689000000	724000000	615000000	172000000	213000000	194000000	414000000	775	8.617
2774307130	Ga0263511_11180 high affinity sulfate transporter 1	COG0659:Sulfate permease or related transporter, MFS superfamily				9	20.9	64.565	64718000	141000000	102000000	683000000	699000000	696000000	412000000	776	8.6149
2774308408	Ga0263511_111463 AAA ATPase-like protein					21	38.8	75.836	594000000	750000000	511000000	313000000	312000000	306000000	412000000	777	8.6149
2774309043	Ga0263511_112099 hypothetical protein					6	38.8	19.659	233000000	206000000	230000000	725000000	587000000	652000000	410000000	778	8.61278
2774307200	Ga0263511_11251 NAD kinase	COG0061:NAD kinase				9	36.8	33.309	615000000	444000000	484000000	372000000	362000000	339000000	408000000	779	8.61066
2774308457	Ga0263511_111512 predicted alpha/beta superfamily hydrolase	COG2819:Predicted hydrolase of the alpha/beta superfamily				9	35.5	36.986	450000000	605000000	530000000	355000000	304000000	284000000	402500000	780	8.60477
2774308392	Ga0263511_111447 uncharacterized protein DUF490					31	24.3	165.38	367000000	513000000	373000000	444000000	386000000	417000000	401500000	781	8.60369
2774308994	Ga0263511_112050 nitroreductase	COG0778:Nitroreductase				5	26.9	27.887	238000000	234000000	194000000	646000000	562000000	640000000	400000000	782	8.60206
2774308274	Ga0263511_111328 uridine phosphorylase	COG2820:Uridine phosphorylase				11	45	32.269	403000000	412000000	396000000	347000000	351000000	432000000	399500000	783	8.60152
2774308517	Ga0263511_111573 S1-C subfamily serine protease	COG0265:Periplasmic serine protease, S1-C subfamily, contain C-terminal PDZ domain				11	32.5	50.283	480000000	369000000	435000000	412000000	355000000	254000000	390500000	784	8.59162
2774308443	Ga0263511_111498 hypothetical protein					25	30.7	131.32	473000000	532000000	479000000	294000000	308000000	279000000	390500000	785	8.59162
2774307345	Ga0263511_11398 prephenate dehydratase	COG0077:Prephenate dehydratase				8	33.5	30.897	678000000	580000000	596000000	176000000	160000000	196000000	388000000	786	8.58883
2774307735	Ga0263511_11789 tRNA-guanine transglycosylase	COG0343:Queuine/archaeosine tRNA-ribosyltransferase				9	31.4	42.964	493000000	520000000	509000000	280000000	208000000	276000000	386500000	787	8.58715
2774308981	Ga0263511_112037 UDP-N-acetylglucosamine-N-acetylmuramylpentapeptide N-acetylglucosamine transferase	COG0707:UDP-N-acetylglucosamine:LPS N-acetylglucosamine transferase				14	43.5	40.362	612000000	774000000	552000000	110000000	211000000	206000000	381500000	788	8.58149
2774307327	Ga0263511_11380 sulfite reductase beta subunit-like hemoprotein	COG0155:Sulfite reductase, beta subunit (hemoprotein)				12	21	79.372	1180000000	593000000	809000000	170000000	102000000	159000000	381500000	789	8.58149
2774308242	Ga0263511_111296 DNA mismatch repair protein MutL	COG0323:DNA mismatch repair ATPase MutL				24	50.3	68.065	559000000	521000000	578000000	223000000	206000000	241000000	381000000	790	8.58092
2774308896	Ga0263511_111952 orotidine-5'-phosphate decarboxylase	COG0284:Orotidine-5'-phosphate decarboxylase				11	56.5	28.66	611000000	573000000	550000000	197000000	212000000	180000000	381000000	791	8.58092
2774308379	Ga0263511_111434 hypothetical protein					7	46	19.845	205000000	202000000	203000000	641000000	637000000	555000000	380000000	792	8.57978
2774307569	Ga0263511_11623 hypothetical protein					11	52.9	25.339	297000000	264000000	264000000	479000000	538000000	462000000	379500000	793	8.57921
2774307882	Ga0263511_11936 6-pyruvoyl tetrahydropterin synthase/QueD family protein	COG0720:6-pyruvoyl-tetrahydropterin synthase				10	79	16.203	480000000	538000000	476000000	282000000	275000000	281000000	379000000	794	8.57864
2774308460	Ga0263511_111515 beta-phosphoglucomutase	COG0637:Beta-phosphoglucomutase or related phosphatase, HAD superfamily				12	79.5	24.705	554000000	465000000	511000000	273000000	288000000	276000000	376500000	795	8.57576
2774306966	Ga0263511_1116 VCBS repeat protein					20	22.7	121.35	244000000	222000000	205000000	507000000	535000000	515000000	375500000	796	8.57461
2774307033	Ga0263511_1183 queuosine biosynthesis protein QueD	COG0720:6-pyruvoyl-tetrahydropterin synthase				4	41.6	17.023	597000000	588000000	503000000	181000000	132000000	246000000	374500000	797	8.57345
2774307160	Ga0263511_11211 5-(carboxyamino)imidazole ribonucleotide mutase	COG0041:Phosphoribosylcarboxyaminoimidazole (NCAIR) mutase				3	47.2	16.71	646000000	721000000	420000000	265000000	226000000	328000000	374000000	798	8.57287
2774309197	Ga0263511_112253 3-oxoacyl-(acyl-carrier-protein) synthase III	COG0332:3-oxoacyl-[acyl-carrier-protein] synthase III				12	57.1	36.232	546000000	289000000	634000000	382000000	301000000	360000000	371000000	799	8.56937
2774307961	Ga0263511_111015 ATP:cob(I)alamin adenosyltransferase	COG2096:Cob(I)alamin adenosyltransferase				6	38.4	21.74	722000000	747000000	507000000	173000000	181000000	234000000	370500000	800	8.56879
2774306980	Ga0263511_1130 Entner-Doudoroff aldolase	COG0800:2-keto-3-deoxy-6-phosphogluconate aldolase				9	50.9	24.082	608000000	639000000	467000000	271000000	255000000	231000000	369000000	801	8.56703
2774308609	Ga0263511_111665 formate dehydrogenase accessory protein FdhD	COG1526:Formate dehydrogenase assembly factor FdhD				5	25.7	30.143	323000000	483000000	871000000	288000000	35498000	413000000	368000000	802	8.56585
2774308853	Ga0263511_111909 Toprim domain-containing protein					9	60	20.91	649000000	523000000	554000000	190000000	210000000	178000000	366500000	803	8.56407
2774307817	Ga0263511_11871 2-succinyl-5-enolpyruvyl-6-hydroxy-3-cyclohexene-1-carboxylate synthase	COG1165:2-succinyl-5-enolpyruvyl-6-hydroxy-3-cyclohexene-1-carboxylate synthase				17	43.7	62.737	435000000	502000000	462000000	282000000	275000000	297000000	366000000	804	8.56348
2774308611	Ga0263511_111667 hypothetical protein					10	23.8	56.171	214000000	194000000	160000000	660000000	637000000	517000000	365500000	805	8.56289
2774308089	Ga0263511_111143 multidrug resistance efflux pump	COG1566:Multidrug resistance efflux pump				12	28	51.783	274000000	280000000	229000000	489000000	543000000	450000000	365000000	806	8.56229
2774307209	Ga0263511_11260 3-phosphoshikimate 1-carboxyvinyltransferase	COG0128:5-enolpyruvylshikimate-3-phosphate synthase				16	42.1	45.642	355000000	445000000	374000000	240000000	284000000	400000000	364500000	807	8.5617
2774307316	Ga0263511_11369 O-acetylhomoserine sulfhydrylase	COG2873:O-acetylhomoserine/O-acetylserine sulfhydrylase, pyridoxal phosphate-dependent				12	37.9	45.968	555000000	750000000	674000000	168000000	150000000	167000000	361500000	808	8.55811
2774307879	Ga0263511_11933 peptide chain release factor 3 (bRF-3)	COG4108:Peptide chain release factor RF-3				19	47.9	60.308	488000000	647000000	577000000	230000000	221000000	226000000	359000000	809	8.55509
2774308488	Ga0263511_111543 branched-subunit amino acid aminotransferase/4-amino-4-deoxychorismate lyase	COG0115:Branched-chain amino acid aminotransferase/4-amino-4-deoxychorismate lyase				14	62	31.794	560000000	627000000	445000000	271000000	222000000	229000000	358000000	810	8.55388
2774308985	Ga0263511_112041 UDP-N-acetylmuramoylalanyl-D-glutamate--2,6-diaminopimelate ligase	COG0769:UDP-N-acetylmuramyl tripeptide synthase				15	46	44.24	539000000	488000000	458000000	221000000	258000000	179000000	358000000	811	8.55388
2774308210	Ga0263511_111264 cystathionine beta-lyase/cystathionine gamma-synthase	COG0626:Cystathionine beta-lyase/cystathionine gamma-synthase				12	39.8	44.905	403000000	643000000	494000000	264000000	311000000	253000000	357000000	812	8.55267
2774307392	Ga0263511_11445 flavin-dependent amine oxidoreductase					13	41.5	47.782	440000000	494000000	407000000	279000000	304000000	300000000	355500000	813	8.55084
2774308136	Ga0263511_111190 pyrimidine operon attenuation protein/uracil phosphoribosyltransferase	COG2065:Pyrimidine operon attenuation protein/uracil phosphoribosyltransferase				12	71.3	18.893	565000000	473000000	508000000	237000000	173000000	171000000	355000000	814	8.55023
2774308714	Ga0263511_111770 cytoplasmic iron level regulating protein YaaA (DUF328/UPF0246 family)	COG3022:Cytoplasmic iron level regulating protein YaaA, DUF328/UPF0246 family				7	32.1	28.852	613000000	656000000	578000000	92231000	118000000	131000000	354500000	815	8.54962
2774307600	Ga0263511_11654 3-oxoacyl-(acyl-carrier-protein) synthase III	COG0332:3-oxoacyl-[acyl-carrier-protein] synthase III				14	50	39.353	549000000	497000000	556000000	208000000	175000000	192000000	352500000	816	8.54716
2774309409	Ga0263511_112465 cysteine desulfurase /L-selenocysteine selenide-lyase (L-alanine-forming)	COG0520:Selenocysteine lyase/Cysteine desulfurase				13	37.9	44.627	472000000	533000000	536000000	173000000	214000000	232000000	352000000	817	8.54654
2774309321	Ga0263511_112377 SSS family transporter	COG4146:Uncharacterized membrane permease YidK, sodium:solute symporter family				6	10.8	56.799	154000000	217000000	186000000	650000000	485000000	620000000	351000000	818	8.54531
2774307611	Ga0263511_11665 hypothetical protein					6	27.3	25.899	308000000	354000000	272000000	345000000	380000000	419000000	349500000	819	8.54345
2774308093	Ga0263511_111147 3-dehydroquinate synthase	COG0337:3-dehydroquinate synthetase				13	45.5	39.881	565000000	582000000	489000000	204000000	210000000	209000000	349500000	820	8.54345
2774308970	Ga0263511_112026 cyclophilin family peptidyl-prolyl cis-trans isomerase	COG0652:Peptidyl-prolyl cis-trans isomerase (rotamase) - cyclophilin family				8	31.6	26.247	282000000	353000000	252000000	455000000	385000000	337000000	345000000	821	8.53782
2774308634	Ga0263511_111690 delta-aminolevulinic acid dehydratase/porphobilinogen synthase	COG0113:Delta-aminolevulinic acid dehydratase, porphobilinogen synthase				16	58.1	36.19	452000000	480000000	389000000	300000000	294000000	294000000	344500000	822	8.53719
2774308695	Ga0263511_111751 hypothetical protein					5	47.3	14.798	462000000	476000000	468000000	226000000	155000000	162000000	344000000	823	8.53656
2774308324	Ga0263511_111379 tRNA dimethylallyltransferase	COG0324:tRNA A37 N6-isopentenylltransferase MiaA				4	16.9	35.431	283000000	152000000	128000000	529000000	480000000	402000000	342500000	824	8.53466
2774308119	Ga0263511_111173 histidinol dehydrogenase	COG0141:Histidinol dehydrogenase				13	37.7	45.912	566000000	563000000	531000000	128000000	152000000	126000000	341500000	825	8.53339
2774309030	Ga0263511_112086 Holliday junction DNA helicase subunit RuvA	COG0632:Holliday junction resolvasome RuvABC DNA-binding subunit				7	52.2	20.29	457000000	436000000	466000000	246000000	220000000	212000000	341000000	826	8.53275
2774308731	Ga0263511_111787 acyl-CoA reductase-like NAD-dependent aldehyde dehydrogenase	COG1012:Acyl-CoA reductase or other NAD-dependent aldehyde dehydrogenase				12	34.2	52.775	522000000	623000000	501000000	148000000	180000000	167000000	340500000	827	8.53212
2774307269	Ga0263511_11320 hypothetical protein					3	6.2	41.506	381000000	460000000	452000000	298000000	291000000	240000000	339500000	828	8.53084
2774307824	Ga0263511_11878 PncC family amidohydrolase	COG1058:Predicted nucleotide-utilizing enzyme related to molybdopterin-biosynthesis enzyme MoeA				12	38.3	45.941	529000000	448000000	426000000	245000000	245000000	251000000	338500000	829	8.52956
2774308411	Ga0263511_111466 1-acyl-sn-glycerol-3-phosphate acyltransferase	COG0204:1-acyl-sn-glycerol-3-phosphate acyltransferase				9	45.6	31.414	426000000	385000000	390000000	223000000	262000000	290000000	337500000	830	8.52827
2774309149	Ga0263511_112205 cell fate regulator YaaT (PSP1 superfamily)	COG1774:Cell fate regulator YaaT, PSP1 superfamily (controls sporulation, competence, biofilm development)				13	37.2	50.648	512000000	518000000	407000000	175000000	265000000	193000000	336000000	831	8.52634
2774308234	Ga0263511_111288 nanoRNase/pAp phosphatase (c-di-AMP/oligoRNAs hydrolase)	COG0618:nanoRNase/pAp phosphatase, hydrolyzes c-di-AMP and oligoRNAs				10	35.1	38.69	281000000	311000000	286000000	426000000	358000000	427000000	334500000	832	8.5244
2774307872	Ga0263511_11926 isopropylmalate/homocitrate/citramalate synthase	COG0119:Isopropylmalate/homocitrate/citramalate synthases				19	52.8	55.59	587000000	441000000	574000000	228000000	133000000	191000000	334500000	833	8.5244
2774308448	Ga0263511_111503 hypothetical protein					6	26.2	32.961	196000000	247000000	176000000	442000000	506000000	420000000	333500000	834	8.5231
2774308841	Ga0263511_111897 tryptophan synthase beta subunit	COG0133:Tryptophan synthase beta chain				6	19.8	43.004	525000000	470000000	497000000	187000000	193000000	195000000	332500000	835	8.52179
2774308022	Ga0263511_111076 tRNA (5-methylaminomethyl-2-thiouridylate)-methyltransferase	COG0482:tRNA U34 2-thiouridine synthase MnmA/TrmU, contains the PP-loop ATPase domain				12	34.7	45.184	530000000	507000000	443000000	140000000	220000000	146000000	331500000	836	8.52048
2774309143	Ga0263511_112199 exodeoxyribonuclease III	COG0708:Exonuclease III				12	64	29.289	479000000	446000000	410000000	243000000	252000000	231000000	331000000	837	8.51983
2774307107	Ga0263511_11157 hypothetical protein					7	32	40.93	369000000	344000000	405000000	294000000	302000000	317000000	330500000	838	8.51917
2774308793	Ga0263511_111849 hypothetical protein					11	22	62.514	139000000	179000000	136000000	481000000	531000000	491000000	330000000	839	8.51851
2774308228	Ga0263511_111282 AhpC/TSA family protein					13	37.2	46.553	378000000	374000000	379000000	273000000	285000000	276000000	329500000	840	8.51786
2774308887	Ga0263511_111943 uncharacterized protein DUF4920					9	43.3	20.153	544000000	883000000	673000000	84118000	107000000	113000000	328500000	841	8.51654
2774308173	Ga0263511_111227 23S rRNA G2445 N2-methylase RlmL	COG0116:23S rRNA G2445 N2-methylase RlmL				13	41.5	43.808	430000000	409000000	306000000	309000000	266000000	346000000	327500000	842	8.51521
2774308703	Ga0263511_111759 phosphopantetheine adenylyltransferase	COG0669:Phosphopantetheine adenylyltransferase				7	51	17.187	472000000	609000000	445000000	210000000	158000000	165000000	327500000	843	8.51521
2774307831	Ga0263511_11885 SSU ribosomal protein S12P methylthiotransferase	COG0621:tRNA A37 methylthiotransferase MiaB				9	28	50.147	580000000	637000000	424000000	170000000	194000000	230000000	327000000	844	8.51455
2774308919	Ga0263511_111975 ABC-type multidrug transport system fused ATPase/permease subunit	COG1132:ABC-type multidrug transport system, ATPase and permease component	ABC			13	25.5	66.412	276000000	411000000	283000000	386000000	312000000	340000000	326000000	845	8.51322
2774308220	Ga0263511_111274 hypothetical protein					14	34.6	53.363	268000000	290000000	210000000	383000000	358000000	401000000	324000000	846	8.51055
2774309220	Ga0263511_112276 predicted MPP superfamily phosphohydrolase	COG1408:Predicted phosphohydrolase, MPP superfamily				8	31	46.792	90662000	76517000	104000000	595000000	541000000	733000000	322500000	847	8.50853
2774308748	Ga0263511_111804 uncharacterized hydrophobic protein (TIGR00271 family)					7	15.7	55.395	164000000	227000000	214000000	492000000	493000000	416000000	321500000	848	8.50718
2774308394	Ga0263511_111449 phosphoglycerol transferase MdoB-like AlkP superfamily enzyme	COG1368:Phosphoglycerol transferase MdoB or a related enzyme of AlkP superfamily				13	37.1	59.448	148000000	160000000	169000000	475000000	475000000	469000000	319000000	849	8.50379
2774308233	Ga0263511_111287 protein involved in gliding motility GldI					7	45.2	20.002	253000000	270000000	232000000	368000000	406000000	399000000	319000000	850	8.50379
2774309397	Ga0263511_112453 Mg2+ transporter MgtE	COG2239:Mg/Co/Ni transporter MgtE (contains CBS domain)				13	34.3	49.498	317000000	372000000	308000000	323000000	294000000	319000000	318000000	851	8.50243
2774308693	Ga0263511_111749 ribosome silencing factor RsfS/YbeB/iojap	COG0799:Ribosomal silencing factor RsfS, regulates association of 30S and 50S subunits				6	41	13.882	617000000	658000000	401000000	140000000	234000000	203000000	317500000	852	8.50174
2774307808	Ga0263511_11862 ABC-type multidrug transport system fused ATPase/permease subunit	COG1132:ABC-type multidrug transport system, ATPase and permease component	ABC			14	26.8	68.898	286000000	288000000	368000000	335000000	340000000	297000000	316000000	853	8.49969
2774308950	Ga0263511_112006 peroxiredoxin	COG1225:Peroxiredoxin				10	67.4	20.568	428000000	556000000	394000000	195000000	218000000	237000000	315500000	854	8.499
2774307464	Ga0263511_11517 alkylation response protein AidB-like acyl-CoA dehydrogenase	COG1960:Acyl-CoA dehydrogenase related to the alkylation response protein AidB				13	42.2	45.502	381000000	447000000	374000000	224000000	253000000	243000000	313500000	855	8.49624
2774308229	Ga0263511_111283 phosphoglycerol transferase MdoB-like AlkP superfamily enzyme	COG1368:Phosphoglycerol transferase MdoB or a related enzyme of AlkP superfamily				12	20.9	77.88	280000000	274000000	196000000	384000000	344000000	346000000	312000000	856	8.49415
2774309120	Ga0263511_112176 C-terminal peptidase prc	COG0793:C-terminal processing protease CtpA/Prc, contains a PDZ domain				16	34.4	62.347	378000000	433000000	310000000	300000000	313000000	298000000	311500000	857	8.49346
2774307513	Ga0263511_11566 WG repeat protein					15	31.7	64.164	223000000	234000000	232000000	454000000	400000000	388000000	311000000	858	8.49276
2774307783	Ga0263511_11837 beta-galactosidase/beta-glucuronidase	COG3250:Beta-galactosidase/beta-glucuronidase			GH2(26-742)	10	16.3	95.974	32700000	120000000	10204000	500000000	555000000	565000000	310000000	859	8.49136
2774308100	Ga0263511_111154 pyruvate/2-oxoglutarate/acetoin dehydrogenase E1 component	COG0022:Pyruvate/2-oxoglutarate/acetoin dehydrogenase complex, dehydrogenase (E1) component				12	24.4	74.342	437000000	542000000	385000000	194000000	235000000	226000000	310000000	860	8.49136
2774308178	Ga0263511_111232 Sec-independent protein translocase TatC	COG0805:Sec-independent protein secretion pathway component TatC				3	12.5	31.36	209000000	257000000	283000000	354000000	332000000	376000000	307500000	861	8.48785
2774308951	Ga0263511_112007 predicted Rossmann fold flavoprotein	COG2081:Predicted flavoprotein YhiN				12	44.3	45.125	394000000	435000000	382000000	233000000	223000000	181000000	307500000	862	8.48785
2774309069	Ga0263511_112125 tRNA-U20-dihydrouridine synthase	COG0042:tRNA-dihydrouridine synthase				16	59.6	37.899	500000000	604000000	429000000	185000000	160000000	160000000	307000000	863	8.48714
2774308290	Ga0263511_111344 outer membrane cobalamin receptor	COG4206:Outer membrane cobalamin receptor protein	TBDT			21	39.4	71.443	49442000	107000000	52735000	505000000	599000000	574000000	306000000	864	8.48572
2774307074	Ga0263511_11124 TraR/DksA family transcriptional regulator	COG1734:RNA polymerase-binding transcription factor DksA				7	60.8	14.303	636000000	481000000	686000000	130000000	114000000	113000000	305500000	865	8.48501
2774307012	Ga0263511_1162 colicin V production protein					5	35.5	19.006	66278000	129000000	70322000	672000000	527000000	480000000	304500000	866	8.48359
2774307899	Ga0263511_11953 uncharacterized membrane protein	COG4818:Uncharacterized membrane protein				4	30.6	12.106	128000000	190000000	132000000	419000000	432000000	426000000	304500000	867	8.48359
2774307335	Ga0263511_11388 methionine synthase (B12-dependent)	COG1410:Methionine synthase I, cobalamin-binding domain				19	25.4	102.16	522000000	560000000	425000000	70873000	184000000	164000000	304500000	868	8.48359
2774308471	Ga0263511_111526 polyphosphate kinase 2	COG2326:Polyphosphate kinase 2, PPK2 family				10	36.8	30.984	578000000	439000000	422000000	159000000	172000000	186000000	304000000	869	8.48287
2774308313	Ga0263511_111368 uncharacterized protein (DUF1015 family)	COG4198:Uncharacterized conserved protein, DUF1015 family				15	50.6	47.629	599000000	500000000	474000000	121000000	134000000	133000000	304000000	870	8.48287
2774307904	Ga0263511_11958 CAAX prenyl protease-like protein					2	9.9	21.195	201000000	184000000	117000000	406000000	446000000	488000000	303500000	871	8.48216
2774307893	Ga0263511_11947 phosphoribosyl 1,2-cyclic phosphodiesterase	COG1235:Phosphoribosyl 1,2-cyclic phosphodiesterase				12	57.7	29.922	349000000	458000000	355000000	237000000	220000000	258000000	303500000	872	8.48216
2774308205	Ga0263511_111259 LytTR family two component transcriptional regulator	COG3279:DNA-binding response regulator, LytR/AlgR family				6	36.1	28.545	431000000	506000000	489000000	79617000	168000000	176000000	303500000	873	8.48216
2774309253	Ga0263511_112309 sugar/nucleoside kinase (ribokinase family)	COG0524:Sugar or nucleoside kinase, ribokinase family				11	46.8	33.992	499000000	640000000	491000000	108000000	114000000	107000000	302500000	874	8.48073
2774308998	Ga0263511_112054 predicted deoxyguanosinetriphosphate triphosphohydrolase	COG0232:dGTP triphosphohydrolase				13	36	51.071	284000000	358000000	213000000	321000000	290000000	314000000	302000000	875	8.48001
2774307035	Ga0263511_1185 murein DD-endopeptidase MepM/ murein hydrolase activator NlpD	COG0739:Murein DD-endopeptidase MepM and murein hydrolase activator NlpD, contain LysM domain		carboxypeptidase		10	32.6	32.302	251000000	381000000	291000000	311000000	261000000	323000000	301000000	876	8.47857
2774307304	Ga0263511_11355 ATPase subunit of ABC transporter with duplicated ATPase domains	COG0488:ATPase components of ABC transporters with duplicated ATPase domains				17	33.4	72.244	393000000	457000000	391000000	197000000	198000000	207000000	299000000	877	8.47567
2774307977	Ga0263511_111031 phytoene desaturase	COG1233:Phytoene dehydrogenase-related protein				10	26	54.983	451000000	403000000	442000000	184000000	175000000	195000000	299000000	878	8.47567
2774309106	Ga0263511_112162 Undecaprenyl-phosphate glucose phosphotransferase	COG2148:Sugar transferase involved in LPS biosynthesis (colanic, teichoic acid)				9	30.3	43.389	385000000	425000000	368000000	193000000	216000000	228000000	298000000	879	8.47422
2774307176	Ga0263511_11227 hypothetical protein					11	39.9	33.589	485000000	592000000	634000000	102000000	109000000	103000000	297000000	880	8.47276
2774307981	Ga0263511_111035 2,4-dienoyl-CoA reductase-like NADH-dependent reductase (Old Yellow Enzyme family)	COG1902:2,4-dienoyl-CoA reductase or related NADH-dependent reductase, Old Yellow Enzyme (OYE) family				10	26.9	45.051	411000000	492000000	382000000	207000000	188000000	182000000	294500000	881	8.46909
2774307929	Ga0263511_11983 GT2 family glycosyltransferase	COG1216:Glycosyltransferase, GT2 family				7	18.1	38.786	101000000	139000000	89550000	538000000	445000000	546000000	292000000	882	8.46538
2774307332	Ga0263511_11385 serine O-acetyltransferase	COG1045:Serine acetyltransferase				5	21.5	28.7	369000000	618000000	255000000	240000000	288000000	296000000	292000000	883	8.46538
2774308900	Ga0263511_111956 [LSU ribosomal protein L11P]-lysine N-methyltransferase	COG2264:Ribosomal protein L11 methylase PrmA				10	41.7	31.993	462000000	470000000	447000000	103000000	109000000	135000000	291000000	884	8.46389
2774308648	Ga0263511_111704 Ppx/GppA phosphatase family protein					11	37.2	33.212	398000000	291000000	374000000	284000000	209000000	289000000	290000000	885	8.4624
2774308104	Ga0263511_111158 uncharacterized protein DUF4251					3	31.4	17.579	295000000	382000000	317000000	245000000	285000000	248000000	290000000	886	8.4624
2774309113	Ga0263511_112169 glycosyltransferase involved in cell wall biosynthesis	COG0438:Glycosyltransferase involved in cell wall bisynthesis				10	26.8	42.999	339000000	362000000	290000000	266000000	289000000	256000000	289500000	887	8.46165
2774309212	Ga0263511_112268 putative hemolysin	COG3176:Putative hemolysin				17	32.7	69.477	372000000	460000000	373000000	207000000	204000000	189000000	289500000	888	8.46165
2774307939	Ga0263511_11993 predicted secreted protein (Por secretion system target)	COG2356:Endonuclease I				13	51.6	41.684	156000000	173000000	160000000	481000000	424000000	405000000	289000000	889	8.4609
2774309090	Ga0263511_112146 hypothetical protein					11	37.7	42.225	417000000	645000000	370000000	106000000	161000000	200000000	285000000	890	8.45484
2774307692	Ga0263511_11746 Trk K+ transport system NAD-binding subunit	COG0569:Trk K transport system, NAD-binding component				8	32.5	37.133	277000000	249000000	243000000	292000000	474000000	388000000	284500000	891	8.45408
2774308368	Ga0263511_111423 cbb3-type cytochrome c oxidase subunit I/cbb3-type cytochrome c oxidase subunit II,TIGR00781	COG3278:Cbb3-type cytochrome oxidase, subunit 1				12	22.2	83.371	200000000	206000000	145000000	387000000	361000000	481000000	283500000	892	8.45255
2774308840	Ga0263511_111896 tryptophan synthase alpha chain	COG0159:Tryptophan synthase alpha chain				7	41.6	28.369	368000000	328000000	359000000	231000000	239000000	209000000	283500000	893	8.45255
2774309095	Ga0263511_112151 septal ring factor EnvC (AmiA/AmiB activator)	COG4942:Septal ring factor EnvC, activator of murein hydrolases AmiA and AmiB				13	33.2	47.331	305000000	397000000	325000000	261000000	221000000	222000000	283000000	894	8.45179
2774308030	Ga0263511_111084 RelA/SpoT family (p)ppGpp synthetase	COG0317:(p)ppGpp synthase/hydrolase, HD superfamily				21	30.6	84.711	360000000	402000000	382000000	205000000	152000000	176000000	282500000	895	8.45102
2774307488	Ga0263511_11541 alpha-acetolactate decarboxylase	COG3527:Alpha-acetolactate decarboxylase				5	44.2	27.67	206000000	188000000	208000000	396000000	355000000	443000000	281500000	896	8.44948
2774308377	Ga0263511_111432 CAAX prenyl protease-like protein					5	18.1	36.983	207000000	201000000	179000000	423000000	372000000	356000000	281500000	897	8.44948
2774308727	Ga0263511_111783 predicted MPP superfamily phosphohydrolase	COG1408:Predicted phosphohydrolase, MPP superfamily				6	27	32.202	144000000	159000000	205000000	448000000	352000000	590000000	278500000	898	8.44483
2774307511	Ga0263511_11564 hypothetical protein					10	32.7	42.515	223000000	288000000	207000000	269000000	312000000	288000000	278500000	899	8.44483
2774307920	Ga0263511_11974 ABC-type multidrug transport system fused ATPase/permease subunit	COG1132:ABC-type multidrug transport system, ATPase and permease component				17	29.5	66.033	267000000	302000000	270000000	304000000	255000000	283000000	276500000	900	8.4417
2774309102	Ga0263511_112158 DNA-binding response OmpR family regulator	COG0745:DNA-binding response regulator, OmpR family, contains REC and winged-helix (wHTH) domain				13	53	26.318	373000000	524000000	414000000	125000000	154000000	180000000	276500000	901	8.4417
2774308032	Ga0263511_111086 predicted NBD/HSP70 family sugar kinase	COG1940:Sugar kinase of the NBD/HSP70 family, may contain an N-terminal HTH domain				11	55.2	27.396	390000000	380000000	346000000	204000000	178000000	200000000	275000000	902	8.43933
2774308598	Ga0263511_111654 SSS family transporter					8	15.6	60.94	67265000	44764000	59090000	570000000	487000000	481000000	274132500	903	8.43796
2774309331	Ga0263511_112387 hypothetical protein					8	54.8	22.608	188000000	265000000	200000000	283000000	345000000	343000000	274000000	904	8.43775
2774308456	Ga0263511_111511 alpha-glucosidase (family GH31 glycosyl hydrolase)	COG1501:Alpha-glucosidase, glycosyl hydrolase family GH31			GH31(240-676)	18	24	93.807	314000000	333000000	296000000	235000000	251000000	211000000	273500000	905	8.43696
2774308686	Ga0263511_111742 uncharacterized protein (TIGR01777 family)	COG1090:NAD dependent epimerase/dehydratase family enzyme				9	32.3	32.533	541000000	477000000	368000000	177000000	170000000	166000000	272500000	906	8.43537
2774308866	Ga0263511_111922 adenine deaminase	COG1001:Adenine deaminase				15	30	59.464	341000000	520000000	345000000	165000000	144000000	203000000	272000000	907	8.43457
2774307926	Ga0263511_11980 phospho-acceptor domain-containing protein					16	33.3	60.195	318000000	344000000	278000000	226000000	265000000	240000000	271500000	908	8.43377
2774309064	Ga0263511_112120 inosine/guanosine/xanthosine phosphorylase family protein	COG0005:Purine nucleoside phosphorylase				10	54.4	29.95	289000000	280000000	263000000	351000000	184000000	145000000	271500000	909	8.43377
2774307034	Ga0263511_1184 GH3 auxin-responsive promoter					15	32.7	56.79	371000000	386000000	362000000	181000000	133000000	170000000	271500000	910	8.43377
2774308958	Ga0263511_112014 lipid-A-disaccharide synthase	COG0763:Lipid A disaccharide synthetase				11	35.1	42.421	299000000	342000000	269000000	254000000	232000000	272000000	270500000	911	8.43217
2774307449	Ga0263511_11502 hypothetical protein					7	14.9	50.049	196000000	545000000	286000000	273000000	229000000	267000000	270000000	912	8.43136
2774308644	Ga0263511_111700 Na+/proline symporter	COG0591:Naﺚ⧞ symporter				5	11.9	54.145	59215000	126000000	91317000	777000000	455000000	413000000	269500000	913	8.43056
2774308382	Ga0263511_111437 uncharacterized membrane protein YdbT with pleckstrin-like domain	COG3428:Uncharacterized membrane protein YdbT, contains bPH2 (bacterial pleckstrin homology) domain				6	12.5	57.689	107000000	116000000	105000000	531000000	423000000	475000000	269500000	914	8.43056
2774308691	Ga0263511_111747 YkgG family uncharacterized protein					7	58.8	22.337	482000000	358000000	545000000	164000000	179000000	157000000	268500000	915	8.42894
2774307085	Ga0263511_11135 heavy-metal-associated domain-containing protein					2	23.9	15.685	346000000	537000000	189000000	164000000	321000000	213000000	267000000	916	8.42651
2774308989	Ga0263511_112045 division/cell wall cluster transcriptional repressor MraZ	COG2001:MraZ, DNA-binding transcriptional regulator and inhibitor of RsmH methyltransferase activity				7	54.2	17.693	367000000	385000000	312000000	207000000	222000000	187000000	267000000	917	8.42651
2774308559	Ga0263511_111615 redox-sensitive bicupin YhaK (pirin superfamily)	COG1741:Redox-sensitive bicupin YhaK, pirin superfamily				10	53.2	26.775	385000000	267000000	345000000	249000000	232000000	266000000	266500000	918	8.4257
2774307456	Ga0263511_11509 rhodanese-like domain-containing protein					8	83.5	11.594	467000000	531000000	455000000	77297000	77579000	43148000	266289500	919	8.42535
2774307016	Ga0263511_1166 tetratricopeptide repeat protein					9	37.3	28.343	123000000	128000000	117000000	471000000	404000000	409000000	266000000	920	8.42488
2774307433	Ga0263511_11486 thymidylate synthase					5	50	16.922	224000000	337000000	308000000	114000000	312000000	194000000	266000000	921	8.42488
2774307291	Ga0263511_11342 lipopolysaccharide assembly protein					5	45.2	18.368	185000000	221000000	164000000	465000000	309000000	432000000	265000000	922	8.42325
2774307529	Ga0263511_11582 glycogen synthase (ADP-glucose)	COG0438:Glycosyltransferase involved in cell wall bisynthesis				16	46.9	45.069	281000000	427000000	340000000	196000000	234000000	248000000	264500000	923	8.42243
2774309094	Ga0263511_112150 mechanosensitive ion channel-like protein					4	25.8	18.501	150000000	114000000	125000000	402000000	377000000	390000000	263500000	924	8.42078
2774308917	Ga0263511_111973 dihydropteroate synthase	COG0294:Dihydropteroate synthase				12	57.1	30.06	369000000	415000000	334000000	171000000	128000000	193000000	263500000	925	8.42078
2774307181	Ga0263511_11232 DinB family protein					4	37.1	17.377	380000000	419000000	351000000	175000000	114000000	161000000	263000000	926	8.41996
2774308656	Ga0263511_111712 L-ascorbate metabolism protein UlaG (beta-lactamase superfamily)	COG2220:L-ascorbate metabolism protein UlaG, beta-lactamase superfamily				9	48.6	29.285	295000000	319000000	271000000	254000000	243000000	250000000	262500000	927	8.41913
2774308650	Ga0263511_111706 dinuclear metal center YbgI/SA1388 family protein					10	33.2	40.865	339000000	420000000	251000000	250000000	263000000	260000000	261500000	928	8.41747
2774308462	Ga0263511_111517 LacI family transcriptional regulator	COG1609:DNA-binding transcriptional regulator, LacI/PurR family				10	32.6	37.5	501000000	365000000	424000000	157000000	136000000	147000000	261000000	929	8.41664
2774308799	Ga0263511_111855 predicted rRNA methylase	COG0566:tRNA G18 (ribose-2'-O)-methylase SpoU				13	58.4	27.091	339000000	362000000	343000000	96383000	183000000	133000000	261000000	930	8.41664
2774307822	Ga0263511_11876 2-keto-4-pentenoate hydratase/2-oxohepta-3-ene-1,7-dioic acid hydratase in catechol pathway	COG0179:2-keto-4-pentenoate hydratase/2-oxohepta-3-ene-1,7-dioic acid hydratase (catechol pathway)				7	55.4	23.03	431000000	492000000	383000000	138000000	121000000	104000000	260500000	931	8.41581
2774307530	Ga0263511_11583 hypothetical protein					6	28.1	23.1	259000000	181000000	383000000	203000000	355000000	261000000	260000000	932	8.41497
2774308145	Ga0263511_111199 UDP-3-O-[3-hydroxymyristoyl] glucosamine N-acyltransferase LpxD	COG1044:UDP-3-O-[3-hydroxymyristoyl] glucosamine N-acyltransferase				9	40	32.91	461000000	449000000	392000000	127000000	113000000	112000000	259500000	933	8.41414
2774308245	Ga0263511_111299 endonuclease/exonuclease/phosphatase family metal-dependent hydrolase	COG3568:Metal-dependent hydrolase, endonuclease/exonuclease/phosphatase family				11	59.1	27.261	147000000	140000000	111000000	371000000	392000000	380000000	259000000	934	8.4133
2774307610	Ga0263511_11664 predicted unusual protein kinase regulating ubiquinone biosynthesis (AarF/ABC1/UbiB family)	COG0661:Predicted unusual protein kinase regulating ubiquinone biosynthesis, AarF/ABC1/UbiB family				16	37.8	50.318	521000000	518000000	404000000	105000000	107000000	112000000	258000000	935	8.41162
2774307479	Ga0263511_11532 GTP-binding protein Era	COG1159:GTPase Era, involved in 16S rRNA processing				7	25.9	34.175	341000000	405000000	403000000	158000000	173000000	173000000	257000000	936	8.40993
2774307934	Ga0263511_11988 long-subunit acyl-CoA synthetase (AMP-forming)	COG1022:Long-chain acyl-CoA synthetase (AMP-forming)				16	33.2	67.207	281000000	444000000	395000000	232000000	144000000	163000000	256500000	937	8.40909
2774307870	Ga0263511_11924 3-isopropylmalate dehydratase large subunit	COG0065:Homoaconitase/3-isopropylmalate dehydratase large subunit				10	34.1	51.229	502000000	509000000	829000000	10264000	2735000	2486000	256132000	938	8.40846
2774309152	Ga0263511_112208 ferredoxin-NADP reductase	COG1018:Ferredoxin-NADP reductase				8	38.9	38.532	375000000	525000000	495000000	118000000	128000000	136000000	255500000	939	8.40739
2774307582	Ga0263511_11636 hypothetical protein					12	35.8	40.201	230000000	241000000	184000000	300000000	268000000	275000000	254500000	940	8.40569
2774308711	Ga0263511_111767 hypothetical protein					9	30.8	33.115	126000000	142000000	106000000	421000000	363000000	384000000	252500000	941	8.40226
2774308084	Ga0263511_111138 acyl dehydratase	COG2030:Acyl dehydratase				7	54.6	17.279	429000000	414000000	366000000	116000000	113000000	139000000	252500000	942	8.40226
2774307459	Ga0263511_11512 peptidase M23-like protein					11	44.4	36.499	217000000	209000000	159000000	366000000	346000000	287000000	252000000	943	8.4014
2774308732	Ga0263511_111788 hypothetical protein					6	26.6	29.413	211000000	159000000	152000000	303000000	293000000	318000000	252000000	944	8.4014
2774307014	Ga0263511_1164 MFS superfamily sulfate permease-like transporter	COG0659:Sulfate permease or related transporter, MFS superfamily				6	15.8	54.582	160000000	41183000	168000000	335000000	500000000	366000000	251500000	945	8.40054
2774309325	Ga0263511_112381 TetR family transcriptional regulator	COG1309:DNA-binding transcriptional regulator, AcrR family				12	52	23.179	309000000	361000000	284000000	209000000	219000000	211000000	251500000	946	8.40054
2774308212	Ga0263511_111266 YrbI family 3-deoxy-D-manno-octulosonate 8-phosphate phosphatase	COG1778: 3-deoxy-D-manno-octulosonate 8-phosphate phosphatase KdsC and related HAD superfamily phosphatases				6	39.1	19.447	354000000	258000000	310000000	212000000	219000000	244000000	251000000	947	8.39967
2774309142	Ga0263511_112198 LysM domain-containing protein				GH23(140-281)	13	27.5	59.203	214000000	200000000	177000000	289000000	287000000	322000000	250500000	948	8.39881
2774308090	Ga0263511_111144 ABC-type bacteriocin/lantibiotic exporter with double-glycine peptidase domain	COG2274:ABC-type bacteriocin/lantibiotic exporters, contain an N-terminal double-glycine peptidase domain				13	29.9	62.797	280000000	248000000	248000000	272000000	202000000	220000000	248000000	949	8.39445
2774307022	Ga0263511_1172 uncharacterized protein DUF58					7	29.4	33.105	237000000	369000000	579000000	257000000	136000000	230000000	247000000	950	8.3927
2774307617	Ga0263511_11671 glycerol 3-phosphate dehydrogenase (NAD(P)+)	COG0240:Glycerol-3-phosphate dehydrogenase				17	65.8	35.534	342000000	440000000	398000000	151000000	119000000	136000000	246500000	951	8.39182
2774307722	Ga0263511_11776 regulatory LuxR family protein					12	16.2	105.67	160000000	177000000	160000000	320000000	314000000	313000000	245000000	952	8.38917
2774308046	Ga0263511_111100 N-formylglutamate amidohydrolase					10	47.8	32.611	348000000	320000000	318000000	172000000	153000000	162000000	245000000	953	8.38917
2774308404	Ga0263511_111459 carboxypeptidase-like protein					4	22.1	30.679	139000000	192000000	107000000	297000000	318000000	295000000	243500000	954	8.3865
2774308544	Ga0263511_111600 ABC-type antimicrobial peptide transport system permease subunit	COG0577:ABC-type antimicrobial peptide transport system, permease component				10	31.1	49.983	132000000	159000000	141000000	423000000	325000000	406000000	242000000	955	8.38382
2774307421	Ga0263511_11474 gas vesicle protein	COG4980:Gas vesicle protein				6	50	13.805	294000000	532000000	353000000	105000000	188000000	147000000	241000000	956	8.38202
2774308150	Ga0263511_111204 UDP-3-O-[3-hydroxymyristoyl] glucosamine N-acyltransferase	COG1044:UDP-3-O-[3-hydroxymyristoyl] glucosamine N-acyltransferase				11	53	37.243	295000000	405000000	383000000	185000000	161000000	151000000	240000000	957	8.38021
2774309159	Ga0263511_112215 dihydroneopterin aldolase	COG1539:Dihydroneopterin aldolase				4	31.8	12.598	258000000	241000000	276000000	108000000	238000000	199000000	239500000	958	8.37931
2774309299	Ga0263511_112355 predicted oxidoreductase	COG4989:Predicted oxidoreductase				9	38.5	32.867	282000000	359000000	347000000	197000000	148000000	176000000	239500000	959	8.37931
2774309156	Ga0263511_112212 glyoxylase-like metal-dependent hydrolase (beta-lactamase superfamily II)	COG0491:Glyoxylase or a related metal-dependent hydrolase, beta-lactamase superfamily II				10	47.1	32.365	378000000	395000000	306000000	162000000	150000000	169000000	237500000	960	8.37566
2774307566	Ga0263511_11620 cytidyltransferase-like protein					7	65.2	15.864	407000000	547000000	501000000	63094000	67936000	62984000	237468000	961	8.37561
2774307470	Ga0263511_11523 uncharacterized membrane protein YgcG	COG1512:Uncharacterized membrane protein YgcG, contains a TPM-fold domain				6	23.9	29.382	64148000	128000000	125000000	342000000	348000000	342000000	235000000	962	8.37107
2774309151	Ga0263511_112207 aspartate-semialdehyde dehydrogenase	COG0136:Aspartate-semialdehyde dehydrogenase				11	50.2	36.089	458000000	377000000	442000000	85806000	91907000	74620000	234453500	963	8.37006
2774307614	Ga0263511_11668 hypothetical protein					3	28.2	10.087	443000000	387000000	306000000	126000000	148000000	162000000	234000000	964	8.36922
2774307945	Ga0263511_11999 ABC-type cobalamin/Fe3+-siderophores transport system ATPase subunit	COG1120:ABC-type cobalamin/Fe3+siderophores transport system, ATPase component				9	44.5	30.054	413000000	341000000	310000000	158000000	136000000	142000000	234000000	965	8.36922
2774308291	Ga0263511_111346 guanosine monophosphate reductase					8	44.5	31.891	386000000	475000000	333000000	133000000	115000000	123000000	233000000	966	8.36736
2774308401	Ga0263511_111456 lipopolysaccharide export LptBFGC system permease protein LptF	COG0795:Lipopolysaccharide export LptBFGC system, permease protein LptF				9	19.9	54.723	176000000	121000000	130000000	338000000	317000000	289000000	232500000	967	8.36642
2774308960	Ga0263511_112016 5'-nucleotidase /3'-nucleotidase /exopolyphosphatase	COG0496:Broad specificity polyphosphatase and 5'/3'-nucleotidase SurE				6	23.8	28.07	348000000	351000000	324000000	133000000	132000000	139000000	231500000	968	8.36455
2774309178	Ga0263511_112234 hypothetical protein					15	30.6	61.689	295000000	300000000	284000000	149000000	147000000	177000000	230500000	969	8.36267
2774307244	Ga0263511_11295 RNA polymerase RpoN-/SigL-like sigma 54 subunit	COG1508:DNA-directed RNA polymerase specialized sigma subunit, sigma54 homolog				16	37.1	55.886	280000000	373000000	279000000	180000000	97518000	138000000	229500000	970	8.36078
2774306962	Ga0263511_1112 succinate dehydrogenase/fumarate reductase cytochrome b subunit (b558 family)					3	18.3	21.43	54522000	144000000	47600000	432000000	401000000	314000000	229000000	971	8.35984
2774309272	Ga0263511_112328 L-aspartate 1-decarboxylase	COG0853:Aspartate 1-decarboxylase				5	44.8	12.613	319000000	208000000	236000000	258000000	168000000	222000000	229000000	972	8.35984
2774307898	Ga0263511_11952 predicted esterase	COG0400:Predicted esterase				3	30.2	24.164	345000000	587000000	224000000	137000000	137000000	234000000	229000000	973	8.35984
2774308980	Ga0263511_112036 UDP-N-acetylmuramate--L-alanine ligase	COG0773:UDP-N-acetylmuramate-alanine ligase				12	32.4	50.159	373000000	396000000	385000000	74819000	84449000	75963000	228724500	974	8.35931
2774309107	Ga0263511_112163 glycosyltransferase involved in cell wall biosynthesis	COG0438:Glycosyltransferase involved in cell wall bisynthesis				10	30	47.553	228000000	235000000	228000000	214000000	227000000	230000000	228000000	975	8.35793
2774308911	Ga0263511_111967 uncharacterized protein DUF1684					4	35.8	23.514	177000000	224000000	208000000	231000000	272000000	253000000	227500000	976	8.35698
2774309093	Ga0263511_112149 acyl-CoA hydrolase	COG1607:Acyl-CoA hydrolase				5	45.6	18.83	300000000	313000000	285000000	168000000	141000000	116000000	226500000	977	8.35507
2774307330	Ga0263511_11383 thioredoxin reductase	COG0492:Thioredoxin reductase				9	58.7	38.377	314000000	306000000	362000000	132000000	147000000	134000000	226500000	978	8.35507
2774307360	Ga0263511_11413 nucleoid associated protein NdpA					16	47.7	41.114	312000000	431000000	355000000	116000000	125000000	140000000	226000000	979	8.35411
2774307336	Ga0263511_11389 5,10-methylenetetrahydrofolate reductase (NAD(P))	COG0685:5,10-methylenetetrahydrofolate reductase				11	41.6	35.844	338000000	360000000	313000000	117000000	139000000	111000000	226000000	980	8.35411
2774307688	Ga0263511_11742 predicted secreted protein (Por secretion system target)					11	43.1	48.214	97345000	132000000	87123000	322000000	355000000	318000000	225000000	981	8.35218
2774308480	Ga0263511_111535 hypothetical protein					9	33.3	33.332	151000000	206000000	161000000	247000000	288000000	240000000	223000000	982	8.3483
2774307541	Ga0263511_11595 glutamate synthase (NADH) large subunit	COG0069:Glutamate synthase domain 2				21	19	168.34	390000000	505000000	334000000	111000000	41742000	77987000	222500000	983	8.34733
2774307828	Ga0263511_11882 signal recognition particle-docking protein FtsY	COG0552:Signal recognition particle GTPase				12	53.3	34.536	352000000	410000000	407000000	92281000	87926000	63383000	222140500	984	8.34663
2774309014	Ga0263511_112070 hypothetical protein					2	17.6	20.46	291000000	287000000	152000000	169000000	193000000	251000000	222000000	985	8.34635
2774309356	Ga0263511_112412 transporter (NhaC family)	COG1757:Naﱿ antiporter NhaC				3	5.7	53.494	112000000	118000000	100000000	336000000	324000000	346000000	221000000	986	8.34439
2774309077	Ga0263511_112133 ATP synthase delta/epsilon subunit-like protein					3	46.4	10.634	261000000	263000000	331000000	101000000	181000000	67708000	221000000	987	8.34439
2774307776	Ga0263511_11830 phosphopantothenoylcysteine decarboxylase/phosphopantothenate--cysteine ligase	COG0452:Phosphopantothenoylcysteine synthetase/decarboxylase				9	28	44.121	471000000	358000000	330000000	112000000	61725000	80392000	221000000	988	8.34439
2774308847	Ga0263511_111903 anthranilate/para-aminobenzoate synthase component I	COG0147:Anthranilate/para-aminobenzoate synthases component I				14	40.6	52.364	289000000	260000000	283000000	181000000	154000000	171000000	220500000	989	8.34341
2774308075	Ga0263511_111129 ABC-type antimicrobial peptide transport system permease subunit	COG0577:ABC-type antimicrobial peptide transport system, permease component	ABC			7	21	46.201	116000000	93550000	98797000	325000000	322000000	327000000	219000000	990	8.34044
2774308389	Ga0263511_111444 reactive intermediate/imine deaminase	COG0251:Enamine deaminase RidA, house cleaning of reactive enamine intermediates, YjgF/YER057c/UK114 family				6	77.8	13.854	276000000	252000000	242000000	145000000	162000000	195000000	218500000	991	8.33945
2774307871	Ga0263511_11925 3-isopropylmalate dehydratase small subunit	COG0066:3-isopropylmalate dehydratase small subunit				7	46.7	22.516	590000000	665000000	380000000	27801000	56197000	41998000	218098500	992	8.33865
2774307063	Ga0263511_11113 HAMP domain-containing protein					10	22.4	53.574	272000000	278000000	264000000	149000000	170000000	172000000	218000000	993	8.33846
2774309173	Ga0263511_112229 acetolactate synthase small subunit	COG0440:Acetolactate synthase, small subunit				8	45.5	20.503	249000000	245000000	249000000	145000000	100000000	190000000	217500000	994	8.33746
2774307032	Ga0263511_1182 hypothetical protein					2	15.3	19.137	15473000	25179000	54124000	424000000	439000000	376000000	215062000	995	8.33256
2774309274	Ga0263511_112330 DNA repair protein RadA	COG1066:Predicted ATP-dependent serine protease				14	42.8	49.61	394000000	370000000	334000000	95569000	89978000	90422000	214784500	996	8.332
2774309367	Ga0263511_112423 galactose mutarotase-like enzyme	COG2017:Galactose mutarotase or related enzyme				9	40.6	30.389	268000000	323000000	372000000	108000000	160000000	108000000	214000000	997	8.33041
2774307762	Ga0263511_11816 acetyl-coenzyme A synthetase	COG0365:Acyl-coenzyme A synthetase/AMP-(fatty) acid ligase				13	31.3	71.843	243000000	296000000	253000000	175000000	184000000	161000000	213500000	998	8.3294
2774308495	Ga0263511_111550 selenocysteine lyase/cysteine desulfurase	COG0520:Selenocysteine lyase/Cysteine desulfurase				16	43.4	55.253	411000000	415000000	295000000	121000000	132000000	121000000	213500000	999	8.3294
2774307372	Ga0263511_11425 Na(+)-translocating NADH:ubiquinone oxidoreductase E subunit	COG2209:Na+transporting NADH:ubiquinone oxidoreductase, subunit NqrE				2	16.9	24.289	6176000	167000000	258000000	254000000	224000000	197000000	210500000	1000	8.32325
2774307293	Ga0263511_11344 transcriptional regulator					17	54.1	46.631	360000000	245000000	284000000	143000000	176000000	128000000	210500000	1001	8.32325
2774307897	Ga0263511_11951 uncharacterized protein DUF481					8	40.5	29.622	99639000	89111000	97108000	386000000	321000000	432000000	210319500	1002	8.32288
2774308730	Ga0263511_111786 NAD(P)-dependent dehydrogenase (short-subunit alcohol dehydrogenase family)	COG1028:NAD(P)-dependent dehydrogenase, short-chain alcohol dehydrogenase family				7	36.4	27.772	324000000	289000000	359000000	105000000	129000000	84484000	209000000	1003	8.32015
2774309189	Ga0263511_112245 galactose-1-phosphate uridylyltransferase (family 1)	COG1085:Galactose-1-phosphate uridylyltransferase				11	47.6	39.231	360000000	360000000	297000000	120000000	86319000	102000000	208500000	1004	8.31911
2774309383	Ga0263511_112439 methyltransferase family protein					10	36.1	33.34	109000000	83885000	94730000	346000000	385000000	307000000	208000000	1005	8.31806
2774309354	Ga0263511_112410 hypothetical protein					3	24.4	15.219	424000000	304000000	244000000	127000000	143000000	172000000	208000000	1006	8.31806
2774308258	Ga0263511_111312 protease II	COG1770:Protease II				26	43.1	81.058	339000000	352000000	301000000	115000000	108000000	111000000	208000000	1007	8.31806
2774307884	Ga0263511_11938 mannose-6-phosphate isomerase type 1	COG1482:Mannose-6-phosphate isomerase, class I				9	35.1	37.08	288000000	326000000	302000000	115000000	127000000	120000000	207500000	1008	8.31702
2774308675	Ga0263511_111731 superfamily II DNA/RNA helicase	COG0513:Superfamily II DNA and RNA helicase				12	33.8	46.262	312000000	322000000	300000000	115000000	112000000	113000000	207500000	1009	8.31702
2774308524	Ga0263511_111580 chromosomal replication initiator protein DnaA	COG0593:Chromosomal replication initiation ATPase DnaA				16	38.3	54.489	363000000	318000000	319000000	92348000	96199000	96814000	207407000	1010	8.31682
2774307203	Ga0263511_11254 pimeloyl-ACP methyl ester carboxylesterase	COG0596:Pimeloyl-ACP methyl ester carboxylesterase				7	35.8	29.796	357000000	392000000	328000000	86077000	79447000	71719000	207038500	1011	8.31605
2774309218	Ga0263511_112274 5'-3' exonuclease-like protein					7	39.3	19.906	183000000	264000000	236000000	200000000	178000000	214000000	207000000	1012	8.31597
2774307076	Ga0263511_11126 lipoprotein signal peptidase	COG0597:Lipoprotein signal peptidase				2	12.8	24.92	176000000	181000000	108000000	331000000	561000000	232000000	206500000	1013	8.31492
2774309349	Ga0263511_112405 nucleotidyltransferase/DNA polymerase involved in DNA repair	COG0389:Nucleotidyltransferase/DNA polymerase involved in DNA repair				5	21.1	41.032	205000000	208000000	156000000	310000000	275000000	60791000	206500000	1014	8.31492
2774309255	Ga0263511_112311 TonB-like protein		TBDT			11	51.4	25.379	326000000	448000000	430000000	63727000	86116000	83344000	206058000	1015	8.31399
2774308059	Ga0263511_111113 hypothetical protein					9	36.6	37.363	125000000	131000000	122000000	286000000	342000000	281000000	206000000	1016	8.31387
2774309312	Ga0263511_112368 ABC-type multidrug transport system ATPase subunit	COG1131:ABC-type multidrug transport system, ATPase component	ABC			5	41.6	25.716	152000000	163000000	188000000	255000000	223000000	315000000	205500000	1017	8.31281
2774308335	Ga0263511_111390 tRNA modification GTPase trmE	COG0486:tRNA U34 5-carboxymethylaminomethyl modifying GTPase MnmE/TrmE				11	39.1	50.76	309000000	275000000	365000000	118000000	105000000	134000000	204500000	1018	8.31069
2774308639	Ga0263511_111695 ferrochelatase	COG0276:Protoheme ferro-lyase (ferrochelatase)				7	24.6	39.589	274000000	287000000	229000000	161000000	179000000	154000000	204000000	1019	8.30963
2774308385	Ga0263511_111440 4Fe-4S dicluster protein					5	12.6	49.852	130000000	208000000	141000000	251000000	198000000	257000000	203000000	1020	8.3075
2774307786	Ga0263511_11840 predicted alpha-1,2-mannosidase	COG3537:Putative alpha-1,2-mannosidase			GH92(235-719)	15	18.1	111.02	185000000	199000000	182000000	233000000	207000000	248000000	203000000	1021	8.3075
2774308303	Ga0263511_111358 DNA topoisomerase III	COG0550:DNA topoisomerase IA				21	32.2	88.629	297000000	334000000	341000000	109000000	78560000	97318000	203000000	1022	8.3075
2774308364	Ga0263511_111419 FixH protein					3	18.9	17.575	92834000	63471000	86230000	363000000	312000000	353000000	202417000	1023	8.30625
2774307212	Ga0263511_11263 geranylgeranyl pyrophosphate synthase	COG0142:Geranylgeranyl pyrophosphate synthase				10	39.3	34.323	219000000	342000000	208000000	196000000	158000000	162000000	202000000	1024	8.30535
2774309257	Ga0263511_112313 MarC family membrane protein	COG2095:Small neutral amino acid transporter SnatA, MarC family				2	9.2	21.232	28186000	22638000	74405000	395000000	328000000	446000000	201202500	1025	8.30363
2774309392	Ga0263511_112448 predicted O-methyltransferase YrrM	COG4122:Predicted O-methyltransferase YrrM				5	24.4	24.426	613000000	215000000	279000000	187000000	139000000	135000000	201000000	1026	8.3032
2774307766	Ga0263511_11820 selenocysteine lyase/cysteine desulfurase	COG0520:Selenocysteine lyase/Cysteine desulfurase				10	33.8	43.841	226000000	562000000	228000000	160000000	172000000	175000000	200500000	1027	8.30211
2774307096	Ga0263511_11146 molybdopterin molybdochelatase	COG0303:Molybdopterin biosynthesis enzyme				10	38.2	44.247	371000000	244000000	351000000	147000000	147000000	157000000	200500000	1028	8.30211
2774308289	Ga0263511_111343 hypothetical protein					7	35.9	19.543	150000000	65375000	160000000	248000000	253000000	239000000	199500000	1029	8.29994
2774308494	Ga0263511_111549 lauroyl/myristoyl acyltransferase	COG1560:Lauroyl/myristoyl acyltransferase				10	30.8	33.896	403000000	307000000	231000000	142000000	168000000	132000000	199500000	1030	8.29994
2774308673	Ga0263511_111729 predicted dehydrogenase	COG0673:Predicted dehydrogenase				11	33	52.73	215000000	214000000	199000000	197000000	185000000	199000000	199000000	1031	8.29885
2774307309	Ga0263511_11360 carbonic anhydrase/acetyltransferase-like protein (isoleucine patch superfamily)	COG0663:Carbonic anhydrase or acetyltransferase, isoleucine patch superfamily				6	43.3	18.478	309000000	292000000	278000000	120000000	113000000	105000000	199000000	1032	8.29885
2774307215	Ga0263511_11266 predicted amidohydrolase	COG0388:Predicted amidohydrolase				8	44	35.685	247000000	270000000	321000000	150000000	89210000	104000000	198500000	1033	8.29776
2774308819	Ga0263511_111875 hypothetical protein					2	20.3	15.766	38417000	80596000	48711000	315000000	419000000	474000000	197798000	1034	8.29622
2774307624	Ga0263511_11678 deoxyribodipyrimidine photolyase	COG0415:Deoxyribodipyrimidine photolyase				9	21	52.052	227000000	358000000	333000000	136000000	167000000	153000000	197000000	1035	8.29447
2774308659	Ga0263511_111715 pyrimidine operon attenuation protein/uracil phosphoribosyltransferase	COG2065:Pyrimidine operon attenuation protein/uracil phosphoribosyltransferase				10	48	20.918	302000000	238000000	262000000	143000000	156000000	136000000	197000000	1036	8.29447
2774307517	Ga0263511_11570 urocanate hydratase	COG2987:Urocanate hydratase				13	25.1	74.588	248000000	312000000	247000000	107000000	128000000	147000000	197000000	1037	8.29447
2774308669	Ga0263511_111725 PliI/PliC-like inhibitor of I-type lysozyme					7	30.5	35.467	180000000	212000000	236000000	202000000	188000000	187000000	195000000	1038	8.29003
2774308814	Ga0263511_111870 predicted secreted protein (Por secretion system target)					9	13.7	105.34	99874000	130000000	106000000	312000000	257000000	301000000	193500000	1039	8.28668
2774308240	Ga0263511_111294 6,7-dimethyl-8-ribityllumazine synthase	COG0054:6,7-dimethyl-8-ribityllumazine synthase (Riboflavin synthase beta chain)				7	65.5	18.372	240000000	306000000	277000000	97770000	146000000	103000000	193000000	1040	8.28556
2774308758	Ga0263511_111814 N-dimethylarginine dimethylaminohydrolase	COG1834:N-Dimethylarginine dimethylaminohydrolase				13	47	35.104	220000000	275000000	228000000	160000000	163000000	157000000	191500000	1041	8.28217
2774308186	Ga0263511_111240 hypothetical protein					3	12.4	40.127	119000000	73643000	79821000	294000000	285000000	261000000	190000000	1042	8.27875
2774307910	Ga0263511_11964 excinuclease ABC subunit B	COG0556:Excinuclease UvrABC helicase subunit UvrB				17	33.1	75.7	278000000	303000000	310000000	79062000	63710000	102000000	190000000	1043	8.27875
2774307676	Ga0263511_11730 WbqC-like protein					8	47.5	23.542	309000000	212000000	242000000	159000000	166000000	156000000	189000000	1044	8.27646
2774307567	Ga0263511_11621 cytidyltransferase-like protein					6	46.9	16.757	250000000	379000000	483000000	127000000	98116000	107000000	188500000	1045	8.27531
2774307361	Ga0263511_11414 lipoate-protein ligase B	COG0321:Lipoate-protein ligase B				7	47.7	26.714	285000000	334000000	305000000	89814000	30919000	67982000	187407000	1046	8.27279
2774308033	Ga0263511_111087 tRNA G18 (ribose-2'-O)-methylase SpoU	COG0566:tRNA G18 (ribose-2'-O)-methylase SpoU				8	36.2	29.778	447000000	301000000	335000000	26432000	73793000	24062000	187396500	1047	8.27276
2774307736	Ga0263511_11790 lipopolysaccharide export LptBFGC system permease protein LptF	COG0795:Lipopolysaccharide export LptBFGC system, permease protein LptF				7	23.4	40.246	105000000	144000000	63415000	230000000	245000000	285000000	187000000	1048	8.27184
2774309017	Ga0263511_112073 heme A synthase	COG1612:Heme A synthase				10	24.9	40.046	85520000	56224000	69034000	317000000	288000000	316000000	186760000	1049	8.27128
2774308280	Ga0263511_111334 dsDNA-specific endonuclease/ATPase MutS2	COG1193:dsDNA-specific endonuclease/ATPase MutS2				18	32	83.915	311000000	424000000	251000000	122000000	121000000	121000000	186500000	1050	8.27068
2774307297	Ga0263511_11348 arginase family enzyme	COG0010:Arginase family enzyme				13	43.8	44.15	190000000	221000000	195000000	166000000	181000000	160000000	185500000	1051	8.26834
2774307963	Ga0263511_111017 imidazolonepropionase	COG1228:Imidazolonepropionase or related amidohydrolase				13	49.3	45.388	197000000	302000000	275000000	173000000	126000000	162000000	185000000	1052	8.26717
2774309011	Ga0263511_112067 cytochrome oxidase Cu insertion factor (SCO1/SenC/PrrC family)	COG1999:Cytochrome oxidase Cu insertion factor, SCO1/SenC/PrrC family				6	29.2	26.375	137000000	101000000	150000000	231000000	218000000	256000000	184000000	1053	8.26482
2774308701	Ga0263511_111757 6-phosphogluconolactonase	COG2706:6-phosphogluconolactonase, cycloisomerase 2 family				11	42.9	39.49	161000000	140000000	171000000	219000000	201000000	197000000	184000000	1054	8.26482
2774307450	Ga0263511_11503 methyltransferase family protein					8	43.5	29.837	205000000	280000000	163000000	137000000	232000000	53884000	184000000	1055	8.26482
2774308001	Ga0263511_111055 mannose-6-phosphate isomerase-like protein (cupin superfamily)	COG0662:Mannose-6-phosphate isomerase, cupin superfamily				6	54.5	13.97	427000000	346000000	296000000	54406000	71205000	67653000	183602500	1056	8.26388
2774308268	Ga0263511_111322 pterin-4a-carbinolamine dehydratase	COG2154:Pterin-4a-carbinolamine dehydratase				4	57.3	11.397	258000000	166000000	389000000	123000000	200000000	160000000	183000000	1057	8.26245
2774307020	Ga0263511_1170 Mg-chelatase subunit ChlD	COG1240:Mg-chelatase subunit ChlD				6	22.5	37.879	162000000	179000000	133000000	185000000	200000000	186000000	182000000	1058	8.26007
2774307778	Ga0263511_11832 DNA replication and repair protein RecN	COG0497:DNA repair ATPase RecN				5	14.3	50.85	255000000	396000000	149000000	54680000	81869000	215000000	182000000	1059	8.26007
2774307056	Ga0263511_11106 1-acyl-sn-glycerol-3-phosphate acyltransferase	COG0204:1-acyl-sn-glycerol-3-phosphate acyltransferase				4	22.6	27.916	176000000	221000000	179000000	215000000	170000000	184000000	181500000	1060	8.25888
2774308983	Ga0263511_112039 UDP-N-acetylmuramoylalanine--D-glutamate ligase	COG0771:UDP-N-acetylmuramoylalanine-D-glutamate ligase				12	39.3	51.397	349000000	451000000	262000000	98479000	92976000	101000000	181500000	1061	8.25888
2774306968	Ga0263511_1118 formyltetrahydrofolate-dependent phosphoribosylglycinamide formyltransferase	COG0299:Folate-dependent phosphoribosylglycinamide formyltransferase PurN				10	51.1	21.784	252000000	266000000	237000000	125000000	120000000	116000000	181000000	1062	8.25768
2774308988	Ga0263511_112044 16S rRNA (cytosine(1402)-N(4))-methyltransferase	COG0275:16S rRNA C1402 N4-methylase RsmH				10	38.5	34.446	217000000	185000000	347000000	173000000	144000000	146000000	179000000	1063	8.25285
2774309006	Ga0263511_112062 hypothetical protein					2	11.1	19.758	25150000	110000000	50800000	249000000	245000000	300000000	177500000	1064	8.2492
2774308190	Ga0263511_111244 3-dehydroquinate dehydratase	COG0757:3-dehydroquinate dehydratase				6	51.1	15.424	215000000	207000000	216000000	122000000	148000000	126000000	177500000	1065	8.2492
2774307852	Ga0263511_11906 cellulose synthase/poly-beta-1,6-N-acetylglucosamine synthase-like glycosyltransferase	COG1215:Glycosyltransferase, catalytic subunit of cellulose synthase and poly-beta-1,6-N-acetylglucosamine synthase				9	28.3	43.134	189000000	209000000	178000000	176000000	126000000	120000000	177000000	1066	8.24797
2774307099	Ga0263511_11149 molybdopterin/thiamine biosynthesis adenylyltransferase	COG0476:Molybdopterin or thiamine biosynthesis adenylyltransferase				13	44.9	39.629	218000000	218000000	209000000	114000000	145000000	91347000	177000000	1067	8.24797
2774307002	Ga0263511_1152 sugar porter (SP) family MFS transporter	COG2814:Predicted arabinose efflux permease, MFS family				9	17.2	56.652	78360000	91413000	81002000	262000000	276000000	278000000	176706500	1068	8.24725
2774308108	Ga0263511_111162 lysophospholipase L1-like esterase	COG2755:Lysophospholipase L1 or related esterase				5	29	26.247	71452000	308000000	152000000	201000000	130000000	206000000	176500000	1069	8.24674
2774308387	Ga0263511_111442 N-acetylmuramoyl-L-alanine amidase	COG0860:N-acetylmuramoyl-L-alanine amidase				5	19	41.3	237000000	275000000	195000000	156000000	123000000	106000000	175500000	1070	8.24428
2774309201	Ga0263511_112257 riboflavin synthase alpha chain	COG0307:Riboflavin synthase alpha chain				4	22.2	21.409	234000000	287000000	252000000	74375000	117000000	65011000	175500000	1071	8.24428
2774307405	Ga0263511_11458 protein involved in gliding motility GldA	COG1131:ABC-type multidrug transport system, ATPase component				9	48.3	25.816	349000000	333000000	265000000	80382000	72105000	85260000	175130000	1072	8.24336
2774307059	Ga0263511_11109 PD-(D/E)XK nuclease superfamily protein					16	20.3	106.41	179000000	201000000	183000000	149000000	171000000	167000000	175000000	1073	8.24304
2774309203	Ga0263511_112259 DNA polymerase III delta' subunit					13	41.6	43.458	262000000	283000000	231000000	77393000	99639000	119000000	175000000	1074	8.24304
2774308823	Ga0263511_111879 transglutaminase superfamily protein					9	34.8	37.432	224000000	259000000	171000000	146000000	133000000	177000000	174000000	1075	8.24055
2774307843	Ga0263511_11897 ABC-type lipoprotein release transport system permease subunit	COG4591:ABC-type transport system, involved in lipoprotein release, permease component	ABC			9	25.3	46.955	108000000	106000000	109000000	296000000	238000000	254000000	173500000	1076	8.2393
2774307834	Ga0263511_11888 bacillithiol biosynthesis cysteine-adding enzyme BshC	COG4365:Uncharacterized protein YllA, UPF0747 family				15	32.3	62.032	232000000	180000000	207000000	119000000	167000000	164000000	173500000	1077	8.2393
2774307989	Ga0263511_111043 argininosuccinate synthase	COG0137:Argininosuccinate synthase				16	52.4	43.77	193000000	216000000	191000000	144000000	156000000	108000000	173500000	1078	8.2393
2774308698	Ga0263511_111754 MFS superfamily sulfate permease-like transporter	COG0659:Sulfate permease or related transporter, MFS superfamily				3	8.7	58.658	295000000	359000000	249000000	63134000	97508000	96268000	173254000	1079	8.23868
2774307842	Ga0263511_11896 uncharacterized protein YbbC (DUF1343 family)	COG3876:Uncharacterized conserved protein YbbC, DUF1343 family				11	39	45.835	229000000	194000000	187000000	159000000	138000000	141000000	173000000	1080	8.23805
2774309214	Ga0263511_112270 translation factor SUA5	COG0009:tRNA A37 threonylcarbamoyladenosine synthetase subunit TsaC/SUA5/YrdC				7	25.5	35.288	239000000	263000000	240000000	48048000	58161000	107000000	173000000	1081	8.23805
2774308850	Ga0263511_111906 aspartyl/glutamyl-tRNA(Asn/Gln) amidotransferase subunit A	COG0154:Asp-tRNAAsn/Glu-tRNAGln amidotransferase A subunit or related amidase				11	27.3	50.412	269000000	291000000	243000000	40480000	52546000	103000000	173000000	1082	8.23805
2774308029	Ga0263511_111083 Fe2+ or Zn2+ uptake regulation protein	COG0735:Fe2 or Zn2 uptake regulation protein				6	49.3	17.811	361000000	203000000	359000000	129000000	139000000	142000000	172500000	1083	8.23679
2774308446	Ga0263511_111501 Ig-like protein group 2					6	16.6	49.736	120000000	112000000	104000000	320000000	223000000	315000000	171500000	1084	8.23426
2774307671	Ga0263511_11725 glycosyltransferase involved in cell wall biosynthesis	COG0438:Glycosyltransferase involved in cell wall bisynthesis				10	26.8	45.778	267000000	311000000	235000000	104000000	107000000	108000000	171500000	1085	8.23426
2774309396	Ga0263511_112452 SpoU rRNA methylase family protein					8	57.4	19.925	247000000	189000000	249000000	130000000	153000000	142000000	171000000	1086	8.233
2774307475	Ga0263511_11528 methionine-S-sulfoxide reductase	COG0225:Peptide methionine sulfoxide reductase MsrA				6	45.2	20.038	284000000	295000000	227000000	115000000	115000000	115000000	171000000	1087	8.233
2774308504	Ga0263511_111559 cytidylate kinase					4	39.5	14.493	349000000	376000000	258000000	62533000	81980000	63893000	169990000	1088	8.23042
2774307787	Ga0263511_11841 isoaspartyl peptidase/L-asparaginase-like protein (Ntn-hydrolase superfamily)	COG1446:Isoaspartyl peptidase or L-asparaginase, Ntn-hydrolase superfamily				8	41.1	35.595	155000000	176000000	124000000	191000000	212000000	162000000	169000000	1089	8.22789
2774309403	Ga0263511_112459 riboflavin kinase/FMN adenylyltransferase	COG0196:FAD synthase				9	33.2	35.64	318000000	326000000	233000000	89553000	105000000	81582000	169000000	1090	8.22789
2774308057	Ga0263511_111111 1-acyl-sn-glycerol-3-phosphate acyltransferase					8	45.5	20.505	258000000	563000000	144000000	174000000	163000000	101000000	168500000	1091	8.2266
2774307019	Ga0263511_1169 aerotolerance regulator-like protein					12	36.8	39.199	145000000	79521000	154000000	181000000	209000000	228000000	167500000	1092	8.22401
2774309110	Ga0263511_112166 glycosyl transferase family 1					8	37.9	28.611	169000000	227000000	183000000	165000000	139000000	117000000	167000000	1093	8.22272
2774307495	Ga0263511_11548 hypothetical protein					2	14.8	19.417	99903000	102000000	99485000	231000000	324000000	259000000	166500000	1094	8.22141
2774308292	Ga0263511_111347 ABC-type Fe3+-hydroxamate transport system substrate-binding protein	COG0614:ABC-type Fe3+hydroxamate transport system, periplasmic component				9	28.8	42.988	217000000	257000000	166000000	166000000	146000000	150000000	166000000	1095	8.22011
2774307462	Ga0263511_11515 NAD(P)-dependent dehydrogenase (short-subunit alcohol dehydrogenase family)	COG1028:NAD(P)-dependent dehydrogenase, short-chain alcohol dehydrogenase family				7	37.7	27.308	196000000	191000000	199000000	127000000	126000000	140000000	165500000	1096	8.2188
2774307163	Ga0263511_11214 transcription elongation factor GreA	COG0782:Transcription elongation factor, GreA/GreB family				12	68.2	17.575	231000000	228000000	321000000	36206000	103000000	53090000	165500000	1097	8.2188
2774308436	Ga0263511_111491 uncharacterized protein DUF4369					6	22	27.085	186000000	229000000	207000000	74055000	144000000	107000000	165000000	1098	8.21748
2774308088	Ga0263511_111142 outer membrane protein TolC	COG1538:Outer membrane protein TolC				7	18.2	52.375	86131000	103000000	81352000	263000000	225000000	228000000	164000000	1099	8.21484
2774308365	Ga0263511_111420 cytochrome c oxidase accessory protein FixG	COG0348:Polyferredoxin				7	16.7	54.539	136000000	103000000	122000000	226000000	255000000	191000000	163500000	1100	8.21352
2774308520	Ga0263511_111576 uncharacterized YceG family protein	COG1559:Cell division protein YceG, involved in septum cleavage				8	30.1	39.789	143000000	183000000	134000000	159000000	168000000	194000000	163500000	1101	8.21352
2774309161	Ga0263511_112217 predicted nucleic-acid-binding Zn-ribbon protein	COG3478:Predicted nucleic-acid-binding protein, contains Zn-ribbon domain				3	59.2	5.5873	62581000	169000000	156000000	226000000	130000000	182000000	162500000	1102	8.21085
2774307280	Ga0263511_11331 putative methionine-R-sulfoxide reductase with GAF domain	COG1956:GAF domain-containing protein, putative methionine-R-sulfoxide reductase				6	65.4	17.299	161000000	163000000	347000000	125000000	187000000	148000000	162000000	1103	8.20952
2774308476	Ga0263511_111531 uncharacterized protein DUF3822					6	22.7	29.947	213000000	291000000	204000000	119000000	86142000	27929000	161500000	1104	8.20817
2774309111	Ga0263511_112167 O-antigen ligase-like membrane protein					6	17.4	47.625	67075000	62207000	67313000	298000000	255000000	280000000	161156500	1105	8.20725
2774308047	Ga0263511_111101 uncharacterized protein (TIGR02421 family)	COG3930:Uncharacterized protein				11	28.8	44.921	226000000	203000000	189000000	109000000	133000000	95843000	161000000	1106	8.20683
2774308439	Ga0263511_111494 Na+/melibiose symporter-like transporter	COG2211:Na﹧ꖉ뢨 symporter or related transporter				5	10.9	58.145	86316000	54301000	61329000	248000000	247000000	235000000	160658000	1107	8.2059
2774309096	Ga0263511_112152 uncharacterized protein DUF4292					6	23.5	26.967	188000000	229000000	161000000	159000000	138000000	138000000	160000000	1108	8.20412
2774308805	Ga0263511_111861 YjjG family noncanonical pyrimidine nucleotidase	COG1011:FMN phosphatase YigB, HAD superfamily				6	38.3	26.909	251000000	213000000	219000000	83296000	107000000	69914000	160000000	1109	8.20412
2774309087	Ga0263511_112143 transcription-repair coupling factor	COG1197:Transcription-repair coupling factor (superfamily II helicase)				23	24.6	128.01	229000000	257000000	220000000	90441000	98288000	84813000	159144000	1110	8.20179
2774308820	Ga0263511_111876 uncharacterized protein DUF4136					4	28.9	16.982	98089000	118000000	124000000	194000000	229000000	216000000	159000000	1111	8.2014
2774308881	Ga0263511_111937 pimeloyl-ACP methyl ester carboxylesterase	COG0596:Pimeloyl-ACP methyl ester carboxylesterase				8	40.1	33.906	83489000	62209000	61959000	275000000	234000000	353000000	158744500	1112	8.2007
2774308314	Ga0263511_111369 pyridoxal phosphate enzyme (YggS family)	COG0325:Uncharacterized pyridoxal phosphate-containing protein, affects Ilv metabolism, UPF0001 family				7	36.7	24.897	286000000	352000000	244000000	73061000	68524000	50941000	158530500	1113	8.20011
2774308204	Ga0263511_111258 two component regulator with propeller domain					13	22.9	75.179	148000000	90232000	113000000	254000000	169000000	199000000	158500000	1114	8.20003
2774309081	Ga0263511_112137 ATP-dependent exoDNAse (exonuclease V) beta subunit	COG1074:ATP-dependent exoDNAse (exonuclease V) beta subunit (contains helicase and exonuclease domains)				18	23	122.08	251000000	211000000	198000000	90309000	119000000	108000000	158500000	1115	8.20003
2774308098	Ga0263511_111152 zinc carboxypeptidase			carboxypeptidase		11	41.5	40.623	194000000	136000000	174000000	142000000	170000000	146000000	158000000	1116	8.19866
2774308872	Ga0263511_111928 proline racemase	COG3938:Proline racemase				8	29.8	37.307	208000000	219000000	214000000	102000000	75908000	108000000	158000000	1117	8.19866
2774309199	Ga0263511_112255 uncharacterized metal-binding protein YceD (DUF177 family)	COG1399:Uncharacterized metal-binding protein YceD, DUF177 family				7	50.6	20.882	305000000	351000000	240000000	69799000	58858000	74966000	157483000	1118	8.19723
2774308751	Ga0263511_111807 ABC-type transporter Mla maintaining outer membrane lipid asymmetry ATPase subunit MlaF	COG1127:ABC-type transporter Mla maintaining outer membrane lipid asymmetry, ATPase component MlaF				9	45.9	28.722	274000000	268000000	245000000	69300000	63410000	60715000	157150000	1119	8.19631
2774307026	Ga0263511_1176 deoxycytidylate deaminase	COG2131:Deoxycytidylate deaminase				7	53.2	15.751	338000000	195000000	165000000	66248000	149000000	72320000	157000000	1120	8.1959
2774307798	Ga0263511_11852 putative lumazine-binding protein					6	39.9	19.227	122000000	151000000	129000000	185000000	162000000	178000000	156500000	1121	8.19451
2774308270	Ga0263511_111324 outer membrane protein with beta-barrel domain					4	15.9	26.847	51050000	23003000	58570000	326000000	254000000	291000000	156285000	1122	8.19392
2774307860	Ga0263511_11914 FAD/FMN-containing dehydrogenase	COG0277:FAD/FMN-containing dehydrogenase				16	19.6	108.15	182000000	201000000	150000000	156000000	148000000	156000000	156000000	1123	8.19312
2774308934	Ga0263511_111990 pantothenate kinase type III	COG1521:Pantothenate kinase type III				7	45.5	27.171	182000000	261000000	194000000	67962000	130000000	102000000	156000000	1124	8.19312
2774308330	Ga0263511_111385 tRNA isopentenyl-2-thiomethyl-A-37 hydroxylase MiaE	COG4445:tRNA isopentenyl-2-thiomethyl-A-37 hydroxylase MiaE (synthesis of 2-methylthio-cis-ribozeatin)				6	42.5	22.74	246000000	264000000	222000000	88827000	89295000	81907000	155647500	1125	8.19214
2774307201	Ga0263511_11252 CBS domain protein					9	50.2	25.617	327000000	224000000	235000000	65607000	87142000	74568000	155571000	1126	8.19193
2774308445	Ga0263511_111500 glycosyl hydrolase family 16				GH16(42-279)	5	22.5	27.486	82935000	96135000	101000000	272000000	207000000	225000000	154000000	1127	8.18752
2774308610	Ga0263511_111666 molybdopterin-dependent oxidoreductase alpha subunit	COG0243:Anaerobic selenocysteine-containing dehydrogenase				16	28.4	79.75	199000000	314000000	212000000	109000000	61729000	66677000	154000000	1128	8.18752
2774307579	Ga0263511_11633 succinyltransferase-like protein					5	43.8	17.437	208000000	254000000	246000000	99136000	92108000	79693000	153568000	1129	8.1863
2774307482	Ga0263511_11535 exo-beta-1,3-glucanase (GH17 family)	COG5309:Exo-beta-1,3-glucanase, GH17 family			GH17(64-375)	9	21.8	67.871	101000000	115000000	107000000	248000000	225000000	192000000	153500000	1130	8.18611
2774308890	Ga0263511_111946 DJ-1/PfpI family protein					6	32.2	27.571	161000000	142000000	120000000	201000000	163000000	143000000	152000000	1131	8.18184
2774308578	Ga0263511_111634 D-alanyl-D-alanine dipeptidase	COG2173:D-alanyl-D-alanine dipeptidase		carboxypeptidase		4	29.2	23.757	197000000	98401000	152000000	168000000	48216000	152000000	152000000	1132	8.18184
2774308532	Ga0263511_111588 cardiolipin synthase	COG1502:Phosphatidylserine/phosphatidylglycerophosphate/cardiolipin synthase or related enzyme				9	19.8	54.983	150000000	153000000	123000000	212000000	96180000	166000000	151500000	1133	8.18041
2774307267	Ga0263511_11318 Fe-S cluster biogenesis protein NfuA	COG0694:Fe-S cluster biogenesis protein NfuA, 4Fe-4S-binding domain				11	52.3	33.791	225000000	203000000	234000000	99039000	87333000	100000000	151500000	1134	8.18041
2774307679	Ga0263511_11733 hypothetical protein					5	39.9	23.314	85492000	65469000	54811000	234000000	217000000	225000000	151246000	1135	8.17968
2774309385	Ga0263511_112441 catechol 2,3-dioxygenase-like lactoylglutathione lyase family enzyme	COG0346:Catechol 2,3-dioxygenase or other lactoylglutathione lyase family enzyme				5	37.5	15.049	98460000	148000000	154000000	132000000	173000000	364000000	151000000	1136	8.17898
2774307198	Ga0263511_11249 undecaprenyl diphosphate synthase	COG0020:Undecaprenyl pyrophosphate synthase				8	31.2	28.391	231000000	225000000	196000000	86057000	99960000	106000000	151000000	1137	8.17898
2774307111	Ga0263511_11161 cell division protein FtsX	COG2177:Cell division protein FtsX				4	18.5	33.46	38541000	24550000	72560000	372000000	228000000	458000000	150280000	1138	8.1769
2774307177	Ga0263511_11228 glycosyltransferase involved in cell wall biosynthesis	COG0438:Glycosyltransferase involved in cell wall bisynthesis				11	38.2	37.309	178000000	133000000	155000000	164000000	142000000	144000000	149500000	1139	8.17464
2774308924	Ga0263511_111980 LuxR family two component transcriptional regulator	COG2197:DNA-binding response regulator, NarL/FixJ family, contains REC and HTH domains				9	49.1	25.171	196000000	250000000	229000000	93698000	64366000	103000000	149500000	1140	8.17464
2774307835	Ga0263511_11889 23S rRNA A1618 N6-methylase RlmF	COG3129:23S rRNA A1618 N6-methylase RlmF				6	25	32.685	258000000	307000000	223000000	75986000	59042000	68958000	149493000	1141	8.17462
2774308074	Ga0263511_111128 ABC-type antimicrobial peptide transport system permease subunit	COG0577:ABC-type antimicrobial peptide transport system, permease component	ABC			8	21.7	46.109	76151000	123000000	97619000	225000000	174000000	220000000	148500000	1142	8.17173
2774308571	Ga0263511_111627 uncharacterized protein DUF4442					5	48.2	15.824	125000000	183000000	126000000	159000000	138000000	170000000	148500000	1143	8.17173
2774308643	Ga0263511_111699 DNA replication and repair protein RecR	COG0353:Recombinational DNA repair protein RecR				6	43.9	22.807	249000000	244000000	251000000	52652000	45099000	52625000	148326000	1144	8.17122
2774308538	Ga0263511_111594 predicted deacylase	COG3608:Predicted deacylase				10	44.6	35.326	214000000	217000000	193000000	101000000	99698000	97952000	147000000	1145	8.16732
2774309219	Ga0263511_112275 sterol desaturase/sphingolipid hydroxylase (fatty acid hydroxylase superfamily)	COG3000:Sterol desaturase/sphingolipid hydroxylase, fatty acid hydroxylase superfamily				4	15.2	32.173	38546000	36575000	33385000	574000000	339000000	255000000	146773000	1146	8.16665
2774308199	Ga0263511_111253 peroxiredoxin	COG1225:Peroxiredoxin				8	63.3	16.642	264000000	303000000	315000000	26815000	25942000	22784000	145407500	1147	8.16259
2774308897	Ga0263511_111953 thioredoxin-like protein					6	39.1	17.605	55238000	122000000	46477000	167000000	254000000	346000000	144500000	1148	8.15987
2774308984	Ga0263511_112040 phospho-N-acetylmuramoyl-pentapeptide-transferase	COG0472:UDP-N-acetylmuramyl pentapeptide phosphotransferase/UDP-N-acetylglucosamine-1-phosphate transferase				5	11.8	45.404	108000000	215000000	126000000	147000000	141000000	174000000	144000000	1149	8.15836
2774307849	Ga0263511_11903 lipoate synthase	COG0320:Lipoate synthase				9	41.9	32.943	208000000	200000000	201000000	87597000	74353000	59618000	143798500	1150	8.15775
2774307101	Ga0263511_11151 protein involved in gliding motility GldD					6	34.4	21.346	113000000	116000000	102000000	176000000	179000000	171000000	143500000	1151	8.15685
2774308095	Ga0263511_111149 LETM1-like protein					3	27.6	11.134	121000000	143000000	196000000	143000000	144000000	119000000	143000000	1152	8.15534
2774306979	Ga0263511_1129 sugar/nucleoside kinase (ribokinase family)	COG0524:Sugar or nucleoside kinase, ribokinase family				10	34.5	38.222	165000000	249000000	187000000	109000000	120000000	120000000	142500000	1153	8.15381
2774308137	Ga0263511_111191 shikimate kinase	COG0703:Shikimate kinase				5	36.8	19.478	303000000	516000000	146000000	110000000	60886000	139000000	142500000	1154	8.15381
2774307522	Ga0263511_11575 hypothetical protein					5	30.6	16.648	42746000	153000000	61047000	205000000	148000000	134000000	141000000	1155	8.14922
2774307533	Ga0263511_11586 translation initiation factor 3 (bIF-3)	COG0290:Translation initiation factor IF-3				2	17	15.743	341000000	425000000	202000000	56978000	79949000	60244000	140974500	1156	8.14914
2774308024	Ga0263511_111078 putative enoyl-[acyl-carrier-protein] reductase II	COG2070:NAD(P)H-dependent flavin oxidoreductase YrpB, nitropropane dioxygenase family				7	29.1	33.922	266000000	236000000	198000000	42584000	64185000	83558000	140779000	1157	8.14854
2774309130	Ga0263511_112186 acyl-CoA thioesterase II	COG1946:Acyl-CoA thioesterase				8	26.4	32.677	233000000	305000000	193000000	60193000	87188000	88059000	140529500	1158	8.14777
2774307940	Ga0263511_11994 predicted secreted protein (Por secretion system target)	COG2356:Endonuclease I				10	22.7	80.624	98780000	108000000	90997000	169000000	242000000	170000000	138500000	1159	8.14145
2774308359	Ga0263511_111414 ER lumen protein retaining receptor					2	22.5	12.609	119000000	102000000	82573000	171000000	157000000	167000000	138000000	1160	8.13988
2774309369	Ga0263511_112425 ribose 5-phosphate isomerase B	COG0698:Ribose 5-phosphate isomerase RpiB				6	43.1	15.7	265000000	130000000	226000000	146000000	57493000	68737000	138000000	1161	8.13988
2774309228	Ga0263511_112284 HRDC domain-containing protein					18	24.1	92.682	242000000	229000000	179000000	96296000	81901000	82773000	137648000	1162	8.13877
2774307052	Ga0263511_11102 murein DD-endopeptidase MepM/ murein hydrolase activator NlpD	COG0739:Murein DD-endopeptidase MepM and murein hydrolase activator NlpD, contain LysM domain		carboxypeptidase		9	25.7	47.36	133000000	140000000	135000000	150000000	171000000	127000000	137500000	1163	8.1383
2774309001	Ga0263511_112057 1-deoxy-D-xylulose-5-phosphate synthase	COG1154:Deoxyxylulose-5-phosphate synthase				12	23.2	65.283	258000000	243000000	182000000	90211000	70077000	92180000	137090000	1164	8.13701
2774307543	Ga0263511_11597 nitrogen regulatory protein P-II family	COG0347:Nitrogen regulatory protein PII				2	15.5	12.977	180000000	122000000	102000000	152000000	99750000	157000000	137000000	1165	8.13672
2774308121	Ga0263511_111175 hypothetical protein					4	41.5	11.004	178000000	152000000	137000000	27699000	69665000	137000000	137000000	1166	8.13672
2774307061	Ga0263511_11111 putative MATE family efflux protein	COG0534:Na+driven multidrug efflux pump				4	9	49.184	59794000	44995000	61487000	264000000	212000000	223000000	136743500	1167	8.13591
2774307626	Ga0263511_11680 hypothetical protein					9	38.9	29.46	200000000	245000000	195000000	76678000	77498000	76438000	136249000	1168	8.13433
2774307057	Ga0263511_11107 acyl-[acyl-carrier-protein] desaturase					9	31.2	38.237	113000000	138000000	127000000	131000000	149000000	161000000	134500000	1169	8.12872
2774308356	Ga0263511_111411 CzcA family heavy metal efflux pump					15	17.4	136.85	72091000	94623000	68966000	174000000	224000000	286000000	134311500	1170	8.12811
2774308574	Ga0263511_111630 phage shock protein C (PspC) family protein	COG1983:Phage shock protein PspC (stress-responsive transcriptional regulator)				11	22.6	65.695	145000000	98938000	192000000	128000000	132000000	136000000	134000000	1171	8.1271
2774309310	Ga0263511_112366 polymer-forming protein					3	40.5	12.772	201000000	181000000	193000000	80450000	86934000	86331000	133967000	1172	8.127
2774307283	Ga0263511_11334 heavy-metal-associated domain-containing protein					6	55.6	14.921	242000000	257000000	263000000	8944900	23126000	25020000	133510000	1173	8.12551
2774309241	Ga0263511_112297 glycerophosphoryl diester phosphodiesterase	COG0584:Glycerophosphoryl diester phosphodiesterase				6	22.3	37.317	92341000	115000000	96964000	183000000	169000000	152000000	133500000	1174	8.12548
2774308628	Ga0263511_111684 coproporphyrinogen oxidase	COG0408:Coproporphyrinogen III oxidase				11	41.7	35.17	177000000	210000000	157000000	105000000	93973000	110000000	133500000	1175	8.12548
2774309009	Ga0263511_112065 hypothetical protein					7	23.9	33.898	154000000	183000000	137000000	129000000	121000000	123000000	133000000	1176	8.12385
2774308812	Ga0263511_111868 potassium uptake TrkH family protein	COG0168:Trk-type K transport system, membrane component				5	8.4	55.372	86084000	92114000	75723000	180000000	178000000	172000000	132057000	1177	8.12076
2774307931	Ga0263511_11985 DNA polymerase III delta subunit	COG1466:DNA polymerase III, delta subunit				13	42.9	38.055	190000000	184000000	177000000	81571000	75208000	84846000	130923000	1178	8.11702
2774308468	Ga0263511_111523 cysteine sulfinate desulfinase/cysteine desulfurase-like protein	COG1104:Cysteine sulfinate desulfinase/cysteine desulfurase or related enzyme				9	38.2	42.278	201000000	290000000	305000000	25882000	27856000	59336000	130168000	1179	8.1145
2774309280	Ga0263511_112336 nucleoside-diphosphate-sugar epimerase	COG0451:Nucleoside-diphosphate-sugar epimerase				7	21.6	37.504	151000000	105000000	103000000	141000000	119000000	148000000	130000000	1180	8.11394
2774309071	Ga0263511_112127 ABC-type lipoprotein release transport system permease subunit	COG4591:ABC-type transport system, involved in lipoprotein release, permease component				9	27.2	45.02	92530000	111000000	73516000	201000000	147000000	173000000	129000000	1181	8.11059
2774307258	Ga0263511_11309 2-amino-4-hydroxy-6-hydroxymethyldihydropteridine diphosphokinase	COG1428:Deoxyadenosine/deoxycytidine kinase				9	26.2	43.591	161000000	186000000	145000000	79954000	89299000	112000000	128500000	1182	8.1089
2774308299	Ga0263511_111354 diaminopimelate decarboxylase	COG0019:Diaminopimelate decarboxylase				6	23.1	46.283	87811000	135000000	142000000	111000000	153000000	121000000	128000000	1183	8.10721
2774307526	Ga0263511_11579 trehalose synthase-fused probable maltokinase	COG3281:Predicted trehalose synthase				12	19	64.045	195000000	184000000	153000000	99515000	103000000	88261000	128000000	1184	8.10721
2774306982	Ga0263511_1132 uncharacterized protein DUF4957				PL6(24-409)+PL6_1(512-757)	9	17	86.111	119000000	109000000	65149000	202000000	150000000	135000000	127000000	1185	8.1038
2774307806	Ga0263511_11860 glycosyl transferase family 11					5	24.3	31.436	176000000	174000000	169000000	71354000	84593000	64298000	126796500	1186	8.10311
2774308726	Ga0263511_111782 predicted TIM-barrel fold metal-dependent hydrolase	COG2159:Predicted metal-dependent hydrolase, TIM-barrel fold				11	33.1	42.646	232000000	253000000	141000000	91640000	112000000	107000000	126500000	1187	8.10209
2774308141	Ga0263511_111195 hypothetical protein					8	17.9	73.334	86063000	77303000	90377000	181000000	198000000	162000000	126188500	1188	8.10102
2774309108	Ga0263511_112164 acetyltransferase-like isoleucine patch superfamily enzyme	COG0110:Acetyltransferase (isoleucine patch superfamily)				4	21	20.892	197000000	286000000	144000000	108000000	89694000	87416000	126000000	1189	8.10037
2774308882	Ga0263511_111938 kynurenine formamidase	COG1878:Kynurenine formamidase				9	32.9	28.37	129000000	175000000	186000000	119000000	84494000	80615000	124000000	1190	8.09342
2774307818	Ga0263511_11872 hypothetical protein					3	19.4	16.196	270000000	212000000	281000000	31011000	35698000	32891000	123849000	1191	8.09289
2774307647	Ga0263511_11701 DNA-binding MarR family transcriptional regulator	COG1846:DNA-binding transcriptional regulator, MarR family				8	51	17.199	241000000	278000000	259000000	6447600	6599800	1348100	123799900	1192	8.09272
2774308441	Ga0263511_111496 exo-beta-1,3-glucanase (GH17 family)	COG5309:Exo-beta-1,3-glucanase, GH17 family			GH17(134-385)	10	24.5	48.893	104000000	96104000	87384000	169000000	172000000	143000000	123500000	1193	8.09167
2774309330	Ga0263511_112386 SnoaL-like protein					3	30	18.399	104000000	90604000	142000000	135000000	159000000	112000000	123500000	1194	8.09167
2774308017	Ga0263511_111071 hypothetical protein					4	27.6	14.477	111000000	161000000	98310000	120000000	135000000	126000000	123000000	1195	8.08991
2774307213	Ga0263511_11264 GH3 auxin-responsive promoter					12	28.7	58.079	193000000	268000000	192000000	49484000	53699000	46536000	122849500	1196	8.08937
2774308461	Ga0263511_111516 Na+/melibiose symporter-like transporter	COG2211:Na﹧ꖉ뢨 symporter or related transporter	TBDT			3	11.7	47.83	90695000	117000000	103000000	189000000	128000000	157000000	122500000	1197	8.08814
2774308157	Ga0263511_111211 uncharacterized protein DUF4258					3	25.2	14.249	66875000	107000000	80954000	174000000	137000000	137000000	122000000	1198	8.08636
2774308115	Ga0263511_111169 1-(5-phosphoribosyl)-5-[(5-phosphoribosylamino)methylideneamino] imidazole-4-carboxamide isomerase	COG0106:Phosphoribosylformimino-5-aminoimidazole carboxamide ribonucleotide (ProFAR) isomerase				10	42.4	26.875	170000000	173000000	155000000	69417000	88981000	75702000	121990500	1199	8.08633
2774307349	Ga0263511_11402 ribosome small subunit-dependent GTPase A	COG1162:Putative ribosome biogenesis GTPase RsgA				13	46.7	36.614	178000000	166000000	188000000	45219000	77904000	42753000	121952000	1200	8.08619
2774307079	Ga0263511_11129 patatin-like phospholipase					4	22.8	22.423	56169000	59339000	47673000	184000000	188000000	206000000	121669500	1201	8.08518
2774307683	Ga0263511_11737 nitroreductase	COG0778:Nitroreductase				7	30	24.273	225000000	249000000	168000000	75334000	59660000	75009000	121667000	1202	8.08517
2774307257	Ga0263511_11308 protein involved in gliding motility GldC					4	49.5	13.005	208000000	261000000	266000000	27663000	26182000	34589000	121294500	1203	8.08384
2774309115	Ga0263511_112171 dTDP-4-dehydrorhamnose 3,5-epimerase	COG1898:dTDP-4-dehydrorhamnose 3,5-epimerase or related enzyme				9	51.7	20.916	158000000	196000000	180000000	71496000	84069000	71937000	121034500	1204	8.08291
2774307979	Ga0263511_111033 fatty acid hydroxylase family protein					3	31.1	17.793	82448000	87373000	56677000	179000000	187000000	154000000	120686500	1205	8.08166
2774307190	Ga0263511_11241 TatD family hydrolase	COG0084:Tat protein secretion system quality control protein TatD (DNase activity)				10	43.7	29.521	284000000	201000000	173000000	68193000	53227000	67942000	120596500	1206	8.08133
2774307047	Ga0263511_1197 ferritin	COG1528:Ferritin				3	33.9	19.316	120000000	148000000	123000000	121000000	113000000	107000000	120500000	1207	8.08099
2774308147	Ga0263511_111201 translation elongation factor P (EF-P)	COG0231:Translation elongation factor P (EF-P)/translation initiation factor 5A (eIF-5A)				7	43.6	21.011	219000000	125000000	409000000	109000000	113000000	83455000	119000000	1208	8.07555
2774307666	Ga0263511_11720 RsmE family RNA methyltransferase	COG1385:16S rRNA U1498 N3-methylase RsmE				7	37.9	27.131	211000000	217000000	188000000	35006000	16981000	48557000	118278500	1209	8.07291
2774308332	Ga0263511_111387 uncharacterized Tic20 family protein	COG3296:Uncharacterized conserved protein, Tic20 family				3	18.9	14.019	58100000	64869000	51262000	185000000	176000000	171000000	117934500	1210	8.07164
2774308528	Ga0263511_111584 HAD superfamily hydrolase (TIGR01509 family)	COG1011:FMN phosphatase YigB, HAD superfamily				3	22.3	24.266	202000000	224000000	171000000	64566000	58898000	63442000	117783000	1211	8.07108
2774309333	Ga0263511_112389 thioredoxin-like protein					9	39.2	22.982	193000000	167000000	142000000	93050000	80145000	85117000	117525000	1212	8.07013
2774307630	Ga0263511_11684 NAD(P)-dependent dehydrogenase (short-subunit alcohol dehydrogenase family)	COG1028:NAD(P)-dependent dehydrogenase, short-chain alcohol dehydrogenase family				4	24.7	24.943	189000000	167000000	181000000	57740000	59133000	66041000	116520500	1213	8.0664
2774306994	Ga0263511_1144 NAD(P)-dependent dehydrogenase (short-subunit alcohol dehydrogenase family)	COG1028:NAD(P)-dependent dehydrogenase, short-chain alcohol dehydrogenase family				6	35.4	27.059	116000000	149000000	128000000		10130000	7805500	116000000	1214	8.06446
2774307759	Ga0263511_11813 uncharacterized surface protein with fasciclin (FAS1) repeats	COG2335:Uncaracterized surface protein containing fasciclin (FAS1) repeats				5	29.4	19.651	89331000	109000000	137000000	145000000	122000000	68514000	115500000	1215	8.06258
2774307917	Ga0263511_11971 uncharacterized protein (TIGR00369 family)	COG2050:Acyl-coenzyme A thioesterase PaaI, contains HGG motif				3	19.6	15.188	230000000	238000000	179000000	46657000	50044000	51584000	115292000	1216	8.0618
2774307175	Ga0263511_11226 thymidine kinase	COG1435:Thymidine kinase				6	36.2	23.334	186000000	226000000	196000000	42565000	43352000	39793000	114676000	1217	8.05947
2774308921	Ga0263511_111977 putative phosphoesterase	COG0622:Predicted phosphodiesterase				5	34.4	21.023	142000000	113000000	104000000	103000000	128000000	115000000	114000000	1218	8.0569
2774308050	Ga0263511_111104 sodium/proton antiporter (CPA1 family)	COG0025:NhaP-type Naﱿ or Kﱿ antiporter				4	9.6	45.766	53389000	71820000	60489000	189000000	213000000	156000000	113910000	1219	8.05656
2774307168	Ga0263511_11219 uncharacterized protein DUF1456					3	33.8	9.2979	158000000	179000000	141000000	78601000	62209000	86579000	113789500	1220	8.0561
2774307042	Ga0263511_1192 tRNA (guanine-N(7)-)-methyltransferase	COG0220:tRNA G46 methylase TrmB				7	45.7	26.007	153000000	142000000	153000000	77473000	69530000	84722000	113361000	1221	8.05446
2774309379	Ga0263511_112435 hypothetical protein					4	15.1	30.589	15463000	39686000	20742000	249000000	187000000	208000000	113343000	1222	8.05439
2774309211	Ga0263511_112267 aspartate kinase	COG0527:Aspartokinase				12	32.1	47.31	153000000	202000000	145000000	72870000	69722000	80726000	112863000	1223	8.05255
2774308371	Ga0263511_111426 deoxyribose-phosphate aldolase	COG0274:Deoxyribose-phosphate aldolase				6	35.3	23.963	137000000	136000000	129000000	85521000	87851000	96375000	112687500	1224	8.05188
2774308073	Ga0263511_111127 ABC-type lipoprotein export system ATPase subunit	COG1136:ABC-type lipoprotein export system, ATPase component	ABC			10	60.9	25.535	249000000	231000000	171000000	46065000	54233000	47442000	112616500	1225	8.0516
2774309190	Ga0263511_112246 galactokinase	COG0153:Galactokinase				8	22.3	42.233	167000000	174000000	136000000	50552000	88930000	73980000	112465000	1226	8.05102
2774307881	Ga0263511_11935 isopentenyl-diphosphate delta-isomerase	COG1443:Isopentenyldiphosphate isomerase				6	50	20.212	177000000	210000000	162000000	48807000	62484000	50659000	112242000	1227	8.05016
2774308619	Ga0263511_111675 SH3 domain-containing protein					7	55.9	29.539	152000000	129000000	163000000	87568000	77524000	94614000	111807000	1228	8.04847
2774308972	Ga0263511_112028 16S rRNA m(7)G-527 methyltransferase					6	27.3	24.105	179000000	145000000	153000000	78596000	69909000	74518000	111798000	1229	8.04843
2774307072	Ga0263511_11122 flavin-dependent dehydrogenase	COG0644:Dehydrogenase (flavoprotein)				7	19.8	47.086	162000000	276000000	135000000	83566000	87385000	71601000	111192500	1230	8.04608
2774307152	Ga0263511_11203 alpha-beta hydrolase superfamily lysophospholipase	COG2267:Lysophospholipase, alpha-beta hydrolase superfamily				5	32.2	30.918	175000000	410000000	193000000	46180000	27588000	40092000	110590000	1231	8.04372
2774308653	Ga0263511_111709 shikimate dehydrogenase	COG0169:Shikimate 5-dehydrogenase				9	37.1	28.681	163000000	184000000	146000000	71970000	74811000	63251000	110405500	1232	8.04299
2774306998	Ga0263511_1148 aerobic-type carbon monoxide dehydrogenase small subunit (CoxS/CutS family)	COG2080:Aerobic-type carbon monoxide dehydrogenase, small subunit, CoxS/CutS family				2	15.7	16.618	87459000	75511000	68780000	490000000	133000000	153000000	110229500	1233	8.0423
2774308317	Ga0263511_111372 caspase domain-containing protein					19	17.8	154.16	140000000	106000000	113000000	149000000	96380000	103000000	109500000	1234	8.03941
2774307207	Ga0263511_11258 long-subunit fatty acid transport protein	COG2067:Long-chain fatty acid transport protein	fatty acid			5	14.7	47.075	59811000	44084000	48645000	181000000	159000000	169000000	109405500	1235	8.03904
2774308238	Ga0263511_111292 DNA replication and repair protein RecF	COG1195:Recombinational DNA repair ATPase RecF				14	42.9	41.666	154000000	161000000	144000000	66595000	73628000	74522000	109261000	1236	8.03847
2774308747	Ga0263511_111803 glycerol kinase	COG0554:Glycerol kinase				22	24.8	119	135000000	172000000	119000000	65274000	57288000	99153000	109076500	1237	8.03773
2774308577	Ga0263511_111633 uncharacterized protein DUF2721					2	22.1	15.775	122000000	298000000	96132000	134000000	65405000	64898000	109066000	1238	8.03769
2774308473	Ga0263511_111528 hypothetical protein	COG3528:Uncharacterized protein				3	13	37.143		49414000	45424000	119000000	109000000	113000000	109000000	1239	8.03743
2774307901	Ga0263511_11955 uncharacterized membrane protein (TIGR02226 family)					11	23	75.022	92937000	59596000	73384000	199000000	180000000	125000000	108968500	1240	8.0373
2774307496	Ga0263511_11549 HxlR family transcriptional regulator	COG1733:DNA-binding transcriptional regulator, HxlR family				4	27.5	17.682	166000000	161000000	157000000	48472000	60583000	53916000	108791500	1241	8.03659
2774308920	Ga0263511_111976 tRNA pseudouridine(38-40) synthase	COG0101:tRNA U38,U39,U40 pseudouridine synthase TruA				9	46.1	27.819	144000000	126000000	123000000	93461000	81337000	85175000	108230500	1242	8.03435
2774307913	Ga0263511_11967 ABC-2 family transporter		ABC			4	16.7	32.273	72896000	31695000	59756000	144000000	143000000	155000000	107948000	1243	8.03321
2774309112	Ga0263511_112168 O-antigen ligase-like membrane protein					3	5.2	51.203	34565000	9526200	8283100	327000000	181000000	329000000	107782500	1244	8.03255
2774308916	Ga0263511_111972 uncharacterized protein (TIGR00725 family)/uncharacterized protein (TIGR00730 family)	COG1611:Predicted Rossmann fold nucleotide-binding protein				4	24.9	21.27	204000000	147000000	122000000	85023000	68653000	93342000	107671000	1245	8.0321
2774307474	Ga0263511_11527 uncharacterized protein YdiU (UPF0061 family)	COG0397:Uncharacterized conserved protein YdiU, UPF0061 family				12	26.4	60.04	101000000	81395000	122000000	110000000	104000000	178000000	107000000	1246	8.02938
2774307375	Ga0263511_11428 aspartyl protease					7	50	16.388	147000000	175000000	157000000	62594000	66235000	55814000	106617500	1247	8.02783
2774309131	Ga0263511_112187 SdpI/YhfL family protein					3	35.1	13.127	33309000	30082000	36701000	212000000	176000000	210000000	106350500	1248	8.02674
2774308706	Ga0263511_111762 ribosomal large subunit pseudouridine synthase D	COG0564:Pseudouridylate synthase, 23S rRNA- or tRNA-specific				9	31.1	39.347	176000000	201000000	170000000	41732000	39270000	42620000	106310000	1249	8.02657
2774308011	Ga0263511_111065 hypothetical protein					8	40.6	28.599	92345000	120000000	79476000	238000000	167000000	56937000	106172500	1250	8.02601
2774308629	Ga0263511_111685 uncharacterized protein involved in cysteine biosynthesis	COG2981:Uncharacterized protein involved in cysteine biosynthesis				7	25.8	28.423	40070000	54196000	42951000	158000000	186000000	182000000	106098000	1251	8.02571
2774307443	Ga0263511_11496 glycosyl hydrolase family 2				GH2(2-604)	12	25.9	77.805	104000000	97578000	89794000	111000000	108000000	113000000	106000000	1252	8.02531
2774309235	Ga0263511_112291 16S rRNA (cytidine(1402)-2'-O)-methyltransferase	COG0313:16S rRNA C1402 (ribose-2'-O) methylase RsmI				7	48.6	24.962	196000000	214000000	146000000	42724000	54684000	65358000	105679000	1253	8.02399
2774308243	Ga0263511_111297 membrane associated rhomboid family serine protease	COG0705:Membrane associated serine protease, rhomboid family				2	10.3	27.818	32820000	50275000	20462000	188000000	161000000	163000000	105637500	1254	8.02382
2774309083	Ga0263511_112139 DtxR family iron (metal) dependent repressor	COG1321:Mn-dependent transcriptional regulator, DtxR family				2	13.3	24.835	236000000	234000000	165000000	34642000	46118000	41296000	105559000	1255	8.0235
2774307946	Ga0263511_111000 ABC-type cobalamin transport system permease subunit	COG4139:ABC-type cobalamin transport system, permease component				3	8.2	35.224	91565000	70815000	53720000	162000000	119000000	241000000	105282500	1256	8.02236
2774309138	Ga0263511_112194 1-acyl-sn-glycerol-3-phosphate acyltransferase	COG0204:1-acyl-sn-glycerol-3-phosphate acyltransferase				7	27.3	27.948	52006000	82560000	60942000	135000000	132000000	128000000	105280000	1257	8.02235
2774308754	Ga0263511_111810 predicted secreted protein (Por secretion system target)					8	22.6	42.017	72866000	77518000	69332000	136000000	142000000	132000000	104759000	1258	8.02019
2774308155	Ga0263511_111209 tRNA threonylcarbamoyl adenosine modification protein YjeE	COG0802:tRNA A37 threonylcarbamoyladenosine biosynthesis protein TsaE				3	31.6	15.803	149000000	156000000	136000000	67951000	73319000	66672000	104659500	1259	8.01978
2774308557	Ga0263511_111613 hypothetical protein					5	33.7	21.408	148000000	183000000	195000000	61121000	46734000	56442000	104560500	1260	8.01937
2774309058	Ga0263511_112114 alkylhydroperoxidase/carboxymuconolactone decarboxylase family protein					4	54.1	12.489	136000000	74229000	129000000	101000000	106000000	103000000	104500000	1261	8.01912
2774307110	Ga0263511_11160 methylmalonyl-CoA epimerase					8	55.1	15.16	125000000	192000000	170000000	81783000	72304000	80317000	103391500	1262	8.01448
2774308151	Ga0263511_111205 HD superfamily phosphohydrolase	COG1078:HD superfamily phosphohydrolase				8	24.3	47.78	125000000	164000000	121000000	61657000	85347000	64551000	103173500	1263	8.01357
2774308662	Ga0263511_111718 predicted secreted protein (Por secretion system target)					4	49.1	12.077	155000000	163000000	142000000	57744000	62588000	63925000	102962500	1264	8.01268
2774309285	Ga0263511_112341 acyl-protein synthetase LuxE					7	25.6	37.161	174000000	230000000	121000000	66177000	84900000	63173000	102950000	1265	8.01263
2774308066	Ga0263511_111120 uncharacterized protein DUF4252					6	47.2	20.059	116000000	109000000	141000000	82531000	86586000	96403000	102701500	1266	8.01158
2774307214	Ga0263511_11265 uncharacterized protein DUF2797					10	53.6	30.789	280000000	205000000	142000000	61645000	53530000	55517000	101822500	1267	8.00784
2774308979	Ga0263511_112035 hypothetical protein					8	28.6	27.963	56958000	52166000	50378000	152000000	146000000	167000000	101479000	1268	8.00638
2774308608	Ga0263511_111664 putative methyltransferase					7	19.9	44.764	130000000	135000000	163000000	44901000	71804000	31242000	100902000	1269	8.0039
2774308279	Ga0263511_111333 uracil-DNA glycosylase	COG0692:Uracil DNA glycosylase				6	36.7	25.225	182000000	179000000	134000000	67015000	54193000	56083000	100507500	1270	8.0022
2774308665	Ga0263511_111721 predicted CoA-binding protein	COG1832:Predicted CoA-binding protein				4	45	13.65	153000000	260000000	169000000	47590000	40317000	37806000	100295000	1271	8.00128
2774308969	Ga0263511_112025 hypothetical protein					3	15.3	22.542	46143000	54382000	50432000	172000000	146000000	169000000	100191000	1272	8.00083
2774307036	Ga0263511_1186 nicotinate-nucleotide adenylyltransferase	COG1057:Nicotinic acid mononucleotide adenylyltransferase				5	32.6	22.95	129000000	161000000	147000000	71245000	38520000	40331000	100122500	1273	8.00053
2774308434	Ga0263511_111489 uncharacterized protein DUF2490					5	28.2	25.224	51946000	54888000	75612000	144000000	142000000	123000000	99306000	1274	7.99698
2774308118	Ga0263511_111172 histidinol-phosphate aminotransferase	COG0079:Histidinol-phosphate/aromatic aminotransferase or cobyric acid decarboxylase				11	45.6	40.326	121000000	109000000	108000000	89746000	32363000	52978000	98873000	1275	7.99508
2774308122	Ga0263511_111176 homospermidine synthase (spermidine-specific)	COG1899:Deoxyhypusine synthase				8	40.1	36.538	164000000	197000000	179000000	29542000	33407000	33505000	98752500	1276	7.99455
2774307465	Ga0263511_11518 aminoglycoside phosphotransferase (APT) family kinase protein	COG3173:Predicted kinase, aminoglycoside phosphotransferase (APT) family				9	31	40.618	153000000	184000000	138000000	51592000	57647000	50681000	97823500	1277	7.99044
2774308587	Ga0263511_111643 hypothetical protein					6	31.7	28.392	178000000	138000000	127000000	54248000	65213000	68307000	97653500	1278	7.98969
2774308483	Ga0263511_111538 predicted ATPase	COG3911:Predicted ATPase				6	36.6	21.489	147000000	97588000	135000000	3926200		5340000	97588000	1279	7.9894
2774307673	Ga0263511_11727 O-antigen/teichoic acid export membrane protein	COG2244:Membrane protein involved in the export of O-antigen and teichoic acid				5	11.1	57.34	37392000	96724000	97094000	140000000	86780000	117000000	96909000	1280	7.98636
2774308735	Ga0263511_111791 kynureninase	COG3844:Kynureninase				10	34.6	48.168	155000000	98772000	121000000	41597000	59215000	94842000	96807000	1281	7.98591
2774308373	Ga0263511_111428 CRP-like cAMP-binding protein	COG0664:cAMP-binding domain of CRP or a regulatory subunit of cAMP-dependent protein kinases				7	46.3	22.592	161000000	168000000	147000000	36925000	37654000	46264000	96632000	1282	7.98512
2774307376	Ga0263511_11429 uncharacterized protein YqeY	COG1610:Uncharacterized conserved protein YqeY				6	32.7	16.293	155000000	210000000	200000000	36058000	37932000	31730000	96466000	1283	7.98437
2774307253	Ga0263511_11304 DNA primase	COG0358:DNA primase (bacterial type)				14	27.3	69.634	132000000	250000000	183000000	46321000	51560000	60854000	96427000	1284	7.9842
2774308529	Ga0263511_111585 diaminohydroxyphosphoribosylaminopyrimidine deaminase	COG0117:Pyrimidine deaminase domain of riboflavin biosynthesis protein RibD				5	15.6	38.938	125000000	114000000	130000000	57885000	78263000	53239000	96131500	1285	7.98287
2774307080	Ga0263511_11130 surface antigen-like variable number repeat protein	COG4775:Outer membrane protein assembly factor BamA				11	22	60.68	40477000	34527000	39924000	162000000	165000000	149000000	94738500	1286	7.97653
2774308708	Ga0263511_111764 hypothetical protein					3	28.8	17.709	85153000	89075000	119000000	87817000	138000000	100000000	94537500	1287	7.9756
2774307180	Ga0263511_11231 arsenate reductase-like glutaredoxin family protein	COG1393:Arsenate reductase and related proteins, glutaredoxin family				6	57.4	13.688	158000000	183000000	158000000	22862000	30848000	29434000	94424000	1288	7.97508
2774309049	Ga0263511_112105 MOSC domain-containing protein YiiM	COG2258:Uncharacterized conserved protein YiiM, contains MOSC domain				4	20.4	21.562	177000000	94861000	96955000	93485000	60471000	49368000	94173000	1289	7.97393
2774309263	Ga0263511_112319 hypothetical protein					12	28.3	61.502	85930000	100000000	71406000	103000000	72243000	116000000	92965000	1290	7.96832
2774307120	Ga0263511_11170 sporulation related protein					3	21.3	14.225	153000000	90036000	80912000	95352000	89904000	107000000	92694000	1291	7.96705
2774308649	Ga0263511_111705 lipid-A-disaccharide kinase	COG1663:Tetraacyldisaccharide-1-P 4'-kinase				11	41.5	36.541	146000000	140000000	89780000	46262000	95506000	53697000	92643000	1292	7.96681
2774307037	Ga0263511_1187 guanylate kinase	COG0194:Guanylate kinase				8	47.7	22.295	137000000	212000000	136000000	24729000	48229000	43273000	92114500	1293	7.96433
2774307838	Ga0263511_11892 hypothetical protein					7	15.3	55.118	53537000	103000000	43595000	126000000	80843000	116000000	91921500	1294	7.96342
2774308360	Ga0263511_111415 RND family efflux transporter MFP subunit	COG0845:Multidrug efflux pump subunit AcrA (membrane-fusion protein)				8	17.5	64.037	98859000	93243000	90588000	80994000	88168000	101000000	91915500	1295	7.96339
2774307631	Ga0263511_11685 hypothetical protein					3	32.4	8.5179	91456000	105000000	128000000		2318800	3496000	91456000	1296	7.96121
2774307274	Ga0263511_11325 penicillin-binding protein 2	COG0768:Cell division protein FtsI/penicillin-binding protein 2				13	24.5	71.541	92092000	125000000	89898000	81207000	86185000	107000000	90995000	1297	7.95902
2774308116	Ga0263511_111170 imidazole glycerol phosphate synthase glutamine amidotransferase subunit	COG0118:Imidazoleglycerol phosphate synthase glutamine amidotransferase subunit HisH				7	33.2	25.441	163000000	236000000	144000000	36981000	37285000	33864000	90642500	1298	7.95733
2774308948	Ga0263511_112004 thiamine pyrophosphokinase	COG1564:Thiamine pyrophosphokinase				6	37.8	23.019	104000000	131000000	104000000	77117000	44744000	69687000	90558500	1299	7.95693
2774307276	Ga0263511_11327 rod shape-determining protein MreC	COG1792:Cell shape-determining protein MreC				4	17.5	31.771	83949000	100000000	73597000	102000000	66038000	95473000	89711000	1300	7.95285
2774308505	Ga0263511_111560 hypothetical protein					3	19.7	36.413	39082000	41419000	43085000	136000000	203000000	197000000	89542500	1301	7.95203
2774308346	Ga0263511_111401 argonaute-like protein					14	26	81.898	102000000	122000000	142000000	65728000	46596000	77050000	89525000	1302	7.95194
2774308968	Ga0263511_112024 uncharacterized protein DUF2490					2	11.5	26.194	66061000	72602000	67585000	240000000	106000000	142000000	89301000	1303	7.95086
2774308986	Ga0263511_112042 cell division protein FtsI/penicillin-binding protein 2	COG0768:Cell division protein FtsI/penicillin-binding protein 2				11	24	75.951	65533000	62039000	53061000	158000000	113000000	147000000	89266500	1304	7.95069
2774307669	Ga0263511_11723 uncharacterized protein DUF4834					3	29.8	9.748	113000000	186000000	127000000	65353000	53370000	54809000	89176500	1305	7.95025
2774307097	Ga0263511_11147 cyclic pyranopterin monophosphate synthase subunit MoaC	COG0315:Molybdenum cofactor biosynthesis enzyme				2	23.4	17.345	140000000	165000000	172000000	38133000	30502000	38313000	89156500	1306	7.95015
2774308690	Ga0263511_111746 CDP-diglyceride synthetase	COG0575:CDP-diglyceride synthetase				2	9.1	30.277	36561000	38000000	31949000	187000000	140000000	184000000	89000000	1307	7.94939
2774307025	Ga0263511_1175 C-terminal peptidase prc	COG0793:C-terminal processing protease CtpA/Prc, contains a PDZ domain				5	11.7	59.036	110000000	127000000	86681000	75389000	81252000	91133000	88907000	1308	7.94894
2774307391	Ga0263511_11444 CRP-like cAMP-binding protein	COG0664:cAMP-binding domain of CRP or a regulatory subunit of cAMP-dependent protein kinases				7	44.8	24.573	164000000	125000000	150000000	37486000	38308000	52548000	88774000	1309	7.94829
2774308065	Ga0263511_111119 uncharacterized protein DUF4252					4	28.9	19.654	67105000	123000000	36038000	103000000	93629000	83518000	88573500	1310	7.9473
2774307976	Ga0263511_111030 DNA-binding transcriptional MerR regulator	COG0789:DNA-binding transcriptional regulator, MerR family				8	26.9	34.9	86492000	87902000	127000000	89013000	78461000	96862000	88457500	1311	7.94673
2774308435	Ga0263511_111490 uncharacterized membrane protein	COG5505:Uncharacterized membrane protein				4	10.6	46.962	47688000	37422000	47731000	129000000	170000000	144000000	88365500	1312	7.94628
2774308830	Ga0263511_111886 glycosyltransferase involved in cell wall biosynthesis	COG0438:Glycosyltransferase involved in cell wall bisynthesis				12	31.6	41.882	62533000	90257000	59725000	115000000	89148000	87345000	88246500	1313	7.9457
2774307607	Ga0263511_11661 heterodimeric methylmalonyl-CoA mutase small subunit					5	16.5	51.123	127000000	87669000	91049000	3795900		4783600	87669000	1314	7.94285
2774308214	Ga0263511_111268 protein-L-isoaspartate(D-aspartate) O-methyltransferase	COG2518:Protein-L-isoaspartate O-methyltransferase				7	40.8	23.919	163000000	183000000	132000000	24178000	23682000	42598000	87299000	1315	7.94101
2774307810	Ga0263511_11864 glycosyltransferase involved in cell wall biosynthesis	COG0463:Glycosyltransferase involved in cell wall bisynthesis				3	9.7	36.61	146000000	91055000	172000000	82935000	51322000	74726000	86995000	1316	7.93949
2774307918	Ga0263511_11972 isochorismate synthase	COG1169:Isochorismate synthase EntC				8	24.6	40.201	131000000	129000000	103000000	55838000	70968000	57518000	86984000	1317	7.93944
2774307672	Ga0263511_11726 glycosyltransferase involved in cell wall biosynthesis	COG0438:Glycosyltransferase involved in cell wall bisynthesis				10	28	48.554	137000000	123000000	112000000	45092000	61572000	57732000	86786000	1318	7.93845
2774308117	Ga0263511_111171 imidazoleglycerol-phosphate dehydratase	COG0131:Imidazoleglycerol phosphate dehydratase HisB				11	34.7	43.144	65349000	106000000	76499000	87635000	89066000	85724000	86679500	1319	7.93792
2774308315	Ga0263511_111370 DNA polymerase III epsilon subunit family exonuclease					6	19.2	41.683	120000000	141000000	106000000	59190000	46967000	66670000	86335000	1320	7.93619
2774307584	Ga0263511_11638 glycosyltransferase involved in cell wall biosynthesis	COG0438:Glycosyltransferase involved in cell wall bisynthesis				7	20.7	40.604	110000000	111000000	85745000	72493000	86868000	65509000	86306500	1321	7.93604
2774307642	Ga0263511_11696 glucose/arabinose dehydrogenase	COG2133:Glucose/arabinose dehydrogenase, beta-propeller fold				6	21.4	40.774	75917000	101000000	81539000	37482000	93502000	90240000	85889500	1322	7.93394
2774308058	Ga0263511_111112 peptidase T	COG2195:Di- or tripeptidase				10	28.8	46.624	96209000	136000000	96930000	64225000	57469000	75494000	85851500	1323	7.93375
2774307599	Ga0263511_11653 cytidine deaminase	COG0295:Cytidine deaminase				4	31.9	17.405	108000000	98694000	134000000	62397000	68772000	71293000	84993500	1324	7.92939
2774309288	Ga0263511_112344 isoaspartyl peptidase/L-asparaginase-like protein (Ntn-hydrolase superfamily)	COG1446:Isoaspartyl peptidase or L-asparaginase, Ntn-hydrolase superfamily				7	30	37.715	76558000	86391000	70693000	96334000	82754000	86741000	84572500	1325	7.92723
2774307021	Ga0263511_1171 hypothetical protein					9	29.3	35.898	122000000	85157000	105000000	78584000	73951000	83589000	84373000	1326	7.9262
2774308366	Ga0263511_111421 cbb3-type cytochrome c oxidase subunit III					5	17.2	32.233	92405000	45995000	34909000	88315000	93106000	80303000	84309000	1327	7.92587
2774309387	Ga0263511_112443 phosphoglycerate dehydrogenase-like enzyme	COG0111:Phosphoglycerate dehydrogenase or related dehydrogenase				9	35.6	34.988	157000000	141000000	172000000	25679000	27168000	26911000	84084000	1328	7.92471
2774307382	Ga0263511_11435 RND family efflux transporter MFP subunit	COG0845:Multidrug efflux pump subunit AcrA (membrane-fusion protein)				4	18.4	38.807	121000000	76842000	62941000	91298000	97348000	57970000	84070000	1329	7.92464
2774308568	Ga0263511_111624 acetate kinase	COG0282:Acetate kinase				7	21.6	44.048	115000000	127000000	105000000	53200000	63080000	54122000	84040000	1330	7.92449
2774307478	Ga0263511_11531 hypothetical protein					6	37.9	20.064	81996000	85004000	59142000	108000000	85346000	72642000	83500000	1331	7.92169
2774308875	Ga0263511_111931 dihydrodipicolinate synthase/N-acetylneuraminate lyase	COG0329:Dihydrodipicolinate synthase/N-acetylneuraminate lyase				10	41.8	34.339	193000000	142000000	117000000	43391000	45906000	49966000	83483000	1332	7.9216
2774307302	Ga0263511_11353 glycine/D-amino acid oxidase-like deaminating enzyme	COG0665:Glycine/D-amino acid oxidase (deaminating)				9	33.8	39.71	97575000	99300000	86369000	7594400	78344000	66168000	82356500	1333	7.9157
2774307194	Ga0263511_11245 glutamate racemase	COG0796:Glutamate racemase				7	32.7	29.156	144000000	120000000	104000000	43835000	40192000	59738000	81869000	1334	7.91312
2774307222	Ga0263511_11273 glycosyltransferase involved in cell wall biosynthesis	COG0463:Glycosyltransferase involved in cell wall bisynthesis				2	15.7	26.119	108000000	103000000	133000000	32112000	60489000	30566000	81744500	1335	7.91246
2774309279	Ga0263511_112335 uncharacterized protein DUF4296					3	20.6	18.353	44593000	59318000	43869000	112000000	104000000	118000000	81659000	1336	7.912
2774308563	Ga0263511_111619 NAD(P)H-dependent FMN reductase	COG0431:NAD(P)H-dependent FMN reductase				7	41.1	19.609	155000000	138000000	136000000	26816000	22923000	26964000	81482000	1337	7.91106
2774307947	Ga0263511_111001 non-canonical purine NTP pyrophosphatase (RdgB/HAM1 family)	COG0127:Inosine/xanthosine triphosphate pyrophosphatase, all-alpha NTP-PPase family				2	13.5	21.767	185000000	115000000	178000000	47128000	37583000	43054000	81064000	1338	7.90883
2774308031	Ga0263511_111085 Zn-dependent protease with chaperone function	COG0501:Zn-dependent protease with chaperone function				8	17.1	47.058	10477000	5913500	23787000	225000000	138000000	182000000	80893500	1339	7.90791
2774308952	Ga0263511_112008 mevalonate kinase	COG1577:Mevalonate kinase				7	26.9	34.907	158000000	116000000	95612000	43941000	65763000	55934000	80687500	1340	7.90681
2774307156	Ga0263511_11207 heme-binding protein					3	36.9	18.166	81623000	78512000	72450000	36273000	88122000	81737000	80067500	1341	7.90346
2774308801	Ga0263511_111857 replication-associated recombination protein RarA	COG2256:Replication-associated recombination protein RarA (DNA-dependent ATPase)				7	21	47.368	181000000	96490000	137000000	63380000	37330000	27135000	79935000	1342	7.90274
2774309194	Ga0263511_112250 AsnC family transcriptional regulator	COG1522:DNA-binding transcriptional regulator, Lrp family				4	29.5	16.799	129000000	139000000	136000000	28534000	20404000	30764000	79882000	1343	7.90245
2774307697	Ga0263511_11751 SSU ribosomal protein S21P					3	35.4	7.8061	111000000	63785000	156000000	70001000	41817000	89317000	79659000	1344	7.90123
2774309074	Ga0263511_112130 histidine kinase/DNA gyrase B/HSP90-like ATPase					4	16.5	28.706	66474000	69573000	89383000	92133000	359000000	54027000	79478000	1345	7.90025
2774307435	Ga0263511_11488 dihydrofolate reductase					4	57.6	9.9096	139000000	348000000	109000000	14566000	39338000	49823000	79411500	1346	7.89988
2774309271	Ga0263511_112327 pantothenate synthetase	COG0414:Panthothenate synthetase				9	28.1	32.6	108000000	123000000	103000000	55508000	49322000	49390000	79254000	1347	7.89902
2774307494	Ga0263511_11547 hypothetical protein					4	24.5	30.847	61225000	73258000	45211000	109000000	83918000	94950000	78588000	1348	7.89536
2774307850	Ga0263511_11904 Mn2+/Fe2+ NRAMP family transporter	COG1914:Mn2 and Fe2 transporters of the NRAMP family				3	9	45.387		20831000	31148000	98850000	78484000	84360000	78484000	1349	7.89478
2774309232	Ga0263511_112288 gliding motility-associated-like protein					10	19.3	79.1	27427000	24470000	27274000	145000000	129000000	159000000	78213500	1350	7.89328
2774308928	Ga0263511_111984 CBS domain containing-hemolysin-like protein	COG1253:Hemolysin or related protein, contains CBS domains				6	18	46.337	82538000	53569000	73442000	90012000	84428000	72070000	77990000	1351	7.89204
2774309148	Ga0263511_112204 protein involved in gliding motility GldH					4	22.6	15.981	59653000	64188000	53470000	110000000	103000000	91411000	77799500	1352	7.89098
2774309273	Ga0263511_112329 uncharacterized protein (TIRG00374 family)	COG0392:Uncharacterized membrane protein YbhN, UPF0104 family				3	9.3	33.387	13438000	9784400	15498000	287000000	140000000	275000000	77749000	1353	7.89069
2774308251	Ga0263511_111305 hypothetical protein					5	26.9	25.591	101000000	89302000	115000000	54517000	64837000	56925000	77069500	1354	7.88688
2774307609	Ga0263511_11663 uridine kinase	COG0572:Uridine kinase				9	46.8	23.348	119000000	177000000	130000000	34746000	30946000	32657000	76873000	1355	7.88577
2774308809	Ga0263511_111865 hypothetical protein					8	21.2	51.221	90168000	158000000	94164000	62298000	36948000	40148000	76233000	1356	7.88214
2774308437	Ga0263511_111492 predicted secreted protein (Por secretion system target)					5	13.8	64.305	29393000	35336000	25490000	138000000	117000000	150000000	76168000	1357	7.88177
2774307772	Ga0263511_11826 hypothetical protein					7	44.8	19.332	113000000	110000000	155000000	38836000	38510000	41876000	75938000	1358	7.88046
2774308930	Ga0263511_111986 LPS export ABC transporter protein LptC					4	23	21.351	51123000	83798000	66933000	122000000	67652000	97345000	75725000	1359	7.87924
2774307492	Ga0263511_11545 hypothetical protein					9	27.9	35.703	58542000	63254000	53380000	100000000	87025000	88643000	75139500	1360	7.87587
2774308734	Ga0263511_111790 2-polyprenyl-6-methoxyphenol hydroxylase-like FAD-dependent oxidoreductase	COG0654:2-polyprenyl-6-methoxyphenol hydroxylase and related FAD-dependent oxidoreductases				11	21.3	53.299	103000000	94002000	98305000	47429000	55282000	46619000	74642000	1361	7.87298
2774308663	Ga0263511_111719 RNAse Z	COG1234:Ribonuclease BN, tRNA processing enzyme				5	27.9	34.764	126000000	106000000	74290000	46038000	73589000	64233000	73939500	1362	7.86888
2774309258	Ga0263511_112314 pyridine nucleotide-disulfide oxidoreductase					4	26.9	21.923	66593000	148000000	77207000		73356000	34791000	73356000	1363	7.86544
2774307483	Ga0263511_11536 HxlR family transcriptional regulator	COG1733:DNA-binding transcriptional regulator, HxlR family				4	27.4	19.507	104000000	175000000	126000000	31308000	41325000	36281000	72662500	1364	7.86131
2774307804	Ga0263511_11858 glycosyltransferase involved in cell wall biosynthesis	COG0463:Glycosyltransferase involved in cell wall bisynthesis				10	36.9	29.341	95074000	94174000	68986000	71437000	69067000	73744000	72590500	1365	7.86088
2774309344	Ga0263511_112400 predicted naringenin-chalcone synthase	COG3424:Predicted naringenin-chalcone synthase				5	15.4	39.228	91536000	90153000	69320000	49488000	63142000	75205000	72262500	1366	7.85891
2774307789	Ga0263511_11843 uncharacterized protein (TIGR00369 family)	COG1607:Acyl-CoA hydrolase				6	46.8	20.989	101000000	114000000	77053000	55761000	67366000	28048000	72209500	1367	7.85859
2774309210	Ga0263511_112266 ribosomal protein S18 acetylase RimI-like enzyme	COG0456:Ribosomal protein S18 acetylase RimI and related acetyltransferases				6	55.3	18.381	114000000	110000000	84145000	40131000	39369000	60168000	72156500	1368	7.85828
2774307452	Ga0263511_11505 thiol-disulfide isomerase/thioredoxin	COG0526:Thiol-disulfide isomerase or thioredoxin				8	41.6	20.977	142000000	128000000	99498000	44350000	42876000	34250000	71924000	1369	7.85687
2774307508	Ga0263511_11561 predicted secreted protein (Por secretion system target)					12	15.4	135.51	66432000	52665000	63695000	97870000	94193000	75733000	71082500	1370	7.85176
2774308129	Ga0263511_111183 hypothetical protein					5	24.9	27.945	16470000	17056000	18934000	123000000	152000000	187000000	70967000	1371	7.85106
2774307432	Ga0263511_11485 thymidylate synthase					3	35.8	9.4639	5424400		14741000	121000000	71243000	70846000	70846000	1372	7.85032
2774307982	Ga0263511_111036 argininosuccinate lyase	COG0165:Argininosuccinate lyase				7	25.6	47.681	74883000	120000000	75309000	17053000	41014000	64396000	69639500	1373	7.84286
2774307068	Ga0263511_11118 HD superfamily phosphodiesterase	COG1418:HD superfamily phosphodieaserase, includes HD domain of RNase Y				9	44.7	25.228	151000000	102000000	131000000	27873000	37209000	17714000	69604500	1374	7.84264
2774307885	Ga0263511_11939 3-deoxy-D-manno-octulosonate cytidylyltransferase	COG1212:CMP-2-keto-3-deoxyoctulosonic acid synthetase				7	33.5	27.625	98757000	121000000	117000000	40262000	31486000	26465000	69509500	1375	7.84204
2774308827	Ga0263511_111883 alanine dehydrogenase	COG0686:Alanine dehydrogenase				8	25.4	46.148	129000000	157000000	98361000	40537000	34382000	36427000	69449000	1376	7.84167
2774307510	Ga0263511_11563 alpha-acetolactate decarboxylase	COG3527:Alpha-acetolactate decarboxylase				3	36.9	26.127	52671000	51091000	54471000	98506000	85954000	84353000	69412000	1377	7.84143
2774307988	Ga0263511_111042 N-acetyl-gamma-glutamyl-phosphate reductase	COG0002:N-acetyl-gamma-glutamylphosphate reductase				3	16.9	36.202	36157000	83461000	29468000	100000000	116000000	54997000	69229000	1378	7.84029
2774309221	Ga0263511_112277 thioredoxin					4	28.9	11.026	130000000	111000000	107000000	30984000	27812000	28925000	68992000	1379	7.8388
2774309322	Ga0263511_112378 glucose/galactose transporter	COG0738:Fucose permease				3	8.4	46.995	25200000	12455000	21174000	128000000	112000000	118000000	68600000	1380	7.83632
2774309105	Ga0263511_112161 GT2 family glycosyltransferase	COG1216:Glycosyltransferase, GT2 family				6	23.8	30.239	122000000	116000000	135000000	15337000	10515000	20863000	68431500	1381	7.83526
2774308547	Ga0263511_111603 uncharacterized protein DUF4249					2	11.3	29.956	28430000	39064000	24709000	97521000	118000000	114000000	68292500	1382	7.83437
2774308146	Ga0263511_111200 hypothetical protein					8	56.3	22.606	55511000	38625000	58103000	78022000	121000000	96093000	68062500	1383	7.83291
2774308728	Ga0263511_111784 3-hydroxyanthranilate 3,4-dioxygenase					8	67.6	20.14	105000000	155000000	122000000	20767000	30913000	28278000	67956500	1384	7.83223
2774308845	Ga0263511_111901 anthranilate phosphoribosyltransferase	COG0547:Anthranilate phosphoribosyltransferase				9	39.2	36.449	84731000	123000000	143000000	50064000	29464000	21651000	67397500	1385	7.82864
2774308493	Ga0263511_111548 lauroyl/myristoyl acyltransferase	COG1560:Lauroyl/myristoyl acyltransferase				6	29.1	30.9	66568000	82646000	62936000	67959000	66109000	77297000	67263500	1386	7.82778
2774309416	Ga0263511_112472 iron-sulfur cluster assembly accessory protein	COG0316:Fe-S cluster assembly iron-binding protein IscA				2	24.8	12.063	92820000	101000000	98800000	29858000	41215000	27387000	67017500	1387	7.82619
2774307429	Ga0263511_11482 bifunctional DNase/RNase	COG1259:Bifunctional DNase/RNase				8	45.8	22.86	128000000	139000000	89090000	44743000	36925000	38695000	66916500	1388	7.82553
2774307010	Ga0263511_1160 short-subunit dehydrogenase	COG0300:Short-chain dehydrogenase				6	24.6	28.919	66126000	58049000	67306000	90906000	99080000	58302000	66716000	1389	7.82423
2774307113	Ga0263511_11163 undecaprenyl-diphosphatase UppP	COG1968:Undecaprenyl pyrophosphate phosphatase UppP				3	6.4	28.626	18835000	5803500	29537000	129000000	103000000	111000000	66268500	1390	7.82131
2774308250	Ga0263511_111304 MiaB-like tRNA modifying enzyme	COG0621:tRNA A37 methylthiotransferase MiaB				7	18.3	50.157	103000000	139000000	118000000	26981000	18799000	29391000	66195500	1391	7.82083
2774308536	Ga0263511_111592 hypothetical protein	COG4067:Uncharacterized conserved protein				3	26.7	17.13	96643000	138000000	128000000	28360000	32064000	35659000	66151000	1392	7.82054
2774307410	Ga0263511_11463 16S rRNA processing protein RimM	COG0806:Ribosomal 30S subunit maturation factor RimM, required for 16S rRNA processing				4	29.3	20.207	111000000	96040000	127000000	23253000	35701000	24821000	65870500	1393	7.81869
2774309129	Ga0263511_112185 peptidoglycan biosynthesis/recognition protein					2	6.3	45.906	85036000	81843000	89584000	46537000	49696000	45441000	65769500	1394	7.81802
2774308560	Ga0263511_111616 redox-sensitive bicupin YhaK (pirin superfamily)	COG1741:Redox-sensitive bicupin YhaK, pirin superfamily				9	35.3	32.804	64067000	233000000	212000000	60730000	66324000	60721000	65195500	1395	7.81422
2774307266	Ga0263511_11317 ubiquinone/menaquinone biosynthesis methyltransferase	COG2226:Ubiquinone/menaquinone biosynthesis C-methylase UbiE				5	25.5	26.926	78133000	78937000	50127000	56659000	46477000	73210000	64934500	1396	7.81248
2774307505	Ga0263511_11558 sterol desaturase/sphingolipid hydroxylase (fatty acid hydroxylase superfamily)	COG3000:Sterol desaturase/sphingolipid hydroxylase, fatty acid hydroxylase superfamily				6	23.8	32.222	34703000	11020000	31268000	94975000	202000000	113000000	64839000	1397	7.81184
2774307334	Ga0263511_11387 5-methyltetrahydrofolate--homocysteine methyltransferase	COG0646:Methionine synthase I (cobalamin-dependent), methyltransferase domain				4	14.6	37.618	123000000	108000000	120000000	20794000	21563000	19349000	64781500	1398	7.81145
2774309362	Ga0263511_112418 predicted alpha/beta superfamily hydrolase	COG2819:Predicted hydrolase of the alpha/beta superfamily				10	38.2	32.693	61245000	53396000	55480000	72820000	66705000	69327000	63975000	1399	7.80601
2774307151	Ga0263511_11202 tRNA(Ile)-lysidine synthetase-like protein/tRNA(Ile)-lysidine synthetase-like protein	COG0037:tRNA(Ile)-lysidine synthase TilS/MesJ				8	21.4	51.072	92849000	148000000	90506000	31342000	30498000	37039000	63772500	1400	7.80463
2774307232	Ga0263511_11283 calcineurin-like phosphoesterase family protein					5	23.5	28.214	84929000	85599000	77502000	48522000	49433000	48645000	63467500	1401	7.80255
2774309065	Ga0263511_112121 EF hand domain-containing protein					5	62.6	10.579	66689000	133000000	77931000	59636000	58824000	40699000	63162500	1402	7.80046
2774308530	Ga0263511_111586 late embryogenesis abundant protein					5	37.7	17.186	67252000	76837000	51566000	66891000	59290000	52110000	63090500	1403	7.79996
2774309103	Ga0263511_112159 phospho-acceptor domain-containing protein					7	20.2	39.989	77379000	94771000	72837000	52533000	40892000	40723000	62685000	1404	7.79716
2774309313	Ga0263511_112369 hypothetical protein					7	12.7	56.096	59528000	54212000	41539000	93349000	69091000	65257000	62392500	1405	7.79513
2774308196	Ga0263511_111250 peptidase M23-like protein					10	20.3	66.617	76103000	62324000	61644000	42813000	48543000	77395000	61984000	1406	7.79228
2774309345	Ga0263511_112401 2-polyprenyl-3-methyl-5-hydroxy-6-metoxy-1,4-benzoquinol methylase	COG2227:2-polyprenyl-3-methyl-5-hydroxy-6-metoxy-1,4-benzoquinol methylase				3	19.5	27.579	117000000	181000000	80001000	36946000	35770000	43599000	61800000	1407	7.79099
2774307581	Ga0263511_11635 O-antigen/teichoic acid export membrane protein	COG2244:Membrane protein involved in the export of O-antigen and teichoic acid				6	14.4	47.608	43736000	56696000	57026000	118000000	65909000	164000000	61467500	1408	7.78865
2774308470	Ga0263511_111525 protein-tyrosine-phosphatase	COG0394:Protein-tyrosine-phosphatase				4	22.9	24.039	63624000	74466000	68627000	47214000	49835000	59280000	61452000	1409	7.78854
2774307192	Ga0263511_11243 hypothetical protein					8	70.5	14.106	81746000	126000000	77555000	27810000	45336000	45120000	61445500	1410	7.78849
2774308489	Ga0263511_111544 activator of Hsp90 ATPase-like protein					4	40.2	14.926	67471000	63917000	72946000	58623000	38439000	47872000	61270000	1411	7.78725
2774308264	Ga0263511_111318 hypothetical protein					2	16.8	17.09	44774000	55881000	49400000	130000000	72249000	66584000	61232500	1412	7.78698
2774308223	Ga0263511_111277 HMGL-like protein					7	33.2	31.93	60477000	84936000	85168000	20651000	61669000	34871000	61073000	1413	7.78585
2774307620	Ga0263511_11674 alpha-beta hydrolase superfamily lysophospholipase	COG2267:Lysophospholipase, alpha-beta hydrolase superfamily				7	24.3	35.699	96690000	127000000	81323000	30539000	40651000	33210000	60987000	1414	7.78524
2774308168	Ga0263511_111222 replication restart DNA helicase PriA	COG1198:Primosomal protein N' (replication factor Y) - superfamily II helicase				13	21	95.412	209000000	92548000	141000000	14422000	22766000	29168000	60858000	1415	7.78432
2774307751	Ga0263511_11805 heme-degrading monooxygenase HmoA	COG2329:Heme-degrading monooxygenase HmoA and related ABM domain proteins				4	51	11.969	52719000	81997000	82046000	24287000	25097000	68840000	60779500	1416	7.78376
2774308103	Ga0263511_111157 tRNA pseudouridine synthase C	COG0564:Pseudouridylate synthase, 23S rRNA- or tRNA-specific				5	23.9	27.025	95342000	101000000	78737000	15363000	42397000	24331000	60567000	1417	7.78224
2774307799	Ga0263511_11853 MazG family protein					11	48.3	30.062	73615000	60604000	82307000	37790000	37438000	60406000	60505000	1418	7.78179
2774308518	Ga0263511_111574 diaminopimelate epimerase	COG0253:Diaminopimelate epimerase				7	42.6	28.842	132000000	79779000	329000000	40239000	24701000	6924800	60009000	1419	7.77822
2774309084	Ga0263511_112140 outer membrane receptor for ferrienterochelin and colicin	COG4771:Outer membrane receptor for ferrienterochelin and colicins	TBDT			8	16.6	86.96	18212000	26870000	21689000	93550000	95241000	92975000	59922500	1420	7.77759
2774307221	Ga0263511_11272 cellulose synthase/poly-beta-1,6-N-acetylglucosamine synthase-like glycosyltransferase	COG1215:Glycosyltransferase, catalytic subunit of cellulose synthase and poly-beta-1,6-N-acetylglucosamine synthase				5	11.9	55.333	56412000	77567000	23619000	62694000	52916000	76833000	59553000	1421	7.7749
2774307438	Ga0263511_11491 DNA-3-methyladenine glycosylase I	COG2818:3-methyladenine DNA glycosylase Tag				3	17.3	21.795	160000000	69245000	90755000	49418000	35621000	44422000	59331500	1422	7.77329
2774308676	Ga0263511_111732 carboxypeptidase-like protein					2	14.8	15.032	42044000	54768000	55531000	106000000	108000000	62610000	59070500	1423	7.77137
2774307755	Ga0263511_11809 gliding motility-associated-like protein					7	11.4	96.038	19515000	16764000	20063000	97603000	147000000	117000000	58833000	1424	7.76962
2774308987	Ga0263511_112043 hypothetical protein					3	24.1	12.468	37300000	33811000	29211000	82299000	79021000	96580000	58160500	1425	7.76463
2774307225	Ga0263511_11276 pyridine nucleotide-disulfide oxidoreductase					6	18.6	52.974	72265000	37699000	66972000	60749000	48111000	54590000	57669500	1426	7.76095
2774308005	Ga0263511_111059 DinB family protein					6	31	21.078	39302000	103000000	95563000	45601000	43296000	69465000	57533000	1427	7.75992
2774308403	Ga0263511_111458 peptidase E	COG3340:Peptidase E				7	39.5	25.892	55400000	56513000	75662000	50484000	67945000	58348000	57430500	1428	7.75914
2774307749	Ga0263511_11803 protein involved in gliding motility GldF	COG1277:ABC-type transport system involved in multi-copper enzyme maturation, permease component				3	10.9	27.009	56603000	58054000	45577000	72276000	52775000	75006000	57328500	1429	7.75837
2774309261	Ga0263511_112317 hypothetical protein					3	20.6	20.47	47280000	32490000	56319000	64657000	58161000	62945000	57240000	1430	7.7577
2774307972	Ga0263511_111026 L-threonine aldolase	COG2008:Threonine aldolase				13	49.3	37.36	233000000	124000000	73805000	32568000	34164000	40675000	57240000	1431	7.7577
2774308956	Ga0263511_112012 uncharacterized protein DUF255					3	20.8	20.279	80606000	72588000	80040000	34572000	28846000	41523000	57055500	1432	7.7563
2774307307	Ga0263511_11358 1-aminocyclopropane-1-carboxylate deaminase/D-cysteine desulfhydrase-like pyridoxal-dependent ACC family enzyme	COG2515:1-aminocyclopropane-1-carboxylate deaminase/D-cysteine desulfhydrase, PLP-dependent ACC family				7	30.4	33.128	62300000	65848000	52469000	29173000	60573000	41098000	56521000	1433	7.75221
2774308044	Ga0263511_111098 3-mercaptopyruvate sulfurtransferase SseA	COG2897:3-mercaptopyruvate sulfurtransferase SseA, contains two rhodanese domains				6	22.7	32.017	60264000	44013000	52515000	28143000	87232000	82886000	56389500	1434	7.7512
2774307170	Ga0263511_11221 uncharacterized protein (TIGR00366 family)	COG2031:Short chain fatty acids transporter				3	6.1	50.91	72602000	60595000	51551000	48910000	75740000	45157000	56073000	1435	7.74875
2774307066	Ga0263511_11116 AraC family transcriptional regulator	COG2207:AraC-type DNA-binding domain and AraC-containing proteins				3	15.9	33.262	81044000	79755000	47805000	44357000	43352000	64038000	55921500	1436	7.74758
2774308843	Ga0263511_111899 indole-3-glycerol phosphate synthase	COG0134:Indole-3-glycerol phosphate synthase				7	26.3	28.83	79081000	70057000	113000000	36720000	40920000	36974000	55488500	1437	7.7442
2774307211	Ga0263511_11262 23S rRNA m(2)A-2503 methyltransferase	COG0820:Adenine C2-methylase RlmN of 23S rRNA A2503 and tRNA A37				6	22.8	39.477	88886000	65444000	90148000	7329300	16641000	44903000	55173500	1438	7.74173
2774307380	Ga0263511_11433 multidrug efflux pump subunit AcrB	COG0841:Multidrug efflux pump subunit AcrB				5	6.8	118.44	46549000	51806000	30678000	83703000	77232000	58086000	54946000	1439	7.73994
2774308522	Ga0263511_111578 16S rRNA (cytidine(1402)-2'-O)-methyltransferase	COG0313:16S rRNA C1402 (ribose-2'-O) methylase RsmI				4	23.9	26.238	97621000	122000000	88909000	19498000	20960000	5562000	54934500	1440	7.73985
2774308124	Ga0263511_111178 diaminopimelate decarboxylase	COG0019:Diaminopimelate decarboxylase				6	14.3	53.821	100000000	54600000	124000000		32568000	6492300	54600000	1441	7.73719
2774307948	Ga0263511_111002 helix-turn-helix protein					4	15.9	30.198	68331000	37994000	78065000	40203000	28368000	153000000	54267000	1442	7.73454
2774308548	Ga0263511_111604 N-acetylmuramic acid 6-phosphate etherase	COG2103:N-acetylmuramic acid 6-phosphate (MurNAc-6-P) etherase				4	20.7	29.27	94779000	104000000	96023000	3764400	13165000	10541000	53972000	1443	7.73217
2774309350	Ga0263511_112406 alpha/beta hydrolase family protein					6	26.1	32.459	119000000	184000000	95248000	11905000	11447000	10560000	53576500	1444	7.72897
2774307784	Ga0263511_11838 copper homeostasis protein CutC	COG3142:Copper homeostasis protein CutC				6	30.5	25.608	87260000	55343000	105000000	26723000	51664000	45954000	53503500	1445	7.72838
2774309233	Ga0263511_112289 uncharacterized peroxidase-related enzyme	COG2128:Alkylhydroperoxidase family enzyme, contains CxxC motif				5	34	22.33	89533000	130000000	154000000	12650000	17339000	10092000	53436000	1446	7.72783
2774307661	Ga0263511_11715 hypothetical protein					4	26.1	18.983	65778000	83288000	85077000	21215000	40184000	29790000	52981000	1447	7.72412
2774307854	Ga0263511_11908 UDP-N-acetylmuramate dehydrogenase	COG0812:UDP-N-acetylenolpyruvoylglucosamine reductase				7	24.8	37.7	62461000	53071000	57067000	52487000	33591000	43844000	52779000	1448	7.72246
2774308316	Ga0263511_111371 uncharacterized protein DUF4384					11	27.9	56.636	97400000	71178000	284000000	31580000	30165000	34164000	52671000	1449	7.72157
2774308275	Ga0263511_111329 ABC-type nitrate/sulfonate/bicarbonate transport system substrate-binding protein	COG0715:ABC-type nitrate/sulfonate/bicarbonate transport system, periplasmic component				6	17.1	32.675	75749000	67730000	64243000	39492000	29539000	40687000	52465000	1450	7.71987
2774307284	Ga0263511_11335 heavy-metal-associated domain-containing protein					4	19.5	27.032	94220000	64061000	64817000	22528000	17313000	40596000	52328500	1451	7.71874
2774308503	Ga0263511_111558 cytidylate kinase					2	29	11.508	86259000	106000000	78459000	26167000	18379000	14416000	52313000	1452	7.71861
2774307078	Ga0263511_11128 excinuclease ABC subunit C	COG0322:Excinuclease UvrABC, nuclease subunit				9	18.8	69.097	84762000	75637000	58152000	36200000	34242000	46343000	52247500	1453	7.71807
2774307487	Ga0263511_11540 uncharacterized protein (TIGR02118 family)					3	100	4.4961	46803000	64524000	57365000	37518000	88063000	39873000	52084000	1454	7.7167
2774308867	Ga0263511_111923 peptidase M23-like protein					4	21.8	27.511	61502000	88999000	82859000	30057000	16004000	42499000	52000500	1455	7.71601
2774307805	Ga0263511_11859 GR25 family glycosyltransferase involved in LPS biosynthesis	COG3306:Glycosyltransferase involved in LPS biosynthesis, GR25 family				6	26	29.353	95435000	83887000	64432000	31875000	21365000	38658000	51545000	1456	7.71219
2774307970	Ga0263511_111024 peptide chain release factor 2 (bRF-2)	COG1186:Protein chain release factor B				6	16.4	41.819	76836000	78001000	74799000	28067000	23347000	27001000	51433000	1457	7.71124
2774307340	Ga0263511_11393 uncharacterized protein DUF58					4	17	35.671	33846000	39264000	63839000	61380000	41747000	60635000	51191000	1458	7.70919
2774308817	Ga0263511_111873 putative nucleotidyltransferase-like protein					6	21.6	44.005	151000000	76023000	100000000	3068100	26204000	24679000	51113500	1459	7.70854
2774307303	Ga0263511_11354 uncharacterized protein (DUF983 family)	COG5349:Uncharacterized conserved protein, DUF983 family				3	19.1	15.02	27027000	16143000	37973000	72608000	64476000	63743000	50858000	1460	7.70636
2774309183	Ga0263511_112239 DNA ligase-associated DEXH box helicase	COG1201:Lhr-like helicase				13	20.6	92.91	81433000	371000000	98587000	8209200	19762000	14049000	50597500	1461	7.70413
2774306986	Ga0263511_1136 alginate lyase				PL17(406-545)	11	20.6	85.681	22087000	63149000	23911000	40908000	74821000	59972000	50440000	1462	7.70278
2774306992	Ga0263511_1142 GntR family transcriptional regulator	COG2186:DNA-binding transcriptional regulator, FadR family				2	9.9	26.936	102000000	91056000	86391000	13472000	14386000	11881000	50388500	1463	7.70233
2774308991	Ga0263511_112047 ribosome biogenesis GTP-binding protein YsxC/EngB	COG0218:GTP-binding protein EngB required for normal cell division				7	45.3	23.513	121000000	110000000	77356000	20197000	21283000	18171000	49319500	1464	7.69302
2774307162	Ga0263511_11213 hypothetical protein					4	44.9	14.938	14698000	20301000	18308000	88664000	95826000	77845000	49073000	1465	7.69084
2774309267	Ga0263511_112323 hypothetical protein					6	15.2	51.885	14614000	78684000	15625000	292000000	41408000	55951000	48679500	1466	7.68735
2774308174	Ga0263511_111228 methyltransferase family protein					6	27.4	28.444	51081000	65922000	37731000	63717000	45478000	34552000	48279500	1467	7.68376
2774307583	Ga0263511_11637 oligosaccharide repeat unit polymerase					2	5.5	48.292	46863000	10048000	22986000	139000000	91893000	48068000	47465500	1468	7.67638
2774307782	Ga0263511_11836 predicted secreted protein (Por secretion system target)					14	15.8	151.18	9683700	6641800	12862000	131000000	103000000	81797000	47329500	1469	7.67513
2774307942	Ga0263511_11996 ATP-dependent DNA helicase RecG	COG1200:RecG-like helicase				10	18.6	78.994	61668000	66067000	86755000	32914000	23029000	21227000	47291000	1470	7.67478
2774308438	Ga0263511_111493 exo-beta-1,3-glucanase (GH17 family)	COG5309:Exo-beta-1,3-glucanase, GH17 family			GH17(71-305)	6	36.4	34.804	76213000	38101000	78673000	42939000	51588000	27057000	47263500	1471	7.67453
2774309181	Ga0263511_112237 threonine synthase	COG0498:Threonine synthase				8	25	48.034	70897000	101000000	78178000	21328000	23480000	21484000	47188500	1472	7.67384
2774308893	Ga0263511_111949 cation diffusion facilitator CzcD-associated flavoprotein CzcO	COG2072:Predicted flavoprotein CzcO associated with the cation diffusion facilitator CzcD				6	13.1	55.194	41622000	57262000	67492000	52557000	23215000	13199000	47089500	1473	7.67292
2774308097	Ga0263511_111151 transcriptional regulator with XRE-family HTH domain	COG1396:Transcriptional regulator, contains XRE-family HTH domain				5	54.7	13.241	81507000	83415000	86883000	10227000	4442200	12260000	46883500	1474	7.67102
2774307324	Ga0263511_11377 phosphoadenylylsulfate reductase (thioredoxin)	COG0175:3'-phosphoadenosine 5'-phosphosulfate sulfotransferase (PAPS reductase)/FAD synthetase or related enzyme				4	26.2	23.474	60334000	52250000	49274000	31450000	35491000	44376000	46825000	1475	7.67048
2774306971	Ga0263511_1121 RNAse III	COG0571:dsRNA-specific ribonuclease				5	20.8	28.191	95002000	101000000	71185000	17848000	20113000	22154000	46669500	1476	7.66903
2774308113	Ga0263511_111167 phosphoribosyl-ATP pyrophosphatase /phosphoribosyl-AMP cyclohydrolase	COG0139:Phosphoribosyl-AMP cyclohydrolase				5	36.2	22.61	89801000	65595000	58924000	31246000	30974000	34351000	46637500	1477	7.66874
2774308636	Ga0263511_111692 glutamyl-tRNA reductase	COG0373:Glutamyl-tRNA reductase				8	31.1	46.511	46621000	114000000	78513000	11913000	7829300		46621000	1478	7.66858
2774307326	Ga0263511_11379 sulfate adenylyltransferase subunit 1	COG2895:Sulfate adenylyltransferase subunit 1, EFTu-like GTPase family				7	16.6	46.58	65970000	104000000	71297000	24785000	21194000	26926000	46448000	1479	7.66697
2774309335	Ga0263511_112391 ABC-type Fe3+/spermidine/putrescine transport system ATPase subunit	COG3842:ABC-type Fe3ﻊ庮條詷뾦竇⊝ transport systems, ATPase components	ABC			6	20.3	35.481	58112000	53736000	11128000	38982000	24177000	65993000	46359000	1480	7.66613
2774308579	Ga0263511_111635 hypothetical protein					5	30	24.605	65054000	80970000	83195000	27547000	22752000	22384000	46300500	1481	7.66559
2774307457	Ga0263511_11510 GSCFA family protein					5	17.1	37.206	21478000	76476000	45229000	66445000	37232000	47271000	46250000	1482	7.66511
2774307793	Ga0263511_11847 hypothetical protein					5	14.7	40.669	53549000	84833000	64962000	34313000	25127000	38082000	45815500	1483	7.66101
2774309182	Ga0263511_112238 putative phosphoesterase	COG1407:Metallophosphoesterase superfamily enzyme				2	11.8	25.587	42875000	78396000	44678000	46485000	51098000	39186000	45581500	1484	7.65879
2774308531	Ga0263511_111587 acetyltransferase (GNAT) family protein					5	32.3	18.631	69420000	105000000	70070000	14550000	21474000	14609000	45447000	1485	7.65751
2774308700	Ga0263511_111756 aerobic-type carbon monoxide dehydrogenase small subunit (CoxS/CutS family)	COG2080:Aerobic-type carbon monoxide dehydrogenase, small subunit, CoxS/CutS family				3	28.6	16.58		26241000	19598000	47135000	45271000	63875000	45271000	1486	7.65582
2774308569	Ga0263511_111625 YebC/PmpR family DNA-binding regulatory protein	COG0217:Transcriptional and/or translational regulatory protein YebC/TACO1				4	24.9	26.942	61641000	154000000	125000000	28722000	21091000	25830000	45181500	1487	7.65496
2774308646	Ga0263511_111702 pyridoxamine 5'-phosphate oxidase	COG0259:Pyridoxine/pyridoxamine 5'-phosphate oxidase				8	41.9	25.213	71473000	94270000	63259000	13762000	25271000	26959000	45109000	1488	7.65426
2774307018	Ga0263511_1168 tetratricopeptide repeat protein					6	24.7	30.862	61833000	146000000	57173000	23913000	32457000	27989000	44815000	1489	7.65142
2774308194	Ga0263511_111248 cell division protein ZapA					5	59.4	10.779	120000000	67578000	122000000	8139100	21628000	17077000	44603000	1490	7.64936
2774307953	Ga0263511_111007 YihY family inner membrane protein	COG1295:Uncharacterized membrane protein, BrkB/YihY/UPF0761 family (not an RNase)				2	7.3	35.598	22293000	19618000	4598100	136000000	66584000	183000000	44438500	1491	7.64776
2774307139	Ga0263511_11190 RF-1 domain-containing protein					2	18.7	15.401	72597000	59241000	75198000	28636000	28889000	18168000	44065000	1492	7.64409
2774308654	Ga0263511_111710 uncharacterized membrane protein	COG2035:Uncharacterized membrane protein				3	7.7	38.187	28294000	14135000	14436000	59802000	62354000	63498000	44048000	1493	7.64393
2774309092	Ga0263511_112148 sporulation related protein					6	27.9	33.694	141000000	53827000	61477000	19973000	26554000	34089000	43958000	1494	7.64304
2774308564	Ga0263511_111620 FMN-dependent NADH-azoreductase	COG1182:FMN-dependent NADH-azoreductase				3	14.9	21.187	104000000	68905000	96539000	14121000	18958000	11695000	43931500	1495	7.64278
2774307325	Ga0263511_11378 sulfate adenylyltransferase subunit 2	COG0175:3'-phosphoadenosine 5'-phosphosulfate sulfotransferase (PAPS reductase)/FAD synthetase or related enzyme				5	21.2	35.951	68762000	80178000	62032000	25345000	20069000	11949000	43688500	1496	7.64037
2774308918	Ga0263511_111974 uncharacterized protein (TIGR00159 family)	COG1624:Diadenylate cyclase (c-di-AMP synthetase), DisA_N domain				6	25.2	29.071	43627000	46411000	51839000	37781000	43628000	26372000	43627500	1497	7.63976
2774308162	Ga0263511_111216 hypothetical protein					5	40.5	19.414	80959000	82513000	66705000	12839000	20089000	14493000	43397000	1498	7.63746
2774309230	Ga0263511_112286 exonuclease RecJ	COG0608:Single-stranded DNA-specific exonuclease, DHH superfamily, may be involved in archaeal DNA replication intiation				7	14.1	63.41	66085000	99996000	68974000	18050000	20601000	10421000	43343000	1499	7.63692
2774308370	Ga0263511_111425 DeoD family purine-nucleoside phosphorylase	COG0813:Purine-nucleoside phosphorylase				5	31.9	25.512	40658000	45563000	32642000	76537000	78911000	23024000	43110500	1500	7.63458
2774308252	Ga0263511_111306 transglycosylase-like protein with SLT domain				GH23(97-233)	8	24.6	35.234	78226000	76245000	50380000	35253000	27343000	33977000	42816500	1501	7.63161
2774309150	Ga0263511_112206 predicted sulfurtransferase	COG1054:Predicted sulfurtransferase				11	43.4	39.346	76489000	51003000	66742000	18122000	22487000	34506000	42754500	1502	7.63098
2774307575	Ga0263511_11629 transcription termination factor nusG					3	40	12.99	89592000	42523000	73755000	8722800		2952100	42523000	1503	7.62862
2774308092	Ga0263511_111146 putative cold-shock DNA-binding protein	COG1278:Cold shock protein, CspA family				6	41.3	17.049	146000000	69354000	98123000	6666400	15199000	11182000	42276500	1504	7.6261
2774307734	Ga0263511_11788 ribosomal large subunit pseudouridine synthase F	COG1187:16S rRNA U516 pseudouridylate synthase RsuA and related 23S rRNA U2605, pseudouridylate synthases				4	14.1	33.96	81973000	53664000	79083000	30826000	27324000	18820000	42245000	1505	7.62578
2774308604	Ga0263511_111660 extradiol dioxygenase family protein	COG3565:Predicted dioxygenase of extradiol dioxygenase family				4	32.6	16.052	62420000	74250000	49006000	35409000	30573000	34242000	42207500	1506	7.62539
2774307925	Ga0263511_11979 dephospho-CoA kinase	COG0237:Dephospho-CoA kinase				4	20.2	22.98	71445000	31828000	88834000	44305000	26989000	38816000	41560500	1507	7.61868
2774307633	Ga0263511_11687 GTP cyclohydrolase I	COG0302:GTP cyclohydrolase I				5	28.4	26.364	29798000	78975000	33879000	64547000	31860000	49116000	41497500	1508	7.61802
2774306988	Ga0263511_1138 TonB-dependent SusC/RagA subfamily outer membrane receptor		TBDT			5	30.7	23.765	20086000	12611000	13464000	95666000	106000000	62807000	41446500	1509	7.61749
2774307377	Ga0263511_11430 predicted secreted protein (Por secretion system target)	COG3867:Arabinogalactan endo-1,4-beta-galactosidase			GH53(160-481)	8	18.6	62.373	45496000	66006000	38953000	40428000	30000000	42246000	41337000	1510	7.61634
2774307886	Ga0263511_11940 FMN phosphatase YigB (HAD superfamily)	COG1011:FMN phosphatase YigB, HAD superfamily				4	17.4	26.817	55988000	68015000	65365000	26500000	26614000	20101000	41301000	1511	7.61596
2774309114	Ga0263511_112170 O-antigen/teichoic acid export membrane protein	COG2244:Membrane protein involved in the export of O-antigen and teichoic acid				2	2.9	55.882	98552000	9158400	36814000	55776000	38270000	43833000	41051500	1512	7.61333
2774307964	Ga0263511_111018 DinB family protein					6	41.4	19.838	67444000	69718000	50997000	25394000	25422000	30648000	40822500	1513	7.6109
2774308756	Ga0263511_111812 hypothetical protein	COG4874:Uncharacterized protein				6	25.7	35.778	46076000	119000000	89417000	35136000	23822000	35547000	40811500	1514	7.61078
2774307322	Ga0263511_11375 lipid A 3-O-deacylase PagL					4	11.8	46.632	10279000	8357800	10082000	71163000	74731000	86702000	40721000	1515	7.60982
2774308326	Ga0263511_111381 hypothetical protein					2	10.9	21.711	84027000	57119000	62646000	20912000	17712000	24285000	40702000	1516	7.60962
2774308131	Ga0263511_111185 MAF protein	COG0424:Predicted house-cleaning NTP pyrophosphatase, Maf/HAM1 superfamily				4	23.3	22.146	116000000	108000000	53590000	9512800	27617000	16680000	40603500	1517	7.60856
2774307731	Ga0263511_11785 sugar porter (SP) family MFS transporter	COG2814:Predicted arabinose efflux permease, MFS family				5	15	56.414	29758000	58117000	39195000	49436000	40986000	40183000	40584500	1518	7.60836
2774307506	Ga0263511_11559 hypothetical protein					6	14.1	49.98	64479000	69453000	42246000	37012000	38739000	33737000	40492500	1519	7.60737
2774308350	Ga0263511_111405 Fe2+ or Zn2+ uptake regulation protein	COG0735:Fe2 or Zn2 uptake regulation protein				3	28.5	15.522	55688000	76532000	83674000	16293000	25126000	15126000	40407000	1520	7.60646
2774308422	Ga0263511_111477 methylmalonyl-CoA mutase metallochaperone MeaB	COG1703:Putative periplasmic protein kinase ArgK or related GTPase of G3E family				6	20.6	39.084	55516000	77328000	75176000	6257900	11910000	25101000	40308500	1521	7.6054
2774307491	Ga0263511_11544 hypothetical protein					6	26	33.318	9440800	15236000	17602000	72654000	62964000	64373000	40283000	1522	7.60512
2774308725	Ga0263511_111781 hypothetical protein					7	32.1	21.938	49779000	43159000	30600000	35876000	43915000	34310000	39517500	1523	7.59679
2774308038	Ga0263511_111092 hypothetical protein					7	22.3	44.739	21411000	49354000	23861000	35027000	43908000	57799000	39467500	1524	7.59624
2774307504	Ga0263511_11557 predicted histone-like DNA-binding protein	COG0776:Bacterial nucleoid DNA-binding protein				2	45.1	9.1985	58021000	60117000	39447000	1013600	1945800		39447000	1525	7.59601
2774307051	Ga0263511_11101 uncharacterized protein DUF3108					4	14.9	29.77	37019000	36690000	51998000	45103000	36944000	41789000	39404000	1526	7.59554
2774308588	Ga0263511_111644 helix-turn-helix protein					5	21.7	25.346	33575000	32722000	31362000	55119000	44783000	60860000	39179000	1527	7.59305
2774307169	Ga0263511_11220 membrane protein YqaA with SNARE-associated domain	COG1238:Uncharacterized membrane protein YqaA, SNARE-associated domain				3	13.1	23.651	14169000	16107000		71688000	67699000	39087000	39087000	1528	7.59203
2774309380	Ga0263511_112436 uncharacterized protein DUF4175					11	13.1	129.86	35900000	24141000	41227000	150000000	63969000	36144000	38685500	1529	7.58755
2774308430	Ga0263511_111485 pimeloyl-ACP methyl ester carboxylesterase	COG0596:Pimeloyl-ACP methyl ester carboxylesterase				4	21.1	34.698	68874000	39092000	34276000	31949000	37717000	64035000	38404500	1530	7.58438
2774309109	Ga0263511_112165 glycosyltransferase involved in cell wall biosynthesis	COG0438:Glycosyltransferase involved in cell wall bisynthesis				4	12.1	42.02	57131000	77257000	52157000	24566000	20992000	22277000	38361500	1531	7.5839
2774307469	Ga0263511_11522 TLP18.3/Psb32/MOLO-1 phosphatase superfamily protein					6	53.8	16.744	77473000	68008000	57669000	10725000	12060000	19011000	38340000	1532	7.58365
2774307290	Ga0263511_11341 hypothetical protein					7	28.4	29.254	60646000	104000000	118000000	16017000	6412200	11011000	38331500	1533	7.58356
2774307714	Ga0263511_11768 uncharacterized protein DUF3467					3	35	11.631	58069000	58587000	44622000	29564000	28143000	31713000	38167500	1534	7.58169
2774307442	Ga0263511_11495 phosphoribosyl-ATP pyrophosphohydrolase					3	31.2	14.687	45932000	27552000	37972000	37636000	53347000	19213000	37804000	1535	7.57754
2774308126	Ga0263511_111180 bacillithiol system protein YtxJ					3	24.1	15.356	48630000	46693000	41250000	34134000	28730000	32686000	37692000	1536	7.57625
2774308964	Ga0263511_112020 NADPH:quinone reductase-like Zn-dependent oxidoreductase	COG0604:NADPH:quinone reductase or related Zn-dependent oxidoreductase				4	14.1	35.455	42869000	76275000	55636000	14991000	30859000	29877000	36864000	1537	7.5666
2774307978	Ga0263511_111032 phytoene/squalene synthetase	COG1562:Phytoene/squalene synthetase				4	18.2	32.682	47139000	36467000	70134000	8850800		13808000	36467000	1538	7.5619
2774307983	Ga0263511_111037 acetylornithine deacetylase/succinyl-diaminopimelate desuccinylase-like protein	COG0624:Acetylornithine deacetylase/Succinyl-diaminopimelate desuccinylase or related deacylase				4	14.9	39.214	28002000	23492000	24460000	131000000	91583000	44574000	36288000	1539	7.55976
2774307342	Ga0263511_11395 hypothetical protein					5	15.3	34.436	13779000	11777000	9256800	58490000	76556000	90432000	36134500	1540	7.55792
2774308267	Ga0263511_111321 hypothetical protein					3	22.2	19.607	42136000	24325000	24769000	82455000	29569000	111000000	35852500	1541	7.55452
2774309133	Ga0263511_112189 DNA replication and repair protein RecO	COG1381:Recombinational DNA repair protein (RecF pathway)				5	24.6	27.779	61775000	56110000	47562000	17356000	23634000	16954000	35598000	1542	7.55143
2774308500	Ga0263511_111555 reactive intermediate/imine deaminase	COG0251:Enamine deaminase RidA, house cleaning of reactive enamine intermediates, YjgF/YER057c/UK114 family				4	31.3	16.787	4871500	3362700	7072400	63512000	66705000	104000000	35292200	1543	7.54768
2774308552	Ga0263511_111608 hypothetical protein					5	14.9	32.78	86408000	67507000	34877000	35576000	23769000	34368000	35226500	1544	7.54687
2774307004	Ga0263511_1154 muramoyltetrapeptide carboxypeptidase LdcA involved in peptidoglycan recycling	COG1619:Muramoyltetrapeptide carboxypeptidase LdcA (peptidoglycan recycling)		carboxypeptidase		5	17.4	36.606	36835000	46260000	38987000	27320000	18387000	33513000	35174000	1545	7.54622
2774308247	Ga0263511_111301 acyl-coenzyme A thioesterase PaaI-like protein	COG2050:Acyl-coenzyme A thioesterase PaaI, contains HGG motif				3	16.9	20.728	38332000	22468000	37657000	32032000	46317000	21144000	34844500	1546	7.54213
2774308376	Ga0263511_111431 AMP-binding enzyme					8	24.6	39.601	48101000	54907000	37079000	21917000	19298000	32376000	34727500	1547	7.54067
2774309005	Ga0263511_112061 hypothetical protein					5	15.9	36.878	30104000	46476000	23023000	36205000	37935000	32804000	34504500	1548	7.53788
2774309100	Ga0263511_112156 predicted 3'-5' exonuclease similar to PolB exonuclease domain					7	29.4	28.046	38789000	40311000	34384000	28989000		20908000	34384000	1549	7.53636
2774308078	Ga0263511_111132 uncharacterized protein (TIGR02453 family)	COG5587:Uncharacterized conserved protein, DUF2461 family				7	33.9	26.474	76013000	90558000	44822000	22133000	9465100	23836000	34329000	1550	7.53566
2774308091	Ga0263511_111145 TetR family transcriptional regulator	COG1309:DNA-binding transcriptional regulator, AcrR family				5	25.1	25.925	48222000	61235000	60427000	19408000	16462000	16558000	33815000	1551	7.52911
2774308327	Ga0263511_111382 methionine-S-sulfoxide reductase	COG0225:Peptide methionine sulfoxide reductase MsrA				5	28.6	27.119	48243000	63756000	52255000	9958300	18809000	14101000	33526000	1552	7.52538
2774309236	Ga0263511_112292 mannose-6-phosphate isomerase-like protein (cupin superfamily)	COG0662:Mannose-6-phosphate isomerase, cupin superfamily				3	31.9	13.7	33635000	67572000	46818000	33308000	3459200	15376000	33471500	1553	7.52468
2774308640	Ga0263511_111696 uncharacterized integral membrane protein (TIGR00701 family)	COG1981:Uncharacterized membrane protein				3	12.7	24.293	10286000	17775000	140000000	26352000	62331000	40148000	33250000	1554	7.52179
2774307466	Ga0263511_11519 hypothetical protein					3	25.6	14.098	56102000	48090000	49576000	18349000	6600800	12871000	33219500	1555	7.52139
2774308185	Ga0263511_111239 predicted alpha/beta-fold hydrolase	COG0429:Predicted hydrolase of the alpha/beta-hydrolase fold				9	33.3	37.547	127000000	134000000	48882000	17392000	6191500	12062000	33137000	1556	7.52031
2774309318	Ga0263511_112374 thioredoxin					4	44.5	13.546	9971100	11452000	22752000	76646000	61387000	43216000	32984000	1557	7.5183
2774308637	Ga0263511_111693 AraC family transcriptional regulator	COG2207:AraC-type DNA-binding domain and AraC-containing proteins				6	27.6	34.123	80550000	92642000	20996000	35778000	28590000	30104000	32941000	1558	7.51774
2774308992	Ga0263511_112048 ribosomal large subunit pseudouridine synthase D	COG0564:Pseudouridylate synthase, 23S rRNA- or tRNA-specific				4	20.2	26.157	65361000	29265000	51564000	30399000	21939000	35456000	32927500	1559	7.51756
2774307359	Ga0263511_11412 RNase HII	COG0164:Ribonuclease HII				6	34.2	22.647	36657000	51133000	30209000	20060000	35331000	29679000	32770000	1560	7.51548
2774307205	Ga0263511_11256 NTP pyrophosphatase (non-canonical NTP hydrolase)	COG1694:NTP pyrophosphatase, house-cleaning of non-canonical NTPs				3	32.4	12.578	49603000	46884000	55485000	13597000	18379000	15005000	32631500	1561	7.51364
2774308114	Ga0263511_111168 imidazoleglycerol phosphate synthase cyclase subunit	COG0107:Imidazole glycerol phosphate synthase subunit HisF				4	33.1	26.93	35316000	33598000	25570000	31576000	45808000	24917000	32587000	1562	7.51304
2774307986	Ga0263511_111040 acetylornithine/succinyldiaminopimelate/putrescine aminotransferase	COG4992:Acetylornithine/succinyldiaminopimelate/putrescine aminotransferase				6	26.1	41.776	62462000	53430000	91478000	11361000	5692300	11328000	32395500	1563	7.51048
2774308963	Ga0263511_112019 acyl-CoA thioesterase FadM	COG0824:Acyl-CoA thioesterase FadM				5	42.6	17.442	46876000	38031000	47444000	26733000	23176000	19155000	32382000	1564	7.5103
2774308907	Ga0263511_111963 putative signal transducing protein					3	59.5	8.3745	74153000	33582000	118000000	26149000	28767000	21445000	31174500	1565	7.4938
2774308201	Ga0263511_111255 RNA polymerase ECF family sigma subunit	COG1595:DNA-directed RNA polymerase specialized sigma subunit, sigma24 family				5	28.2	23.038	50086000	52598000	31313000	16642000	22354000	30948000	31130500	1566	7.49319
2774308068	Ga0263511_111122 HAD superfamily hydrolase (TIGR01509 family)	COG0637:Beta-phosphoglucomutase or related phosphatase, HAD superfamily				5	30.7	24.943	47552000	73106000	39754000	8767400	9990200	22420000	31087000	1567	7.49258
2774308573	Ga0263511_111629 PadR family transcriptional regulator	COG1695:DNA-binding transcriptional regulator, PadR family				4	47.4	12.82	47121000	192000000	51326000	14788000	7487900	6469200	30954500	1568	7.49072
2774307916	Ga0263511_11970 pRiA4b ORF-3-like protein					2	13	19.027	51521000	61968000	68814000	5377500	10109000	8032800	30815000	1569	7.48876
2774309180	Ga0263511_112236 homoserine kinase	COG0083:Homoserine kinase				5	22.8	33.069	87392000	44257000	86527000	17024000	17371000	16305000	30814000	1570	7.48875
2774307114	Ga0263511_11164 tRNA pseudouridine synthase B					6	35.7	25.881	30763000	69115000	42289000		3940900	11841000	30763000	1571	7.48803
2774308477	Ga0263511_111532 16S rRNA (guanine(966)-N(2))-methyltransferase RsmD	COG0742:16S rRNA G966 N2-methylase RsmD				6	48.4	21.296	83758000	55236000	90491000	4609000	5900700	3315400	30568350	1572	7.48527
2774308523	Ga0263511_111579 protein-tyrosine-phosphatase	COG0394:Protein-tyrosine-phosphatase				4	48.3	16.963	30277000	34099000	56311000	17560000	24195000		30277000	1573	7.48111
2774308697	Ga0263511_111753 NUDIX domain-containing protein					4	21.2	23.434	46931000	36588000	38889000	23847000	10227000	17943000	30217500	1574	7.48026
2774307987	Ga0263511_111041 pyrroline-5-carboxylate reductase	COG0345:Pyrroline-5-carboxylate reductase				4	19.5	29.042	47470000	49845000	42879000	9170300	16602000	7717800	29740500	1575	7.47335
2774307473	Ga0263511_11526 xanthine/CO dehydrogenase XdhC/CoxF family maturation factor	COG1975:Xanthine and CO dehydrogenase maturation factor, XdhC/CoxF family				3	10	38.356	42080000	62909000	53030000	17385000	10909000	16353000	29732500	1576	7.47323
2774307829	Ga0263511_11883 hypothetical protein					7	38.4	26.279	25049000	30881000	33032000	34720000	28026000	28532000	29706500	1577	7.47285
2774307779	Ga0263511_11833 hypothetical protein					3	44.3	9.9433	29557000	65718000	54148000	4923100	7450100		29557000	1578	7.47066
2774308026	Ga0263511_111080 acetylornithine/succinyldiaminopimelate/putrescine aminotransferase	COG4992:Acetylornithine/succinyldiaminopimelate/putrescine aminotransferase				7	28.2	42.988	62258000	86158000	30994000	18931000	28093000	23077000	29543500	1579	7.47046
2774307039	Ga0263511_1189 uracil phosphoribosyltransferase	COG0035:Uracil phosphoribosyltransferase				4	23	24.5	51582000	41377000	47437000	15998000	15276000	16522000	28949500	1580	7.46164
2774308551	Ga0263511_111607 uncharacterized damage-inducible protein DinB	COG2318:Uncharacterized damage-inducible protein DinB (forms a four-helix bundle)				2	13.2	18.831	24486000	12300000	27562000	30136000	53700000	68262000	28849000	1581	7.46013
2774307576	Ga0263511_11630 hypothetical protein					4	34.7	19.047	2090700	2704000	22362000	199000000	39305000	35291000	28826500	1582	7.45979
2774307294	Ga0263511_11345 tRNA-i(6)A37 thiotransferase enzyme MiaB	COG0621:tRNA A37 methylthiotransferase MiaB				8	19.8	55.195	61035000	92994000	32583000	10480000	24063000	11790000	28323000	1583	7.45214
2774308999	Ga0263511_112055 hypothetical protein					2	18	16.11	21551000	28894000	23868000	34663000	31702000	26808000	27851000	1584	7.44484
2774309390	Ga0263511_112446 RNA polymerase sigma-70 factor (TIGR02943 family)	COG1595:DNA-directed RNA polymerase specialized sigma subunit, sigma24 family				5	34	22.177	73710000	84297000	40345000	9749200	15161000	15208000	27776500	1585	7.44368
2774309249	Ga0263511_112305 predicted outer membrane protein					2	7.7	33.412	16995000	16598000	16342000	40320000	38492000	43192000	27743500	1586	7.44316
2774308482	Ga0263511_111537 uncharacterized protein DUF493					2	24.7	10.494	51021000	63251000	55779000	1418500	4457100	2792100	27739050	1587	7.44309
2774307958	Ga0263511_111012 hypothetical protein					4	18.4	36.76	49388000	48802000	28192000	23403000	26944000	17973000	27568000	1588	7.44041
2774309417	Ga0263511_112473 cytochrome c peroxidase	COG1858:Cytochrome c peroxidase				3	11.6	37.587	48395000	25773000	24088000	29292000	54898000	22482000	27532500	1589	7.43985
2774309027	Ga0263511_112083 sugar/nucleoside kinase (ribokinase family)	COG0524:Sugar or nucleoside kinase, ribokinase family				4	12.9	34.788	17887000	36020000	45544000	38767000	18561000	14564000	27290500	1590	7.43601
2774307157	Ga0263511_11208 glycosyltransferase involved in cell wall biosynthesis	COG0438:Glycosyltransferase involved in cell wall bisynthesis				7	17.9	47.936	37650000	28835000	30168000	25405000	15302000	14783000	27120000	1591	7.43329
2774307418	Ga0263511_11471 lactam utilization protein B	COG1540:Lactam utilization protein B (function unknown)				3	22.6	27.264	29878000	68063000	45043000	16339000	7738300	22816000	26347000	1592	7.42073
2774307154	Ga0263511_11205 aminodeoxychorismate synthase component I	COG0147:Anthranilate/para-aminobenzoate synthases component I				6	13.6	50.376	10865000	30105000	21988000	21638000	56538000	39793000	26046500	1593	7.41575
2774308191	Ga0263511_111245 tyrosine recombinase XerD	COG4974:Site-specific recombinase XerD				4	21.1	35.03	28380000	17213000	50928000	21238000	23622000	30566000	26001000	1594	7.41499
2774308832	Ga0263511_111888 glycosyl transferase family 2					5	20.1	34.187	16730000	10594000	23138000	38822000	44191000	28385000	25761500	1595	7.41097
2774308704	Ga0263511_111760 D-alanine--D-alanine ligase	COG1181:D-alanine-D-alanine ligase and related ATP-grasp enzymes				4	14.5	36.655	77551000	60802000	33682000	17653000	12146000	8117600	25667500	1596	7.40938
2774307412	Ga0263511_11465 predicted secreted protein (Por secretion system target)	COG2273:Beta-glucanase, GH16 family			GH16(194-435)	4	10.2	57.614	14561000	28502000	22478000	31978000	20606000	45762000	25490000	1597	7.40637
2774308433	Ga0263511_111488 uncharacterized protein DUF2490					2	9.8	25.755	1912600	10362000	6695700	98353000	81812000	40490000	25426000	1598	7.40528
2774308300	Ga0263511_111355 acetyltransferase (GNAT) family protein					4	24.6	19.857	69185000	34841000	46268000	11925000	12677000	15951000	25396000	1599	7.40477
2774307095	Ga0263511_11145 cyclic pyranopterin monophosphate synthase subunit MoaA	COG2896:Molybdenum cofactor biosynthesis enzyme MoaA				4	12.2	37.871	37965000	33670000	39898000	12604000	7333800	15794000	24732000	1600	7.39326
2774308501	Ga0263511_111556 organic radical activating enzyme	COG0602:Organic radical activating enzyme				6	39.2	24.152	76182000	29483000	126000000	7466000	19431000	1976300	24457000	1601	7.3884
2774308211	Ga0263511_111265 uncharacterized protein DUF2520					4	19.9	26.158	30944000	49513000	53686000	14079000	17875000	14310000	24409500	1602	7.38756
2774309347	Ga0263511_112403 glycine/D-amino acid oxidase-like deaminating enzyme	COG0665:Glycine/D-amino acid oxidase (deaminating)				5	17.6	41.69	36818000	20978000	30054000	22314000	26201000	18604000	24257500	1603	7.38485
2774309047	Ga0263511_112103 protoheme IX farnesyltransferase	COG0109:Polyprenyltransferase (heme O synthase)				3	8.7	33.172	7697600	44273000	16428000	35851000	25380000	23049000	24214500	1604	7.38408
2774309028	Ga0263511_112084 maltooligosyl trehalose synthase				GH13_18(46-177)+GH13_18(244-469)	7	11.3	67.226	48079000	32073000	31351000	12411000	17033000	12910000	24192000	1605	7.38367
2774308195	Ga0263511_111249 hypothetical protein					3	30.2	11.218	35738000	44342000	48391000	6644200	12576000	8026900	24157000	1606	7.38304
2774307460	Ga0263511_11513 DNA-binding transcriptional MerR regulator	COG0789:DNA-binding transcriptional regulator, MerR family				2	16.5	12.859	24139000	38391000	34724000		15371000	15485000	24139000	1607	7.38272
2774307950	Ga0263511_111004 nicotinate-nucleotide pyrophosphorylase [carboxylating]	COG0157:Nicotinate-nucleotide pyrophosphorylase				7	31.2	31.56	22198000	36475000	28102000	22302000	25631000	22622000	24126500	1608	7.38249
2774307992	Ga0263511_111046 histidine kinase	COG3275:Sensor histidine kinase, LytS/YehU family				4	11.5	53.016	32093000	25129000	4781400	25000000	18326000	23136000	24068000	1609	7.38144
2774308358	Ga0263511_111413 copper chaperone CopZ	COG2608:Copper chaperone CopZ				5	20.6	27.348	20211000	23628000	23937000	26436000	26372000	23896000	23916500	1610	7.3787
2774308393	Ga0263511_111448 O-sialoglycoprotein endopeptidase	COG0533:tRNA A37 threonylcarbamoyltransferase TsaD				4	16.7	37.634	32203000	47269000	56800000	8433500	14905000	8698500	23554000	1611	7.37206
2774308842	Ga0263511_111898 phosphoribosylanthranilate isomerase	COG0135:Phosphoribosylanthranilate isomerase				3	16.6	26.536	32306000	40119000	32100000	11771000	13478000	14557000	23328500	1612	7.36789
2774308982	Ga0263511_112038 cell division protein FtsW (lipid II flippase)	COG0772:Bacterial cell division protein FtsW, lipid II flippase				2	5.6	43.012	11246000	8879800	8844600	35244000	116000000	56225000	23245000	1613	7.36633
2774309389	Ga0263511_112445 putative lumazine-binding protein					3	15.1	18.427	11795000	10559000	24786000	30367000	26640000	21677000	23231500	1614	7.36608
2774307730	Ga0263511_11784 O-glycosyl hydrolase	COG5520:O-Glycosyl hydrolase			GH30_1(77-497)	4	10.5	55.454	24700000	20520000	29086000	19516000	28473000	21752000	23226000	1615	7.36597
2774308016	Ga0263511_111070 predicted tellurium resistance membrane protein TerC	COG0861:Membrane protein TerC, possibly involved in tellurium resistance				2	9	28.406	19641000		19148000	26805000	23067000	36027000	23067000	1616	7.36299
2774308175	Ga0263511_111229 zinc transporter ZupT	COG0428:Zinc transporter ZupT				2	9.8	25.087	7671500	25470000	17492000	27231000	28783000	20118000	22794000	1617	7.35782
2774309048	Ga0263511_112104 hypothetical protein					3	16	22.54	5311300	13617000	14122000	35495000	36890000	31349000	22735500	1618	7.3567
2774308378	Ga0263511_111433 o-succinylbenzoate synthase	COG4948:L-alanine-DL-glutamate epimerase or related enzyme of enolase superfamily				5	20.6	38.92	35646000	37565000	25068000	18029000	17489000	20119000	22593500	1619	7.35398
2774308806	Ga0263511_111862 glycosyltransferase involved in cell wall biosynthesis	COG0438:Glycosyltransferase involved in cell wall bisynthesis				5	16.3	44.167	64418000	106000000	28433000	13740000	12905000	16251000	22342000	1620	7.34912
2774307765	Ga0263511_11819 isopentenyldiphosphate isomerase	COG1443:Isopentenyldiphosphate isomerase				4	23.6	20.854	26810000	27285000	25272000	19389000	8524100	3761100	22330500	1621	7.3489
2774307980	Ga0263511_111034 lycopene cyclase-like protein					6	15.8	44.462	54399000	52965000	35905000	6319100	4480700	8543600	22224300	1622	7.34683
2774308023	Ga0263511_111077 hypothetical protein					2	7.1	30.06	35059000	34406000	29556000	10621000	14309000	11120000	21932500	1623	7.34109
2774309038	Ga0263511_112094 tRNA threonylcarbamoyl adenosine modification protein YeaZ	COG1214:tRNA A37 threonylcarbamoyladenosine modification protein TsaB				7	26.3	25.723	56956000	38926000	26771000	8051200	11860000	16480000	21625500	1624	7.33497
2774307629	Ga0263511_11683 glutathione peroxidase-family protein	COG0386:Glutathione peroxidase, house-cleaning role in reducing lipid peroxides				3	20.4	18.056	29160000	75411000	51954000	12368000	13831000	10850000	21495500	1625	7.33235
2774308804	Ga0263511_111860 hypothetical protein					3	25.4	21.032	15217000	14787000	19742000	22009000	31693000	27022000	20875500	1626	7.31964
2774308717	Ga0263511_111773 iron-sulfur-dependent L-serine dehydratase alpha subunit/iron-sulfur-dependent L-serine dehydratase single chain form,TIGR00720	COG1760:L-serine deaminase				5	12.4	52.183	31499000	74689000	42165000	6445600	10186000	5270300	20842500	1627	7.31895
2774307417	Ga0263511_11470 NRAMP (natural resistance-associated macrophage protein)-like metal ion transporter	COG1914:Mn2 and Fe2 transporters of the NRAMP family				3	5.9	44.092	3432900	11359000	6916800	73590000	31767000	30282000	20820500	1628	7.31849
2774309250	Ga0263511_112306 uncharacterized protein DUF2480					4	25.4	19.3	24349000	17234000	27201000	112000000	12297000	5331400	20791500	1629	7.31789
2774307542	Ga0263511_11596 ammonium transporter	COG0004:Ammonia channel protein AmtB				2	5.8	44.102	18102000	16247000	10203000	25039000	30721000	23385000	20743500	1630	7.31688
2774307104	Ga0263511_11154 A/G-specific DNA-adenine glycosylase	COG1194:Adenine-specific DNA glycosylase, acts on AG and A-oxoG pairs				3	14.5	39.928	22805000	41195000	20140000	21324000	20128000	16425000	20732000	1631	7.31664
2774309185	Ga0263511_112241 DNA ligase-associated putative exonuclease	COG1236:RNA processing exonuclease, beta-lactamase fold, Cft2 family				4	13.9	38.451	29786000	64370000	60345000	9973100	9831600	11646000	20716000	1632	7.31631
2774307140	Ga0263511_11191 NadR type nicotinamide-nucleotide adenylyltransferase	COG3172:Nicotinamide riboside kinase				2	28.1	16.034	16847000	19772000	14492000	21420000	22002000	51451000	20596000	1633	7.31378
2774309306	Ga0263511_112362 ATP synthase F0 subcomplex C subunit					2	22.6	6.1834	19144000	194000000	8581300	14121000	22557000	21626000	20385000	1634	7.30931
2774306967	Ga0263511_1117 viroplasmin and RNaseH domain-containing protein	COG3341:RNase HI-related protein, contains viroplasmin and RNaseH domains				4	19.7	24.924	22598000	23304000	20305000	8476500	11904000		20305000	1635	7.3076
2774307143	Ga0263511_11194 4'-phosphopantetheinyl transferase superfamily protein					3	18.8	24.009	27557000	25125000	24506000	15177000	12771000	16060000	20283000	1636	7.30713
2774308354	Ga0263511_111409 cation efflux family protein					4	18	28.47	21948000	20167000	39259000	10627000		8888800	20167000	1637	7.30464
2774307665	Ga0263511_11719 uncharacterized protein DUF4159					2	15.3	24.954		23624000	30161000	16266000		13954000	19945000	1638	7.29983
2774307548	Ga0263511_11602 1,6-anhydro-N-acetylmuramate kinase	COG2377:1,6-Anhydro-N-acetylmuramate kinase				4	11.6	39.456	20127000	30070000	23486000	19173000	11794000	17430000	19650000	1639	7.29336
2774307930	Ga0263511_11984 type I restriction and modification enzyme subunit R-like protein					3	18.4	17.521	19382000	19432000	21393000	6766000		7029200	19382000	1640	7.2874
2774306953	Ga0263511_113 pimeloyl-ACP methyl ester carboxylesterase	COG0596:Pimeloyl-ACP methyl ester carboxylesterase				4	17.4	29.005	22905000	48878000	27562000	12501000	14210000	15635000	19270000	1641	7.28488
2774308352	Ga0263511_111407 copper chaperone CopZ	COG2608:Copper chaperone CopZ				3	21.1	19.241	1142600	14763000	6924400	23267000	36299000	37415000	19015000	1642	7.2791
2774307844	Ga0263511_11898 DNA-binding transcriptional LysR family regulator	COG0583:DNA-binding transcriptional regulator, LysR family				2	6.5	35.44	18595000	174000000	126000000	18841000	18832000	15073000	18836500	1643	7.275
2774307502	Ga0263511_11555 VCBS repeat protein					2	9	53.885	9999500	11458000	10588000	29835000	29093000	26214000	18836000	1644	7.27499
2774307750	Ga0263511_11804 RimJ/RimL family protein N-acetyltransferase	COG1670:Protein N-acetyltransferase, RimJ/RimL family				2	13.3	20.635	61610000	51022000	34173000	1770900	2347400	1613000	18260200	1645	7.26151
2774307310	Ga0263511_11361 hypothetical protein					2	14.2	18.437	28518000	27799000	28978000	8045700	5546000	5636000	17922350	1646	7.25339
2774308008	Ga0263511_111062 pimeloyl-ACP methyl ester carboxylesterase	COG0596:Pimeloyl-ACP methyl ester carboxylesterase				2	6.2	32.468	17472000	7217800	12231000	17750000	31639000	25040000	17611000	1647	7.24578
2774308051	Ga0263511_111105 CBS domain protein					5	8.7	72.147	25709000	46332000	13132000		10142000	17184000	17184000	1648	7.23512
2774309393	Ga0263511_112449 TatA/E family protein of Tat protein translocase	COG1826:Sec-independent protein translocase protein TatA				4	27.3	8.6119	18255000	38518000	6084800	28262000	12502000	15937000	17096000	1649	7.23289
2774307985	Ga0263511_111039 ornithine carbamoyltransferase	COG0078:Ornithine carbamoyltransferase				4	18.2	35.231	6615800	17024000	12746000	31333000		33664000	17024000	1650	7.23106
2774307164	Ga0263511_11215 diadenosine tetraphosphate (Ap4A) HIT family hydrolase	COG0537:Diadenosine tetraphosphate (Ap4A) hydrolase or other HIT family hydrolase				3	30.2	14.686	49183000	28211000	51547000	5660500	5322100	5749100	16980050	1651	7.22994
2774308272	Ga0263511_111326 translation initiation factor 1 (eIF-1/SUI1)					3	32.7	12.296	15428000	20190000	12715000	16905000		17226000	16905000	1652	7.22802
2774308886	Ga0263511_111942 tRNA U34 5-methylaminomethyl-2-thiouridine-forming methyltransferase MnmC	COG4121:tRNA U34 5-methylaminomethyl-2-thiouridine-forming methyltransferase MnmC				2	8.8	26.359	19225000	38248000	29372000	7684100	14421000	7938400	16823000	1653	7.2259
2774308341	Ga0263511_111396 VirE-like protein					4	17.9	35.504	8107000	21325000	16553000	57042000	11899000		16553000	1654	7.21888
2774308724	Ga0263511_111780 uncharacterized protein (DUF2141 family)	COG4704:Uncharacterized conserved protein, DUF2141 family				2	19	15.939	22928000	18950000	32734000	11182000	11197000	14053000	16501500	1655	7.21752
2774307724	Ga0263511_11778 TonB-linked SusC/RagA family outer membrane protein		TBDT			5	7	111.64	13159000	11057000	11780000	21929000	19446000	23303000	16302500	1656	7.21225
2774308667	Ga0263511_111723 predicted transcriptional regulator YdeE	COG3708:Predicted transcriptional regulator YdeE, contains AraC-type DNA-binding domain				4	39.2	18.456	18318000	22376000	42766000	9648700	13977000	6375200	16147500	1657	7.20811
2774308831	Ga0263511_111887 Rps23 Pro-64 3,4-dihydroxylase Tpa1-like proline 4-hydroxylase	COG3751:Proline 4-hydroxylase (includes Rps23 Pro-64 3,4-dihydroxylase Tpa1), contains SM-20 domain				4	21.8	32.029	24530000	16140000	20719000		5352100	4356100	16140000	1658	7.2079
2774308361	Ga0263511_111416 copper chaperone CopZ	COG2608:Copper chaperone CopZ				2	16.5	17.913	26147000	17830000	49507000	12237000	13315000	14391000	16110500	1659	7.20711
2774307758	Ga0263511_11812 hypothetical protein					4	25.2	14.645	53936000	15803000	259000000	9337800		5418800	15803000	1660	7.19874
2774307952	Ga0263511_111006 hypothetical protein					2	12.2	18.436	8719400	27322000	9961300	29676000	12654000	18657000	15655500	1661	7.19467
2774307998	Ga0263511_111052 LytTR family two component transcriptional regulator	COG3279:DNA-binding response regulator, LytR/AlgR family				3	14.3	29.701	20134000	13840000	25766000	15038000	16103000	14902000	15570500	1662	7.1923
2774309136	Ga0263511_112192 CYTH domain-containing protein	COG2954:CYTH domain, found in class IV adenylate cyclase and various triphosphatases				2	16.7	18.606	25031000	29150000	37625000	3434300	5653800	5554900	15342400	1663	7.18589
2774308166	Ga0263511_111220 sterol desaturase/sphingolipid hydroxylase (fatty acid hydroxylase superfamily)	COG3000:Sterol desaturase/sphingolipid hydroxylase, fatty acid hydroxylase superfamily				3	9.8	35.344	3805700	9189000	9803700	31776000	36761000	20788000	15295850	1664	7.18457
2774307608	Ga0263511_11662 cell division protein FtsB	COG2919:Cell division protein FtsB				2	20.8	13.064	16690000	10707000	9486600	13724000	16308000	17425000	15016000	1665	7.17655
2774308036	Ga0263511_111090 uncharacterized protein DUF3810					3	12	42.018	11377000	10264000	9686800	18233000	22166000	27999000	14805000	1666	7.17041
2774307390	Ga0263511_11443 uncharacterized protein DUF3365					2	7.5	38.041	1794200	8738300	1969700	20746000	22985000	21794000	14742150	1667	7.16856
2774308720	Ga0263511_111776 calcineurin-like phosphoesterase family protein					3	11.2	34.751	7662800		6489900	14634000	21435000	31823000	14634000	1668	7.16536
2774307218	Ga0263511_11269 Cof subfamily protein (haloacid dehalogenase superfamily)/HAD superfamily hydrolase (TIGR01484 family)	COG0561:Hydroxymethylpyrimidine pyrophosphatase and other HAD family phosphatases				4	16.1	31.188	4623200	24227000	32983000	14122000	12026000	15048000	14585000	1669	7.16391
2774308383	Ga0263511_111438 membrane protein YdbS with pleckstrin-like domain	COG3402:Uncharacterized membrane protein YdbS, contains bPH2 (bacterial pleckstrin homology) domain				2	14.8	19.897	8151800	19294000	7719700	21479000	11726000	17433000	14579500	1670	7.16374
2774308338	Ga0263511_111393 hypothetical protein					3	12.1	36.401	11168000	17785000	19911000	11333000	18251000	6025000	14559000	1671	7.16313
2774308525	Ga0263511_111581 YbgC/YbaW family acyl-CoA thioester hydrolase	COG0824:Acyl-CoA thioesterase FadM				2	18.3	13.26	25986000	22411000	11267000	11019000	17443000	11535000	14489000	1672	7.16104
2774309057	Ga0263511_112113 uncharacterized protein DUF547					4	18.6	27.645	15626000	18017000	10101000	13132000	18830000	10182000	14379000	1673	7.15773
2774309007	Ga0263511_112063 peptidase S24-like protein					2	14.1	16.01	31072000	19698000	26068000	8670800	5869900	8651100	14184400	1674	7.15181
2774307866	Ga0263511_11920 tetratricopeptide repeat protein					3	12.8	26.61	4404800		4608200	14813000	14132000	14249000	14132000	1675	7.1502
2774308642	Ga0263511_111698 putative SOS response-associated peptidase YedK	COG2135:Putative SOS response-associated peptidase YedK				3	20.2	27.184	35956000	21693000	36441000	4319100	5234900	6526600	14109800	1676	7.14952
2774309301	Ga0263511_112357 hypothetical protein					2	6.2	35.451	14738000	16209000	13195000	14810000	13337000	10498000	14037500	1677	7.14729
2774309163	Ga0263511_112219 catechol 2,3-dioxygenase-like lactoylglutathione lyase family enzyme	COG0346:Catechol 2,3-dioxygenase or other lactoylglutathione lyase family enzyme				2	11.7	18.537	14992000	14744000	7089200	13308000	14105000	12777000	13706500	1678	7.13693
2774308474	Ga0263511_111529 UvrD-like helicase family protein					5	12.1	55.07	24961000	18415000	16748000	7598700	9913000	10600000	13674000	1679	7.1359
2774307171	Ga0263511_11222 leucyl/phenylalanyl-tRNA--protein transferase	COG2360:Leu/Phe-tRNA-protein transferase				5	25.7	24.501	11683000	12475000	14785000	9464200	17219000	19040000	13630000	1680	7.1345
2774309207	Ga0263511_112263 carbonic anhydrase/acetyltransferase-like protein (isoleucine patch superfamily)	COG0663:Carbonic anhydrase or acetyltransferase, isoleucine patch superfamily				2	13.8	20.661	15355000	39253000	26224000	11564000	10898000	10575000	13459500	1681	7.12903
2774307235	Ga0263511_11286 uncharacterized protein (DUF2237 family)	COG3651:Uncharacterized conserved protein, DUF2237 family				2	16.5	13.736	23399000	14620000	17248000	12230000	7307900	10582000	13425000	1682	7.12791
2774307071	Ga0263511_11121 DnaJ-like protein					2	8.3	28.716	19511000	15546000	17097000	11109000	11154000	7204000	13350000	1683	7.12548
2774309046	Ga0263511_112102 heme/copper-type cytochrome/quinol oxidase subunit 3	COG1845:Heme/copper-type cytochrome/quinol oxidase, subunit 3				2	7.2	22.527	34556000	48329000	16000000	10687000	7766400	10336000	13343500	1684	7.12527
2774309153	Ga0263511_112209 threonine/homoserine/homoserine lactone efflux protein	COG1280:Threonine/homoserine/homoserine lactone efflux protein				2	7.2	25.153	4567000	6053600	4471100	20010000	27241000	23689000	13031800	1685	7.115
2774307747	Ga0263511_11801 nucleoside-diphosphate-sugar epimerase	COG0451:Nucleoside-diphosphate-sugar epimerase				5	19	29.006	19042000	52450000	35495000	6260600	5610800	6997900	13019950	1686	7.11461
2774307228	Ga0263511_11279 hypothetical protein					4	12.3	38.884	14542000	42006000	12977000	6963100		5064600	12977000	1687	7.11317
2774308200	Ga0263511_111254 endonuclease III	COG0177:Endonuclease III				2	7.8	25.082	23851000	14866000	16184000	11043000	9383700	10139000	12954500	1688	7.11242
2774307481	Ga0263511_11534 predicted secreted protein (Por secretion system target)					2	3.3	75.916	12925000	9783500	14490000	9473600	20174000		12925000	1689	7.11143
2774307446	Ga0263511_11499 hypothetical protein					2	14.1	17.233	7972600	9637300	9674200	22508000	15841000	27264000	12757600	1690	7.10577
2774307616	Ga0263511_11670 hypothetical protein					6	30	19.928	20647000	10972000	22940000	7054800	14519000	9777200	12745500	1691	7.10536
2774309097	Ga0263511_112153 hypothetical protein					2	6.5	38.223	13418000	4962500	9139800	12727000	12236000	32845000	12481500	1692	7.09627
2774308533	Ga0263511_111589 release factor-specific protein-(glutamine-N5) methyltransferase	COG2890:Methylase of polypeptide chain release factors				3	13.4	32.89	16532000	14671000	12444000	5812000	7201000		12444000	1693	7.09496
2774308130	Ga0263511_111184 SsrA-binding protein	COG0691:tmRNA-binding protein				3	17	18.112	22129000	8390700	21044000	11549000	7686400	12682000	12115500	1694	7.08334
2774308419	Ga0263511_111474 hypothetical protein					3	12	51.438	8307700	5271700	9830700	20674000	14288000	21761000	12059350	1695	7.08132
2774307546	Ga0263511_11600 tRNA pseudouridine(38-40) synthase	COG0101:tRNA U38,U39,U40 pseudouridine synthase TruA				5	26.2	29.98	31962000	19009000	11862000	8320200		11584000	11862000	1696	7.07416
2774308357	Ga0263511_111412 outer membrane protein TolC	COG1538:Outer membrane protein TolC				4	9.9	44.051	6653500	18457000	8702900	12622000	11191000	11910000	11550500	1697	7.0626
2774309091	Ga0263511_112147 DNA protecting protein DprA	COG0758:Predicted Rossmann fold nucleotide-binding protein DprA/Smf involved in DNA uptake				4	12.3	41.639	14225000	8329300			747990	601000000	11277150	1698	7.0522
2774307638	Ga0263511_11692 deoxyribodipyrimidine photo-lyase (single-stranded DNA-specific)	COG0415:Deoxyribodipyrimidine photolyase				4	10.6	51.448	11610000	16436000	10225000	8986300	12951000	10091000	10917500	1699	7.03812
2774308070	Ga0263511_111124 predicted DCC family thiol-disulfide oxidoreductase YuxK	COG3011:Predicted thiol-disulfide oxidoreductase YuxK, DCC family				3	38.1	13.332	10739000	10710000	9071600	11062000	9725000	10931000	10724500	1700	7.03038
2774307352	Ga0263511_11405 AsnC family transcriptional regulator	COG1522:DNA-binding transcriptional regulator, Lrp family				2	15.1	17.952	10697000	10675000	10980000	8396600		8274800	10675000	1701	7.02837
2774307744	Ga0263511_11798 LSU ribosomal protein L34P					2	18.9	6.3054	5829500	4183000	4940700	17980000	14743000	22675000	10286250	1702	7.01226
2774308007	Ga0263511_111061 methionine-R-sulfoxide reductase	COG0229:Peptide methionine sulfoxide reductase MsrB				3	27.2	16.529	25205000	20362000	10996000	9216900	5690600	9206600	10106450	1703	7.0046
2774309381	Ga0263511_112437 rRNA maturation RNase YbeY	COG0319:ssRNA-specific RNase YbeY, 16S rRNA maturation enzyme				2	24.1	16.146	15963000	13083000	13402000	6490700	6115900	6686600	9884800	1704	6.99497
2774309359	Ga0263511_112415 predicted MFS family arabinose efflux permease	COG2814:Predicted arabinose efflux permease, MFS family				3	9.7	46.173	8416700	7144900	7041400	14133000	41497000	10751000	9583850	1705	6.98154
2774309121	Ga0263511_112177 ribonuclease P protein component	COG0594:RNase P protein component				3	23.4	15.076	9461900	9681900	9997900	6850100		6089400	9461900	1706	6.97598
2774307321	Ga0263511_11374 BadM/Rrf2 family transcriptional regulator	COG1959:DNA-binding transcriptional regulator, IscR family				2	12.9	15.556	34130000	29727000	13444000	2783400	4131000	5445500	9444750	1707	6.97519
2774309170	Ga0263511_112226 hypothetical protein					2	12.4	20.505	6034800	5920200	5453400	16445000	12826000	20995000	9430400	1708	6.97453
2774308936	Ga0263511_111992 nucleotidyltransferase-like protein					3	8.3	34.532	9381400	5221400	8393500		10633000	10638000	9381400	1709	6.97227
2774307350	Ga0263511_11403 D-tyrosyl-tRNA(Tyr) deacylase	COG1490:D-Tyr-tRNAtyr deacylase				2	19.3	16.778	19497000	21449000	9254100	9016400	8012400		9254100	1710	6.96633
2774307903	Ga0263511_11957 uncharacterized protein (TIGR02757 family)					4	20.1	30.025	12054000	58787000	17293000	5102300	6411200	5399700	9232600	1711	6.96532
2774307545	Ga0263511_11599 putative OmpL-like beta-barrel porin-2					2	8.2	35.083	6095900		6243600	14620000	9221700	12201000	9221700	1712	6.96481
2774308602	Ga0263511_111658 acyl carrier protein phosphodiesterase	COG3124:Acyl carrier protein phosphodiesterase				4	20.4	21.652	14667000	9001500	23780000	1920500	2116300		9001500	1713	6.95431
2774308217	Ga0263511_111271 lipid A 3-O-deacylase PagL					2	7.9	25.194	4980600	6108900	4744200	16756000	10344000	15475000	8226450	1714	6.91521
2774308937	Ga0263511_111993 phosphotransferase family enzyme					3	7.3	41.559	5058300		10833000		8887600	7410300	8148950	1715	6.9111
2774307570	Ga0263511_11624 hypothetical protein					2	6.5	45.774	11392000	10024000	4406200		8013900	4626600	8013900	1716	6.90384
2774306978	Ga0263511_1128 LacI family transcriptional regulator	COG1609:DNA-binding transcriptional regulator, LacI/PurR family				3	10.4	38.962	24501000	28922000	10920000	2526700	3510800	4656900	7788450	1717	6.89145
2774308684	Ga0263511_111740 hypothetical protein					5	14.4	42.744	26768000	21119000	12628000	1081000	1427600	2903100	7765550	1718	6.89017
2774309240	Ga0263511_112296 hypothetical protein					4	29.5	21.135	8312800	8684400	6672300	4853800	8387200	7152600	7732700	1719	6.88833
2774307354	Ga0263511_11407 membrane-bound metal-dependent hydrolase YbcI (DUF457 family)	COG1988:Membrane-bound metal-dependent hydrolase YbcI, DUF457 family				2	9.4	39.474	4082100		3560700		13213000	10215000	7148550	1720	6.85422
2774306972	Ga0263511_1122 hypothetical protein					2	12.8	18.381	17667000	36369000	8504300	5634500	4324900	4941100	7069400	1721	6.84938
2774309164	Ga0263511_112220 hypothetical protein					2	28	11.028	6495500	7559200	8760100		5783700	5886900	6495500	1722	6.81261
2774308808	Ga0263511_111864 hypothetical protein					2	6.3	35.733	6563900	7005800	5541800	7741500	6298500	5696400	6431200	1723	6.80829
2774307853	Ga0263511_11907 hypothetical protein					2	46.3	7.1182	6378600	5853400	6818300	5445200	6160400	2480700	6006900	1724	6.77865
2774307292	Ga0263511_11343 hypothetical protein					2	19	7.4154	7733400		5372300	4594500	5742700	5181300	5372300	1725	6.73016
2774306996	Ga0263511_1146 chondroitinase B-like protein				PL6_1(33-388)+PL6_1(503-762)	2	2.1	89.945	9149800	4864800	4827400	5176100	5143900		5143900	1726	6.71129
2774309135	Ga0263511_112191 ubiquinone/menaquinone biosynthesis C-methylase UbiE	COG2226:Ubiquinone/menaquinone biosynthesis C-methylase UbiE				2	6.2	37.727	17339000	5839400	7936400	3408100	2423900	3176100	4623750	1727	6.66499
2774308413	Ga0263511_111468 NUDIX domain-containing protein					2	14.7	17.331	7866200	9699200	10855000	1080400	1037000	1047400	4473300	1728	6.65063
2774308586	Ga0263511_111642 hypothetical protein					2	10.8	23.164	3111200	14294000	16106000	2320200	3305900	4538300	3922100	1729	6.59352
2774308072	Ga0263511_111126 hypothetical protein					3	23	15.869	1766500	4589300	5385100	1031600	8277300	2929600	3759450	1730	6.57512
2774307693	Ga0263511_11747 dTDP-4-dehydrorhamnose reductase	COG1091:dTDP-4-dehydrorhamnose reductase				3	8	34.437	8637000	12621000	4238300	1996500	1675700	2801600	3519950	1731	6.54654
2774306991	Ga0263511_1141 PKD domain-containing protein					3	15.3	32.032	2560900	3443200	3816200	2882600	3558200	2257200	3162900	1732	6.50009
2774307794	Ga0263511_11848 hypothetical protein					2	14.4	20.661	3447500	2181500	1998800	726690	51184000	68537000	2814500	1733	6.4494
2774307725	Ga0263511_11779 putative outer membrane starch-binding protein		TBDT			3	6.7	69.909	127170		1204900	2803300	8386900	5508300	2803300	1734	6.44767
2774307935	Ga0263511_11989 pentapeptide repeat protein					2	10.8	30.057	6198500	13241000	3273700	1724900	1249900	1572800	2499300	1735	6.39782

## Sheet: Lentibacter algarum
IMG ID	Protein name	COG name	Transporter	Peptidase	Glycoside hydrolase	Unique peptides	Sequence coverage [%]	Mol. weight [kDa]	LFQ intensity RL-12h-1	LFQ intensity RL-12h-2	LFQ intensity RL-12h-3	LFQ intensity RL-34h-1	LFQ intensity RL-34h-2	LFQ intensity RL-34h-3	Median of LFQ intensity	Protein rank	LOG 10 Median of LFQ intensity
2694891802	Ga0131242_102122 chaperonin GroEL	COG0459:Chaperonin GroEL (HSP60 family)				39	80.1	57.713	926760000000	899080000000	953540000000	1130200000000	1267400000000	1127900000000	1040720000000	1	12.0173
2694890771	Ga0131242_101403 L-glutamine-binding protein /L-glutamate-binding protein /L-aspartate-binding protein /L-asparagine-binding protein	COG0834:ABC-type amino acid transport/signal transduction system, periplasmic component/domain	ABC			14	80.5	35.394	379850000000	399660000000	427310000000	479220000000	476330000000	532080000000	451820000000	2	11.655
2694890882	Ga0131242_101514 translation elongation factor 1A (EF-1A/EF-Tu) ;2694890729 Ga0131242_101361 translation elongation factor 1A (EF-1A/EF-Tu)	COG0050:Translation elongation factor EF-Tu, a GTPase				23	80.3	42.864	298640000000	293340000000	306540000000	450330000000	481980000000	429430000000	367985000000	3	11.5658
2694890962	Ga0131242_101594 ATP synthase F1 subcomplex beta subunit	COG0055:FoF1-type ATP synthase, beta subunit				29	90.7	50.461	336550000000	298450000000	315790000000	364760000000	421400000000	408270000000	350655000000	4	11.5449
2694890788	Ga0131242_101420 Pyruvate/2-oxoglutarate dehydrogenase complex, dihydrolipoamide dehydrogenase (E3) component	COG1249:Pyruvate/2-oxoglutarate dehydrogenase complex, dihydrolipoamide dehydrogenase (E3) component or related enzyme				12	35.9	48.879	215700000000	243720000000	206760000000	357820000000	386820000000	392630000000	300770000000	5	11.4782
2694890960	Ga0131242_101592 ATP synthase F1 subcomplex alpha subunit	COG0056:FoF1-type ATP synthase, alpha subunit				22	50.2	54.819	218840000000	237440000000	215080000000	347730000000	358620000000	362540000000	292585000000	6	11.4663
2694893305	Ga0131242_10420 molecular chaperone DnaK	COG0443:Molecular chaperone DnaK (HSP70)				36	66.7	68.707	218070000000	218170000000	202780000000	232350000000	285610000000	251290000000	225260000000	7	11.3527
2694891291	Ga0131242_101925 Phasin protein					10	61.1	15.503	163310000000	140120000000	137030000000	311020000000	304920000000	246450000000	204880000000	8	11.3115
2694890875	Ga0131242_101507 DNA-directed RNA polymerase subunit beta	COG0086:DNA-directed RNA polymerase, beta' subunit/160 kD subunit				77	61.9	157.06	188550000000	193370000000	181200000000	165860000000	198230000000	185990000000	187270000000	9	11.2725
2694890874	Ga0131242_101506 DNA-directed RNA polymerase subunit beta	COG0085:DNA-directed RNA polymerase, beta subunit/140 kD subunit				76	64	153.44	190380000000	192120000000	186340000000	152920000000	164820000000	163710000000	175580000000	10	11.2445
2694890873	Ga0131242_101505 LSU ribosomal protein L12P	COG0222:Ribosomal protein L7/L12				9	84.8	12.831	254670000000	160410000000	319140000000	125900000000	151010000000	150430000000	155710000000	11	11.1923
2694890443	Ga0131242_10175 polyribonucleotide nucleotidyltransferase	COG1185:Polyribonucleotide nucleotidyltransferase (polynucleotide phosphorylase)				36	60.8	77.169	142230000000	142220000000	145010000000	148370000000	176560000000	155920000000	146690000000	12	11.1664
2694891213	Ga0131242_101847 O-acetylhomoserine sulfhydrylase	COG2873:O-acetylhomoserine/O-acetylserine sulfhydrylase, pyridoxal phosphate-dependent				20	63.8	45.23	128810000000	136470000000	118160000000	139810000000	146660000000	148250000000	138140000000	13	11.1403
2694890881	Ga0131242_101513 translation elongation factor 2 (EF-2/EF-G)	COG0480:Translation elongation factor EF-G, a GTPase				31	60.1	78.063	131000000000	136250000000	142830000000	122630000000	154300000000	133090000000	134670000000	14	11.1293
2694892488	Ga0131242_102810 isocitrate dehydrogenase	COG2838:Monomeric isocitrate dehydrogenase				46	83.2	78.049	126290000000	129080000000	133860000000	124190000000	155600000000	141170000000	131470000000	15	11.1188
2694892312	Ga0131242_102634 ribonucleoside-diphosphate reductase class II					48	49.8	134.17	103390000000	99099000000	102100000000	155900000000	183290000000	165060000000	129645000000	16	11.1128
2694892267	Ga0131242_102589 LSU ribosomal protein L9P	COG0359:Ribosomal protein L9				15	73.2	22.348	117530000000	126350000000	133820000000	117560000000	153510000000	130690000000	128520000000	17	11.109
2694891104	Ga0131242_101737 molecular chaperone HtpG	COG0326:Molecular chaperone, HSP90 family				37	69	68.604	104410000000	110440000000	112460000000	130810000000	122760000000	142760000000	117610000000	18	11.0704
2694891140	Ga0131242_101774 SSU ribosomal protein S1P	COG0539:Ribosomal protein S1				26	58.5	61.384	125230000000	106670000000	112530000000	98024000000	123700000000	99923000000	109600000000	19	11.0398
2694891888	Ga0131242_102210 protease FtsH subunit HflK	COG0330:Regulator of protease activity HflC, stomatin/prohibitin superfamily				15	53.6	41.304	79556000000	89311000000	76585000000	114650000000	111800000000	125390000000	100555500000	20	11.0024
2694890738	Ga0131242_101370 SSU ribosomal protein S3P	COG0092:Ribosomal protein S3				10	46.4	26.534	107090000000	97974000000	96934000000	87416000000	115880000000	79515000000	97454000000	21	10.9888
2694890654	Ga0131242_101286 Formate-tetrahydrofolate ligase	COG2759:Formyltetrahydrofolate synthetase				26	53.4	59.952	92464000000	103310000000	98185000000	87558000000	110820000000	94221000000	96203000000	22	10.9832
2694891003	Ga0131242_101635 succinate dehydrogenase subunit A	COG1053:Succinate dehydrogenase/fumarate reductase, flavoprotein subunit				25	61.7	65.087	80580000000	81243000000	82742000000	108860000000	131740000000	110000000000	95801000000	23	10.9814
2694890731	Ga0131242_101363 LSU ribosomal protein L3P	COG0087:Ribosomal protein L3				11	45.9	25.811	93118000000	98803000000	90349000000	86422000000	149650000000	95471000000	94294500000	24	10.9745
2694890880	Ga0131242_101512 SSU ribosomal protein S7P	COG0049:Ribosomal protein S7				11	51.9	18.004	86935000000	91738000000	82031000000	94125000000	96412000000	92238000000	91988000000	25	10.9637
2694891342	Ga0131242_101976 peptide/nickel transport system substrate-binding protein	COG0747:ABC-type transport system, periplasmic component	ABC			26	68.4	61.491	90698000000	77638000000	80430000000	103820000000	103330000000	93220000000	91959000000	26	10.9636
2694890763	Ga0131242_101395 DNA-directed RNA polymerase subunit alpha	COG0202:DNA-directed RNA polymerase, alpha subunit/40 kD subunit				23	76.3	37.169	97076000000	96324000000	93592000000	69824000000	90132000000	77957000000	91862000000	27	10.9631
2694891750	Ga0131242_10270 electron transfer flavoprotein beta subunit	COG2086:Electron transfer flavoprotein, alpha and beta subunits				14	77.8	26.849	108430000000	85417000000	119220000000	80361000000	68271000000	72042000000	82889000000	28	10.9185
2694891121	Ga0131242_101754 superoxide dismutase, Fe-Mn family	COG0605:Superoxide dismutase				7	57.5	22.3	90380000000	66817000000	85617000000	66254000000	87440000000	79749000000	82683000000	29	10.9174
2694892396	Ga0131242_102718 LSU ribosomal protein L21P	COG0261:Ribosomal protein L21				8	46.3	21.127	71467000000	81747000000	68333000000	79223000000	103080000000	96945000000	80485000000	30	10.9057
2694891801	Ga0131242_102121 chaperonin GroES	COG0234:Co-chaperonin GroES (HSP10)				6	65.3	10.111	76320000000	89443000000	89678000000	74754000000	83391000000	73162000000	79855500000	31	10.9023
2694892474	Ga0131242_102796 SSU ribosomal protein S2P	COG0052:Ribosomal protein S2				14	64.8	27.948	70725000000	77091000000	75179000000	68868000000	82341000000	79897000000	76135000000	32	10.8816
2694890401	Ga0131242_10132 sulfoacetaldehyde acetyltransferase	COG0028:Acetolactate synthase large subunit or other thiamine pyrophosphate-requiring enzyme				23	59.9	63.015	64501000000	68712000000	67488000000	79650000000	100410000000	92658000000	74181000000	33	10.8703
2694892990	Ga0131242_103404 L-alanine dehydrogenase	COG0686:Alanine dehydrogenase				14	70.1	38.337	59758000000	67253000000	58970000000	78904000000	93351000000	83893000000	73078500000	34	10.8638
2694891889	Ga0131242_102211 protease FtsH subunit HflC	COG0330:Regulator of protease activity HflC, stomatin/prohibitin superfamily				18	63	32.688	55895000000	53614000000	57980000000	87933000000	89908000000	96662000000	72956500000	35	10.8631
2694892965	Ga0131242_103378 Tat (twin-arginine translocation) pathway signal sequence	COG4663:TRAP-type mannitol/chloroaromatic compound transport system, periplasmic component				15	67.4	39.186	62192000000	65174000000	63109000000	79623000000	123330000000	96809000000	72398500000	36	10.8597
2694892182	Ga0131242_102504 LSU ribosomal protein L19P	COG0335:Ribosomal protein L19				7	54.4	14.168	64621000000	66229000000	66668000000	72520000000	75516000000	76364000000	69594000000	37	10.8426
2694890642	Ga0131242_101274 SSU ribosomal protein S4P	COG0522:Ribosomal protein S4 or related protein				13	56.8	23.561	73312000000	68928000000	69347000000	62984000000	75201000000	65054000000	69137500000	38	10.8397
2694892473	Ga0131242_102795 translation elongation factor Ts (EF-Ts)	COG0264:Translation elongation factor EF-Ts				21	89	30.143	69549000000	71121000000	72341000000	51216000000	68090000000	58098000000	68819500000	39	10.8377
2694890464	Ga0131242_10196 peptide/nickel transport system substrate-binding protein	COG0747:ABC-type transport system, periplasmic component	ABC			19	49.7	60.941	63510000000	55122000000	58156000000	74418000000	75018000000	73479000000	68494500000	40	10.8357
2694890526	Ga0131242_101158 dimethylglycine dehydrogenase	COG0404:Glycine cleavage system T protein (aminomethyltransferase)				31	48.5	93.317	58814000000	64199000000	60132000000	64269000000	75310000000	68123000000	64234000000	41	10.8078
2694890547	Ga0131242_101179 ribonucleoside-diphosphate reductase class II	COG0209:Ribonucleotide reductase alpha subunit				40	63.9	83.267	50890000000	56657000000	55889000000	69251000000	71486000000	69108000000	62882500000	42	10.7985
2694893192	Ga0131242_103608 Outer membrane protein OmpA	COG2885:Outer membrane protein OmpA and related peptidoglycan-associated (lipo)proteins				9	68.5	22.657	49062000000	47879000000	60143000000	68781000000	64188000000	69022000000	62165500000	43	10.7935
2694890993	Ga0131242_101625 succinyl-CoA synthetase (ADP-forming) beta subunit	COG0045:Succinyl-CoA synthetase, beta subunit				22	61.2	42.299	56862000000	60755000000	56165000000	73424000000	77300000000	62312000000	61533500000	44	10.7891
2694890950	Ga0131242_101582 peptidoglycan-associated lipoprotein					8	68.5	18.086	51926000000	45066000000	43153000000	70227000000	79905000000	82403000000	61076500000	45	10.7859
2694890735	Ga0131242_101367 LSU ribosomal protein L2P	COG0090:Ribosomal protein L2				14	49.3	30.473	61169000000	60818000000	65500000000	50205000000	64140000000	57771000000	60993500000	46	10.7853
2694892362	Ga0131242_102684 Beta-barrel assembly machine subunit BamA	COG4775:Outer membrane protein assembly factor BamA				29	46.8	86.897	43857000000	44768000000	44426000000	74720000000	75724000000	85155000000	59744000000	47	10.7763
2694891329	Ga0131242_101963 sarcosine oxidase subunit alpha	COG0404:Glycine cleavage system T protein (aminomethyltransferase)				32	42.6	108.44	54983000000	52547000000	52696000000	64417000000	67498000000	68214000000	59700000000	48	10.776
2694892264	Ga0131242_102586 trigger factor	COG0544:FKBP-type peptidyl-prolyl cis-trans isomerase (trigger factor)				22	58.6	49.206	68277000000	63284000000	61790000000	51055000000	55048000000	53249000000	58419000000	49	10.7666
2694891528	Ga0131242_1011162 Small-conductance mechanosensitive channel	COG3264:Small-conductance mechanosensitive channel				24	34	87.729	41704000000	43462000000	38180000000	70147000000	82919000000	82943000000	56804500000	50	10.7544
2694890754	Ga0131242_101386 SSU ribosomal protein S5P	COG0098:Ribosomal protein S5				9	44.7	20.491	48938000000	57947000000	60651000000	53885000000	48163000000	56420000000	55152500000	51	10.7416
2694892260	Ga0131242_102582 ATP-dependent proteinase. Serine peptidase. MEROPS family S16	COG0466:ATP-dependent Lon protease, bacterial type				36	49.3	88.066	54833000000	56809000000	50314000000	47219000000	54210000000	56100000000	54521500000	52	10.7366
2694892833	Ga0131242_103245 SSU ribosomal protein S16P	COG0228:Ribosomal protein S16				5	48.9	15.181	56340000000	56189000000	54103000000	52885000000	44117000000	54314000000	54208500000	53	10.7341
2694893099	Ga0131242_103514 ubiquinol-cytochrome c reductase iron-sulfur subunit	COG0723:Rieske Fe-S protein				6	39.9	20.143	45956000000	46145000000	48560000000	56634000000	99817000000	72987000000	52597000000	54	10.721
2694890774	Ga0131242_101406 L-glutamine ABC transporter ATP-binding protein /L-glutamate ABC transporter ATP-binding protein /L-aspartate ABC transporter ATP-binding protein /L-asparagine ABC transporter ATP-binding protein	COG1126:ABC-type polar amino acid transport system, ATPase component	ABC			12	57.3	28.913	53241000000	51753000000	56022000000	53065000000	48789000000	41393000000	52409000000	55	10.7194
2694893111	Ga0131242_103527 DNA-binding protein HU-beta	COG0776:Bacterial nucleoid DNA-binding protein				5	57.9	10.031	83836000000	68652000000	71270000000	34785000000	27081000000	27300000000	51718500000	56	10.7136
2694892820	Ga0131242_103232 F-type H+-transporting ATPase subunit b	COG0711:FoF1-type ATP synthase, membrane subunit b or b'				9	47.2	18.446	37156000000	33140000000	41800000000	61519000000	95576000000	64026000000	51659500000	57	10.7132
2694890751	Ga0131242_101383 SSU ribosomal protein S8P	COG0096:Ribosomal protein S8				8	63.1	14.198	43665000000	54656000000	48666000000	51969000000	58242000000	49940000000	50954500000	58	10.7072
2694892531	Ga0131242_102853 LSU ribosomal protein L13P	COG0102:Ribosomal protein L13				10	73	17.081	44627000000	54275000000	45379000000	45923000000	67544000000	57167000000	50099000000	59	10.6998
2694890749	Ga0131242_101381 LSU ribosomal protein L5P	COG0094:Ribosomal protein L5				16	76.5	20.74	45379000000	42826000000	46700000000	53168000000	84622000000	64569000000	49934000000	60	10.6984
2694890381	Ga0131242_10112 DNA polymerase III, beta subunit	COG0592:DNA polymerase III sliding clamp (beta) subunit, PCNA homolog				22	67.2	40.539	50976000000	53200000000	56515000000	46578000000	48765000000	44168000000	49870500000	61	10.6978
2694891519	Ga0131242_1011153 acrylyl-CoA reductase (NADPH)	COG0604:NADPH:quinone reductase or related Zn-dependent oxidoreductase				15	63	34.349	48226000000	49620000000	50804000000	32981000000	52919000000	40568000000	48923000000	62	10.6895
2694893164	Ga0131242_103580 putative spermidine/putrescine transport system substrate-binding protein	COG0687:Spermidine/putrescine-binding periplasmic protein	ABC			15	55	40.179	85680000000	48160000000	67236000000	49166000000	21453000000	37622000000	48663000000	63	10.6872
2694890732	Ga0131242_101364 LSU ribosomal protein L4P	COG0088:Ribosomal protein L4				8	42	22.336	73031000000	57009000000	62831000000	37415000000	34239000000	37599000000	47304000000	64	10.6749
2694893170	Ga0131242_103586 putrescine transport system substrate-binding protein	COG0687:Spermidine/putrescine-binding periplasmic protein	ABC			15	63.4	39.272	49633000000	34339000000	36257000000	46867000000	49687000000	47475000000	47171000000	65	10.6737
2694890994	Ga0131242_101626 malate dehydrogenase (NAD)	COG0039:Malate/lactate dehydrogenase				16	61.2	33.449	48954000000	44628000000	51606000000	43652000000	47418000000	41655000000	46023000000	66	10.663
2694891891	Ga0131242_102213 serine protease Do	COG0265:Periplasmic serine protease, S1-C subfamily, contain C-terminal PDZ domain				14	41.9	51.718	37366000000	38437000000	33565000000	52566000000	54488000000	61497000000	45501500000	67	10.658
2694891749	Ga0131242_10269 electron transfer flavoprotein alpha subunit apoprotein	COG2025:Electron transfer flavoprotein, alpha subunit				12	65.3	31.225	45336000000	45162000000	49550000000	35963000000	46309000000	44718000000	45249000000	68	10.6556
2694890991	Ga0131242_101623 2-oxoglutarate dehydrogenase E1 component	COG0567:2-oxoglutarate dehydrogenase complex, dehydrogenase (E1) component, and related enzymes				35	49.3	109.78	41289000000	41523000000	38671000000	49879000000	47796000000	46932000000	44227500000	69	10.6457
2694890532	Ga0131242_101164 nucleoside-binding protein	COG1744:Basic membrane lipoprotein Med, periplasmic binding protein (PBP1-ABC) superfamily	ABC			10	41.7	38.116	38431000000	25051000000	27145000000	55419000000	59021000000	49623000000	44027000000	70	10.6437
2694892801	Ga0131242_103213 long-chain acyl-CoA synthetase	COG1022:Long-chain acyl-CoA synthetase (AMP-forming)				26	51.1	73.451	34876000000	36089000000	35039000000	51310000000	54802000000	55244000000	43699500000	71	10.6405
2694890961	Ga0131242_101593 F-type H+-transporting ATPase subunit gamma	COG0224:FoF1-type ATP synthase, gamma subunit				11	47.8	31.621	26569000000	23573000000	37438000000	47869000000	51255000000	56079000000	42653500000	72	10.63
2694892176	Ga0131242_102498 L-glutamine synthetase	COG0174:Glutamine synthetase				22	68.4	52.313	56820000000	40120000000	43994000000	41250000000	44592000000	36297000000	42622000000	73	10.6296
2694892026	Ga0131242_102348 cobaltochelatase CobS subunit	COG0714:MoxR-like ATPase				18	75.9	36.799	35458000000	36518000000	40390000000	43547000000	48606000000	44071000000	41968500000	74	10.6229
2694890953	Ga0131242_101585 membrane protease FtsH catalytic subunit	COG0465:ATP-dependent Zn proteases				26	50.3	69.434	34223000000	33022000000	32259000000	48919000000	50761000000	50671000000	41571000000	75	10.6188
2694892384	Ga0131242_102706 5-methyltetrahydrofolate--homocysteine methyltransferase					18	59.3	38.264	41989000000	41560000000	49830000000	30480000000	38694000000	33482000000	40127000000	76	10.6034
2694890745	Ga0131242_101377 LSU ribosomal protein L29P	COG0255:Ribosomal protein L29				7	65.7	7.4954	39149000000	40067000000	38178000000	39436000000	39765000000	33194000000	39292500000	77	10.5943
2694893008	Ga0131242_103422 Uncharacterized conserved protein, NAD-dependent epimerase/dehydratase family	COG3367:Uncharacterized conserved protein, NAD-dependent epimerase/dehydratase family				14	46.7	35.841	31529000000	35019000000	31078000000	42464000000	52446000000	47042000000	38741500000	78	10.5882
2694892188	Ga0131242_102510 nucleoside diphosphate kinase	COG0105:Nucleoside diphosphate kinase				6	45	15.145	36760000000	39644000000	36220000000	37350000000	40504000000	40552000000	38497000000	79	10.5854
2694892530	Ga0131242_102852 SSU ribosomal protein S9P	COG0103:Ribosomal protein S9				6	52.1	17.596	58273000000	36207000000	38557000000	38196000000	44087000000	34063000000	38376500000	80	10.5841
2694890890	Ga0131242_101522 amino acid ABC transporter substrate-binding protein, PAAT family	COG0834:ABC-type amino acid transport/signal transduction system, periplasmic component/domain	ABC			12	67.1	26.55	28978000000	26853000000	28877000000	47562000000	58292000000	51925000000	38270000000	81	10.5829
2694892308	Ga0131242_102630 transketolase	COG0021:Transketolase				32	68.3	72.475	51419000000	46805000000	42373000000	27365000000	32157000000	30537000000	37265000000	82	10.5713
2694890450	Ga0131242_10182 1-Cys peroxiredoxin	COG0450:Alkyl hydroperoxide reductase subunit AhpC (peroxiredoxin)				12	78.8	23.506	36628000000	37898000000	38596000000	34027000000	40492000000	33792000000	37263000000	83	10.5713
2694892726	Ga0131242_103138 Sporulation related domain-containing protein					13	44	30.524	28012000000	32150000000	26345000000	42206000000	57707000000	50667000000	37178000000	84	10.5703
2694890582	Ga0131242_101214 CO or xanthine dehydrogenase, Mo-binding subunit	COG1529:CO or xanthine dehydrogenase, Mo-binding subunit				28	56.5	78.593	37645000000	34281000000	43859000000	36092000000	41013000000	36641000000	37143000000	85	10.5699
2694892079	Ga0131242_102401 periplasmic chaperone for outer membrane proteins SurA	COG0760:Parvulin-like peptidyl-prolyl isomerase				17	58.2	44.257	32701000000	31149000000	27571000000	41160000000	51385000000	41172000000	36930500000	86	10.5674
2694890871	Ga0131242_101503 LSU ribosomal protein L1P	COG0081:Ribosomal protein L1				12	57.3	24.054	46105000000	37296000000	36295000000	26341000000	38632000000	27900000000	36795500000	87	10.5658
2694891076	Ga0131242_101709 ketol-acid reductoisomerase	COG0059:Ketol-acid reductoisomerase				12	42.6	37.06	34520000000	36438000000	33097000000	35551000000	42082000000	43799000000	35994500000	88	10.5562
2694892550	Ga0131242_102872 citrate synthase	COG0372:Citrate synthase				19	62.5	48.517	35315000000	33495000000	36276000000	34166000000	52560000000	41281000000	35795500000	89	10.5538
2694890512	Ga0131242_101144 catalase-peroxidase	COG0376:Catalase (peroxidase I)				23	46.2	78.119	38382000000	36007000000	35326000000	34672000000	34789000000	39580000000	35666500000	90	10.5523
2694892888	Ga0131242_103301 aspartate semialdehyde dehydrogenase	COG0136:Aspartate-semialdehyde dehydrogenase				16	60.3	37.487	32237000000	33519000000	34747000000	29308000000	36935000000	36117000000	34133000000	91	10.5332
2694893315	Ga0131242_10430 bacterial translation initiation factor 2 (bIF-2)	COG0532:Translation initiation factor IF-2, a GTPase				26	47.3	89.33	41365000000	41941000000	42426000000	25463000000	24090000000	26712000000	34038500000	92	10.532
2694890990	Ga0131242_101622 2-oxoglutarate dehydrogenase E2 component	COG0508:Pyruvate/2-oxoglutarate dehydrogenase complex, dihydrolipoamide acyltransferase (E2) component				11	35.6	51.445	32561000000	28207000000	29384000000	34173000000	44011000000	38593000000	33367000000	93	10.5233
2694891456	Ga0131242_1011090 inosine-5-monophosphate dehydrogenase	COG0516:IMP dehydrogenase/GMP reductase				24	69.3	50.792	31600000000	34818000000	31425000000	29029000000	44656000000	36482000000	33209000000	94	10.5213
2694893165	Ga0131242_103581 putative spermidine/putrescine transport system ATP-binding protein	COG3842:ABC-type Fe3ﻊ庮條詷뾦竇⊝ transport systems, ATPase components	ABC			14	58.5	40.611	32042000000	25042000000	23234000000	34098000000	45010000000	42129000000	33070000000	95	10.5194
2694891859	Ga0131242_102181 ATP-binding cassette protein, ChvD family	COG0488:ATPase components of ABC transporters with duplicated ATPase domains	ABC			19	42.1	61.309	28528000000	33600000000	31101000000	31752000000	36385000000	39469000000	32676000000	96	10.5142
2694890468	Ga0131242_101100 D-3-phosphoglycerate dehydrogenase	COG0111:Phosphoglycerate dehydrogenase or related dehydrogenase				17	40.5	56.645	33227000000	32079000000	32600000000	29215000000	34775000000	31242000000	32339500000	97	10.5097
2694892067	Ga0131242_102389 iron(III) transport system substrate-binding protein	COG1840:ABC-type Fe3 transport system, periplasmic component	ABC			8	48.2	36.598	38126000000	23638000000	27795000000	32898000000	31772000000	43292000000	32335000000	98	10.5097
2694892868	Ga0131242_103281 3-isopropylmalate dehydrogenase	COG0473:Isocitrate/isopropylmalate dehydrogenase				19	63.9	39.551	32083000000	32452000000	28980000000	30963000000	37245000000	33568000000	32267500000	99	10.5088
2694890758	Ga0131242_101390 LSU ribosomal protein L15P	COG0200:Ribosomal protein L15				6	38.9	16.432	30697000000	35923000000	31695000000	32647000000	29778000000	37548000000	32171000000	100	10.5075
2694890689	Ga0131242_101321 cytochrome c oxidase subunit 2	COG1622:Heme/copper-type cytochrome/quinol oxidase, subunit 2				9	37.5	31.2	27143000000	25659000000	22774000000	43044000000	42867000000	36649000000	31896000000	101	10.5037
2694890725	Ga0131242_101357 sarcosine oxidase subunit alpha	COG0404:Glycine cleavage system T protein (aminomethyltransferase)				34	45.8	104.96	25605000000	28474000000	25008000000	34654000000	40013000000	38920000000	31564000000	102	10.4992
2694892707	Ga0131242_103119 signal peptidase I Serine peptidase. MEROPS family S26A	COG0681:Signal peptidase I				14	60.2	30.888	23075000000	23361000000	18894000000	39933000000	39696000000	45643000000	31528500000	103	10.4987
2694891231	Ga0131242_101865 pyruvate carboxylase	COG1038:Pyruvate carboxylase				48	61	125.74	27963000000	30479000000	28351000000	31162000000	35750000000	34509000000	30820500000	104	10.4888
2694891788	Ga0131242_102108 acetyl-CoA acetyltransferase	COG0183:Acetyl-CoA acetyltransferase				18	82.6	40.783	30698000000	29863000000	25035000000	30916000000	30260000000	32093000000	30479000000	105	10.484
2694893293	Ga0131242_1048 SSU ribosomal protein S30P /sigma 54 modulation protein	COG1544:Ribosome-associated translation inhibitor RaiA				11	65.1	21.004	30021000000	29958000000	27960000000	26601000000	32564000000	33596000000	29989500000	106	10.477
2694893279	Ga0131242_103695 glutamate synthase (NADPH) large subunit	COG0069:Glutamate synthase domain 2				60	56.7	165.05	29417000000	29066000000	28611000000	29888000000	39904000000	34085000000	29652500000	107	10.4721
2694893337	Ga0131242_10452 argininosuccinate synthase	COG0137:Argininosuccinate synthase				21	65.4	44.858	33177000000	33602000000	30532000000	28445000000	27866000000	28422000000	29488500000	108	10.4697
2694891464	Ga0131242_1011098 GTP-binding protein	COG1217:Predicted membrane GTPase involved in stress response				24	45.8	66.105	29334000000	29484000000	30656000000	25503000000	29628000000	25664000000	29409000000	109	10.4685
2694892669	Ga0131242_10381 serine hydroxymethyltransferase	COG0112:Glycine/serine hydroxymethyltransferase				17	56.2	45.659	29624000000	28853000000	29064000000	28400000000	30492000000	31016000000	29344000000	110	10.4675
2694891857	Ga0131242_102179 cold-shock DNA-binding protein family	COG1278:Cold shock protein, CspA family				5	80.9	7.19	45232000000	31315000000	32977000000	22168000000	26033000000	23242000000	28674000000	111	10.4575
2694890992	Ga0131242_101624 succinyl-CoA synthetase (ADP-forming) alpha subunit	COG0074:Succinyl-CoA synthetase, alpha subunit				9	41.8	30.39	26503000000	23425000000	28822000000	28359000000	48599000000	34123000000	28590500000	112	10.4562
2694893242	Ga0131242_103658 Acetolactate synthase large subunit	COG0028:Acetolactate synthase large subunit or other thiamine pyrophosphate-requiring enzyme				17	42.6	58.141	27957000000	27175000000	27651000000	29239000000	28598000000	30422000000	28277500000	113	10.4514
2694892948	Ga0131242_103361 Rubrerythrin	COG1633:Rubrerythrin				15	43.2	35.918	21367000000	20672000000	18641000000	35092000000	57900000000	43624000000	28229500000	114	10.4507
2694892436	Ga0131242_102758 aconitase	COG1049:Aconitase B				35	48.3	100.63	28432000000	27586000000	28247000000	24099000000	28725000000	25221000000	27916500000	115	10.4459
2694890730	Ga0131242_101362 SSU ribosomal protein S10P	COG0051:Ribosomal protein S10				5	52.9	11.488	28183000000	25436000000	26793000000	27037000000	32780000000	28320000000	27610000000	116	10.4411
2694890908	Ga0131242_101540 thioredoxin reductase (NADPH)	COG0492:Thioredoxin reductase				12	81.8	33.87	23051000000	26011000000	23219000000	32689000000	29128000000	31495000000	27569500000	117	10.4404
2694891977	Ga0131242_102299 biotin carboxyl carrier protein /biotin carboxylase	COG4770:Acetyl/propionyl-CoA carboxylase, alpha subunit				27	58.3	74.389	22922000000	25875000000	25952000000	29071000000	33166000000	31204000000	27511500000	118	10.4395
2694893210	Ga0131242_103626 aromatic amino acid aminotransferase apoenzyme	COG1448:Aspartate/tyrosine/aromatic aminotransferase				22	62.9	43.121	23523000000	25275000000	27321000000	27432000000	32815000000	30018000000	27376500000	119	10.4374
2694891153	Ga0131242_101787 LSU ribosomal protein L25P	COG1825:Ribosomal protein L25 (general stress protein Ctc)				8	44.1	22.766	26460000000	26237000000	24139000000	28053000000	31843000000	28807000000	27256500000	120	10.4355
2694890747	Ga0131242_101379 LSU ribosomal protein L14P	COG0093:Ribosomal protein L14				6	59.8	13.483	23908000000	29517000000	22694000000	24709000000	31859000000	34701000000	27113000000	121	10.4332
2694891275	Ga0131242_101909 thymidylate synthase (FAD)	COG1351:Thymidylate synthase ThyX				16	63.2	34.58	24908000000	24327000000	25158000000	29051000000	33301000000	29345000000	27104500000	122	10.433
2694890959	Ga0131242_101591 ATP synthase F1 subcomplex delta subunit	COG0712:FoF1-type ATP synthase, delta subunit				7	47.3	19.644	21100000000	23975000000	22244000000	30216000000	34770000000	33405000000	27095500000	123	10.4329
2694893310	Ga0131242_10425 protein translocase subunit secA	COG0653:Preprotein translocase subunit SecA (ATPase, RNA helicase)				41	62.9	100.69	30420000000	26071000000	27792000000	24135000000	27920000000	25658000000	26931500000	124	10.4303
2694890378	Ga0131242_1019 SSU ribosomal protein S20P	COG0268:Ribosomal protein S20				6	31	9.6511	24060000000	23287000000	28450000000	27448000000	26180000000	27671000000	26814000000	125	10.4284
2694891327	Ga0131242_101961 sarcosine oxidase subunit beta	COG0665:Glycine/D-amino acid oxidase (deaminating)				19	54.9	44.688	22201000000	24165000000	22582000000	29309000000	36898000000	30697000000	26737000000	126	10.4271
2694891498	Ga0131242_1011132 phosphoribosylaminoimidazole-succinocarboxamide synthase	COG0152:Phosphoribosylaminoimidazole-succinocarboxamide synthase				12	46.8	28.355	26038000000	27318000000	28434000000	25270000000	32110000000	24457000000	26678000000	127	10.4262
2694890752	Ga0131242_101384 LSU ribosomal protein L6P	COG0097:Ribosomal protein L6P/L9E				7	62.9	19.576	25833000000	26671000000	26673000000	23384000000	26442000000	28502000000	26556500000	128	10.4242
2694893344	Ga0131242_10459 malate dehydrogenase (oxaloacetate-decarboxylating)(NADP+)	COG0281:Malic enzyme				26	50.9	80.857	24721000000	25108000000	27142000000	24836000000	28213000000	27127000000	26117500000	129	10.4169
2694892819	Ga0131242_103231 ATP synthase F0 subcomplex B subunit	COG0711:FoF1-type ATP synthase, membrane subunit b or b'				7	41.6	20.517	26567000000	22377000000	18638000000	24621000000	27334000000	27975000000	25594000000	130	10.4081
2694891700	Ga0131242_10220 Thioredoxin					13	65.3	23.311	18690000000	21218000000	17551000000	29861000000	31323000000	34123000000	25539500000	131	10.4072
2694891478	Ga0131242_1011112 LSU ribosomal protein L32P	COG0333:Ribosomal protein L32				4	52.9	7.5532	19855000000	12905000000	11442000000	31070000000	35517000000	32350000000	25462500000	132	10.4059
2694892560	Ga0131242_102882 indolepyruvate ferredoxin oxidoreductase	COG4231:TPP-dependent indolepyruvate ferredoxin oxidoreductase, alpha subunit				37	41.2	124.21	22792000000	26881000000	23706000000	23944000000	28331000000	28328000000	25412500000	133	10.405
2694892857	Ga0131242_103270 ATP-dependent Clp protease ATP-binding subunit ClpB	COG0542:ATP-dependent Clp protease ATP-binding subunit ClpA				42	56.5	95.252	25297000000	23337000000	24482000000	24923000000	28039000000	29184000000	25110000000	134	10.3998
2694893101	Ga0131242_103516 ubiquinol-cytochrome c reductase cytochrome c1 subunit	COG2857:Cytochrome c1				5	35.6	28.464	19723000000	23572000000	20015000000	29178000000	28492000000	26186000000	24879000000	135	10.3958
2694891497	Ga0131242_1011131 hypothetical protein	COG5467:Uncharacterized protein				7	61.9	11.477	31668000000	26011000000	34015000000	22893000000	23427000000	21195000000	24719000000	136	10.393
2694892598	Ga0131242_1039 protein translocase subunit yidC	COG0706:Membrane protein insertase Oxa1/YidC/SpoIIIJ, required for the localization of integral membrane proteins				11	19.7	66.143	15268000000	16486000000	15781000000	31995000000	35276000000	32616000000	24240500000	137	10.3845
2694890755	Ga0131242_101387 LSU ribosomal protein L30P	COG1841:Ribosomal protein L30/L7E				6	64.5	6.9883	25430000000	22926000000	22927000000	25579000000	29476000000	22523000000	24178500000	138	10.3834
2694893215	Ga0131242_103631 hypothetical protein					12	43	40.594	22357000000	21935000000	21099000000	25541000000	25402000000	30604000000	23879500000	139	10.378
2694890736	Ga0131242_101368 SSU ribosomal protein S19P	COG0185:Ribosomal protein S19				3	34.8	10.523	25710000000	23971000000	24593000000	21401000000	22151000000	23632000000	23801500000	140	10.3766
2694891835	Ga0131242_102155 rod shape-determining protein MreB	COG1077:Actin-like ATPase involved in cell morphogenesis				12	39.7	36.835	22102000000	23672000000	22586000000	23783000000	27865000000	27146000000	23727500000	141	10.3753
2694892279	Ga0131242_102601 protein CcmA, bactofilin family	COG1664:Cytoskeletal protein CcmA, bactofilin family				10	62.4	17.866	28462000000	23165000000	24230000000	19240000000	27426000000	20374000000	23697500000	142	10.3747
2694891768	Ga0131242_10288 RNA polymerase primary sigma factor	COG0568:DNA-directed RNA polymerase, sigma subunit (sigma70/sigma32)				29	54.5	75.439	24705000000	24658000000	23209000000	19615000000	23930000000	22432000000	23569500000	143	10.3724
2694890590	Ga0131242_101222 3-hydroxyacyl-CoA dehydrogenase / enoyl-CoA hydratase / 3-hydroxybutyryl-CoA epimerase	COG1250:3-hydroxyacyl-CoA dehydrogenase				26	48.4	78.558	23929000000	23600000000	23529000000	20930000000	24048000000	22531000000	23564500000	144	10.3723
2694892083	Ga0131242_102405 leucyl aminopeptidase	COG0260:Leucyl aminopeptidase				21	54.9	51.994	24758000000	26995000000	27853000000	19667000000	21814000000	17065000000	23286000000	145	10.3671
2694892427	Ga0131242_102749 Fe-S cluster assembly ATP-binding protein	COG0396:Fe-S cluster assembly ATPase SufC				15	58.3	27.492	24928000000	23559000000	25126000000	22923000000	20535000000	20513000000	23241000000	146	10.3663
2694890870	Ga0131242_101502 LSU ribosomal protein L11P	COG0080:Ribosomal protein L11				5	36.2	15.116	25115000000	21782000000	22663000000	22777000000	25467000000	23442000000	23109500000	147	10.3638
2694891099	Ga0131242_101732 carbon-monoxide dehydrogenase large subunit	COG1529:CO or xanthine dehydrogenase, Mo-binding subunit				28	41.8	84.516	19647000000	20002000000	20426000000	25560000000	32205000000	28055000000	22993000000	148	10.3616
2694893317	Ga0131242_10432 NusA antitermination factor	COG0195:Transcription antitermination factor NusA, contains S1 and KH domains				22	61.2	59.791	33288000000	28627000000	34331000000	15556000000	15822000000	16979000000	22803000000	149	10.358
2694890761	Ga0131242_101393 SSU ribosomal protein S13P	COG0099:Ribosomal protein S13				7	61.5	13.476	25921000000	23002000000	23931000000	18378000000	22447000000	18750000000	22724500000	150	10.3565
2694891461	Ga0131242_1011095 alanyl-tRNA synthetase	COG0013:Alanyl-tRNA synthetase				33	51.9	95.703	21436000000	23946000000	22247000000	21802000000	25092000000	22986000000	22616500000	151	10.3544
2694891374	Ga0131242_1011008 NADH dehydrogenase subunit D	COG0649:NADH:ubiquinone oxidoreductase 49 kD subunit (chain D)				18	61.6	46.172	20426000000	23194000000	20021000000	21191000000	25408000000	22766000000	21978500000	152	10.342
2694892151	Ga0131242_102473 Outer membrane protein assembly factor BamB, contains PQQ-like beta-propeller repeat	COG1520:Outer membrane protein assembly factor BamB, contains PQQ-like beta-propeller repeat				16	51.7	47.027	16883000000	15335000000	14819000000	27067000000	36891000000	34027000000	21975000000	153	10.3419
2694892216	Ga0131242_102538 Murein DD-endopeptidase MepM and murein hydrolase activator NlpD, contain LysM domain	COG0739:Murein DD-endopeptidase MepM and murein hydrolase activator NlpD, contain LysM domain				17	75.8	41.267	16783000000	15033000000	16867000000	26818000000	30681000000	30408000000	21842500000	154	10.3393
2694891383	Ga0131242_1011017 NADH dehydrogenase subunit G	COG1034:NADH dehydrogenase/NADH:ubiquinone oxidoreductase 75 kD subunit (chain G)				27	58.7	72.173	21173000000	21300000000	22225000000	22117000000	19969000000	23957000000	21708500000	155	10.3366
2694891023	Ga0131242_101655 nucleoside-binding protein	COG1744:Basic membrane lipoprotein Med, periplasmic binding protein (PBP1-ABC) superfamily	ABC			9	47.3	34.793	17295000000	16664000000	16684000000	27488000000	34651000000	26019000000	21657000000	156	10.3356
2694891527	Ga0131242_1011161 cysteine synthase A	COG0031:Cysteine synthase				15	56.2	37.052	22444000000	20457000000	20484000000	20780000000	28324000000	25146000000	21612000000	157	10.3347
2694892981	Ga0131242_103394 GST-like protein	COG0625:Glutathione S-transferase				12	36.9	32.632	17918000000	19452000000	19716000000	23439000000	30785000000	27097000000	21577500000	158	10.334
2694890748	Ga0131242_101380 LSU ribosomal protein L24P	COG0198:Ribosomal protein L24				3	34	10.932	20116000000	23318000000	21198000000	21820000000	18481000000	22790000000	21509000000	159	10.3326
2694890722	Ga0131242_101354 glutamate dehydrogenase (NAD(P)+)	COG0334:Glutamate dehydrogenase/leucine dehydrogenase				25	55.2	58.642	22287000000	22692000000	26276000000	18546000000	19207000000	20671000000	21479000000	160	10.332
2694890762	Ga0131242_101394 SSU ribosomal protein S11P	COG0100:Ribosomal protein S11				5	52.7	13.807	21484000000	25883000000	25076000000	15728000000	20064000000	21405000000	21444500000	161	10.3313
2694891253	Ga0131242_101887 peptide/nickel transport system substrate-binding protein	COG0747:ABC-type transport system, periplasmic component	ABC			18	56.4	57.328	17767000000	17125000000	18302000000	24972000000	26920000000	24342000000	21322000000	162	10.3288
2694890451	Ga0131242_10183 aldehyde dehydrogenase (NAD+)	COG1012:Acyl-CoA reductase or other NAD-dependent aldehyde dehydrogenase				17	52.1	50.927	21099000000	21270000000	21955000000	17896000000	22903000000	20133000000	21184500000	163	10.326
2694892181	Ga0131242_102503 LSU ribosomal protein L31P	COG0254:Ribosomal protein L31				3	58.9	8.2274	26539000000	22954000000	25529000000	16842000000	18898000000	14878000000	20926000000	164	10.3207
2694892423	Ga0131242_102745 Iron-regulated ABC transporter membrane component SufB	COG0719:Fe-S cluster assembly scaffold protein SufB				20	56.7	56.499	18037000000	17787000000	19596000000	22163000000	24215000000	23113000000	20879500000	165	10.3197
2694892996	Ga0131242_103410 phenylalanyl-tRNA synthetase beta subunit	COG0072:Phenylalanyl-tRNA synthetase beta subunit				25	38.4	85.873	19090000000	20672000000	18732000000	21033000000	23539000000	21519000000	20852500000	166	10.3192
2694890383	Ga0131242_10114 DNA gyrase subunit B	COG0187:DNA gyrase/topoisomerase IV, subunit B				35	55.3	89.495	19893000000	21551000000	18796000000	18743000000	21596000000	21365000000	20629000000	167	10.3145
2694892796	Ga0131242_103208 amino acid/amide ABC transporter substrate-binding protein, HAAT family	COG0683:ABC-type branched-chain amino acid transport system, periplasmic component				14	47.1	46.018	16378000000	17051000000	18052000000	23192000000	33457000000	25795000000	20622000000	168	10.3143
2694892195	Ga0131242_102517 pyruvate dehydrogenase E2 component (dihydrolipoamide acetyltransferase)	COG0508:Pyruvate/2-oxoglutarate dehydrogenase complex, dihydrolipoamide acyltransferase (E2) component				15	55.1	44.659	18514000000	18090000000	16657000000	22168000000	26332000000	25690000000	20341000000	169	10.3084
2694892317	Ga0131242_102639 arginase	COG0010:Arginase family enzyme				12	59.5	33.289	18558000000	22816000000	19274000000	16109000000	21024000000	21293000000	20149000000	170	10.3043
2694892269	Ga0131242_102591 SSU ribosomal protein S6P	COG0360:Ribosomal protein S6				6	75.4	13.31	24647000000	21294000000	24034000000	18819000000	10022000000	12113000000	20056500000	171	10.3023
2694890746	Ga0131242_101378 SSU ribosomal protein S17P	COG0186:Ribosomal protein S17				4	59.2	8.8651	24345000000	17110000000	21735000000	14458000000	22226000000	18166000000	19950500000	172	10.3
2694893188	Ga0131242_103604 hypothetical protein					4	22.8	17.725	11588000000	14492000000	14975000000	26782000000	36298000000	24893000000	19934000000	173	10.2996
2694892244	Ga0131242_102566 ferredoxin--NADP+ reductase	COG1018:Ferredoxin-NADP reductase				15	67	31.717	26781000000	27580000000	25294000000	13872000000	13878000000	13309000000	19586000000	174	10.2919
2694892100	Ga0131242_102422 Adenylosuccinate synthetase	COG0104:Adenylosuccinate synthase				22	62.6	46.487	18605000000	19656000000	19164000000	20099000000	19267000000	20542000000	19461500000	175	10.2892
2694893402	Ga0131242_104117 protein of unknown function (DUF3576)					6	45.9	17.634	16242000000	17020000000	15569000000	21548000000	23415000000	24636000000	19284000000	176	10.2852
2694891761	Ga0131242_10281 LSU ribosomal protein L28P	COG0227:Ribosomal protein L28				2	25	10.587	15305000000	13368000000	10632000000	28784000000	24647000000	23025000000	19165000000	177	10.2825
2694891893	Ga0131242_102215 Protein of unknown function (DUF2852)					8	37.6	16.222	17227000000	19826000000	17196000000	20242000000	18169000000	20236000000	18997500000	178	10.2787
2694890412	Ga0131242_10144 taurine-pyruvate aminotransferase	COG0161:Adenosylmethionine-8-amino-7-oxononanoate aminotransferase				20	57.6	50.287	17630000000	22903000000	23804000000	20364000000	8515500000	11011000000	18997000000	179	10.2787
2694892196	Ga0131242_102518 pyruvate dehydrogenase E1 component beta subunit	COG0022:Pyruvate/2-oxoglutarate/acetoin dehydrogenase complex, dehydrogenase (E1) component				16	58	48.914	21626000000	19717000000	19279000000	18449000000	15510000000	18620000000	18949500000	180	10.2776
2694893238	Ga0131242_103654 thioredoxin					5	69.8	11.276	21026000000	15147000000	14982000000	19984000000	17787000000	19882000000	18834500000	181	10.275
2694891119	Ga0131242_101752 Zn-dependent alcohol dehydrogenase	COG1062:Zn-dependent alcohol dehydrogenase				18	58.9	37.175	19044000000	22123000000	23322000000	16412000000	18615000000	17461000000	18829500000	182	10.2748
2694892565	Ga0131242_102887 phosphoribosylformylglycinamidine synthase subunit II	COG0046:Phosphoribosylformylglycinamidine (FGAM) synthase, synthetase domain				28	60.1	76.763	17605000000	17128000000	15797000000	19799000000	22086000000	21884000000	18702000000	183	10.2719
2694893100	Ga0131242_103515 ubiquinol-cytochrome c reductase cytochrome b subunit	COG1290:Cytochrome b subunit of the bc complex				3	8.8	50.164	9953300000	12033000000	3387200000	26063000000	28310000000	25093000000	18563000000	184	10.2686
2694893143	Ga0131242_103559 IMP cyclohydrolase /phosphoribosylaminoimidazolecarboxamide formyltransferase	COG0138:AICAR transformylase/IMP cyclohydrolase PurH				17	41.1	56.036	18260000000	16631000000	17141000000	18719000000	30262000000	26499000000	18489500000	185	10.2669
2694891849	Ga0131242_102171 glycine dehydrogenase	COG1003:Glycine cleavage system protein P (pyridoxal-binding), C-terminal domain				40	58.5	104.1	19849000000	17784000000	20513000000	18823000000	18064000000	17302000000	18443500000	186	10.2658
2694891038	Ga0131242_101670 amino acid/amide ABC transporter substrate-binding protein, HAAT family	COG0683:ABC-type branched-chain amino acid transport system, periplasmic component				13	41.4	40.611	12007000000	12520000000	11040000000	24238000000	25718000000	24469000000	18379000000	187	10.2643
2694893263	Ga0131242_103679 transcription termination factor Rho	COG1158:Transcription termination factor Rho				24	64.8	47.895	20380000000	19780000000	18255000000	14994000000	18242000000	17616000000	18248500000	188	10.2612
2694892458	Ga0131242_102780 3-deoxy-D-arabinoheptulosonate-7-phosphate synthase	COG3200:3-deoxy-D-arabino-heptulosonate 7-phosphate (DAHP) synthase, class II				20	63	47.745	17422000000	20464000000	18105000000	18038000000	18338000000	18379000000	18221500000	189	10.2606
2694892608	Ga0131242_10319 valyl-tRNA synthetase	COG0525:Valyl-tRNA synthetase				35	52	107.33	18112000000	16726000000	16439000000	18161000000	22237000000	19939000000	18136500000	190	10.2586
2694891797	Ga0131242_102117 manganese-dependent inorganic pyrophosphatase	COG1227:Inorganic pyrophosphatase/exopolyphosphatase				13	68.3	32.641	20215000000	17946000000	17932000000	13732000000	22705000000	15821000000	17939000000	191	10.2538
2694891912	Ga0131242_102234 Adenylosuccinate lyase	COG0015:Adenylosuccinate lyase				24	72.2	48.651	16104000000	15648000000	16548000000	19254000000	21097000000	21921000000	17901000000	192	10.2529
[truncated: 1,530 more rows]

## Sheet: Litoricola marina
IMG ID	Protein name	COG name	Transporter	Peptidase	Unique peptides	Sequence coverage [%]	Mol. weight [kDa]	LFQ intensity LL-20h-1	LFQ intensity LL-20h-2	LFQ intensity LL-20h-3	LFQ intensity LL-38h-1	LFQ intensity LL-38h-2	LFQ intensity LL-38h-3	Median of LFQ intensity	Protein rank	LOG 10 Median of LFQ intensity
[truncated: 1,067 more rows]
