# Supplementary material for: Opportunistic bacteria with reduced genomes are effective competitors for organic nitrogen compounds in coastal dinoflagellate blooms
Source: Microbiome. 2021 Mar 24;9:71. doi: 10.1186/s40168-021-01022-z (PMC7992965; doi:10.1186/s40168-021-01022-z)
Supplement: Supplementary file 9 — Additional file 8: Table S7. Uptake of the components of DOM by isolates via LC-MS/MS. [file 40168_2021_1022_MOESM9_ESM.xlsx]

## Sheet: Uptake via LC-MSMS
Additional file 8: Table S7 Uptake of the components of DOM by isolates via LC-MS/MS.
metabolites	classes	P. marinivivus-uptake	P value (P. marinivivus)	L. algarum-uptake	P value (L. algarum)	L. marina-uptake	P value (L. marina)	m/z	retention time	pos/neg	score	LXJ4-0h-1	LXJ4-0h-2	LXJ4-0h-3	LXJ4-45.5h-1	LXJ4-45.5h-2	LXJ4-45.5h-3	HYO3-0h-1	HYO3-0h-2	HYO3-0h-3	HYO3-36h-1	HYO3-36h-2	HYO3-36h-3	HY2016-0h-1	HY2016-0h-2	HY2016-0h-3	HY2016-38h-1	HY2016-38h-2	HY2016-38h-3
Gamma-glutamylphenylalanine	Amino acid and derivatives	0.469064	0.00238677	0.206989	0.015606	0.145664	0.00117749	277.12	266.709	+	0.965	97078.6	96499.8	92209	46006.5	40984.5	41993	309680	317291	311109	240550	264017	248001	261124	266820	260834	231587	238101	233893
L-Arginine	Amino acid and derivatives	0.188926	0.00299424	0.24132	0.00653831	0.140014	0.00518726	175.121	500.714	+	0.9912	18367.9	18200.5	19371.1	14380.4	15783.5	15207.2	28695	31296.6	32686.4	23225	22116.1	24971.8	23637.6	22288.7	21798.6	19153.3	19679.5	19409.6
L-Glutamate	Amino acid and derivatives	-	-	0.359515	0.0148317	-	-	148.062	330.248	+	0.9891	133169	137856	135029	161175	166470	164765	149974	170059	184847	100280	128983	94105.9	122312	118517	147732	103830	117458	76444.2
L-Histidine	Amino acid and derivatives	-	-	0.382635	0.0295077	-	-	309.133	162.734	-	0.9073	515386	545461	542509	276770	632794	614950	774508	590298	749097	379231	549750	376068	488381	535653	481909	458671	491249	480604
L-Isoleucine	Amino acid and derivatives	-	-	0.525705	4.74389e-05	0.221144	0.000300246	132.104	354.31	+	0.8579	108127	118136	120894	125564	126203	176865	246428	266126	243948	119993	118040	120771	107140	103921	103016	84571.7	80271.8	79777.5
L-Lysine	Amino acid and derivatives	-	-	0.296978	2.09541e-05	-	-	315.205	508.484	+	0.9815	6592.85	7355.36	8523.48	5541.07	6357.17	7409.32	240504	240532	240793	171545	163010	172908	105086	92297.6	105727	97968.1	93105.6	86612.2
L-Proline	Amino acid and derivatives	0.787888	3.3236e-06	0.421027	3.61206e-05	-	-	253.121	236.948	+	0.9998	218047	223332	218998	48148.4	53565.3	38360	205120	207523	199358	123272	119672	111388	400940	412554	365671	366080	347961	335474
L-Tryptophan	Amino acid and derivatives	-	-	0.240719	0.000136778	0.275332	3.98754e-05	203.082	251.447	-	0.9931	3.26748e+06	3.1732e+06	3.34537e+06	4.59959e+06	4.76928e+06	4.68644e+06	2.54e+06	2.61108e+06	2.64841e+06	1.91704e+06	1.98717e+06	2.01779e+06	1.10037e+06	1.08193e+06	1.08562e+06	769678	816994	781489
Phenylacetyl-L-glutaminate	Amino acid and derivatives	-	-	0.243078	0.00091338	-	-	265.123	289.277	+	0.9382	78099.4	138945	112045	77926	77379.2	79334.9	77844.5	74755.7	73744.8	60141.8	56824.6	54359.2	183654	181894	178066	194034	173830	171060
Acetyl-L-phenylalanine	Amino acid and derivatives	0.226768	0.000526838	-	-	0.306902	0.0195881	225.126	64.882	+	0.9533	147440	147749	139530	109739	110826	115573	20231.7	42287.9	38575.2	39218.9	24480.3	18220.6	79227.4	92179.6	101140	61334.7	70158.2	57409.2
N-Formyl-L-methionine	Amino acid and derivatives	-	-	0.267033	0.00248194	-	-	176.038	187.976	-	0.8178	150052	169744	171584	360952	420296	367751	39604.6	44706.8	42685.5	31528.7	32031.4	29524.5	57449.8	59675.1	62332.4	66650.9	78813	77649
Ala-Leu	Amino acid and derivatives	0.660532	0.0328726	-	-	-	-	203.142	253.452	+	0.9793	343738	354012	615954	179057	132712	134192	108035	112536	101318	134835	130771	90170.8	212705	268522	204379	213637	210196	214971
Arg-Ala	Amino acid and derivatives	0.486518	0.000139954	-	-	-	-	529.256	364.872	+	0.9749	24475.2	26429.2	25447.3	12207.7	12634.1	14363.4	96076.4	172117	158128	188331	184070	149872	108233	130802	118486	125916	100026	121399
Asn-Phe	Amino acid and derivatives	0.703355	0.00512549	0.429813	0.00022979	-	-	280.131	257.085	+	0.7134	141775	106575	96824.7	31189	27230.3	43975.2	220867	201588	207812	112134	127332	119904	193641	184149	171499	173260	173327	160866
Asp-Phe	Amino acid and derivatives	0.639894	2.49095e-05	-	-	-	-	281.115	333.483	+	0.9899	165321	167795	172797	57672.8	69337.4	55172.1	186669	176434	174071	205595	200834	194012	125227	124925	126386	136140	122561	121107
His-Ile	Amino acid and derivatives	0.223432	0.0176071	-	-	-	-	251.151	145.283	+	0.9278	199135	219477	221143	180840	146827	169146	77411.7	89004	72638.4	67534.8	58260.2	81754.4	96541.6	75885.6	79794.4	66417.6	80775.1	72586.2
His-Phe	Amino acid and derivatives	0.626028	0.0103036	-	-	-	-	303.147	268.666	+	0.9942	24971.9	21305.1	16138.7	8749.56	9303.22	5288.92	47685.4	49651.7	42001.7	41990.6	34946.4	38448.8	42072.5	48143.1	33832.8	43943.3	28805.9	39191.2
His-Pro	Amino acid and derivatives	0.403752	0.000115685	-	-	-	-	235.121	140.935	+	0.945	277148	265100	271828	170551	165577	149263	115496	125240	113686	119958	103839	128375	115716	101422	119928	111264	92951.6	118828
His-Tyr	Amino acid and derivatives	-	-	0.384254	3.54613e-05	-	-	283.125	106.492	+	0.6084	1.023e+06	969764	980493	1.52472e+06	1.605e+06	1.5477e+06	836131	868067	833073	543383	513645	505286	499803	461243	429715	417896	348388	394669
Ile-His	Amino acid and derivatives	0.4246	0.0330372	0.285616	0.000598762	0.136385	0.00601465	313.124	262.579	+	0.8029	66817.9	76173.5	48219.3	40784.5	34591.2	34646.9	153122	153212	141345	110176	104415	105223	145930	143027	146555	121966	132491	121658
Ile-Ile	Amino acid and derivatives	0.380295	0.000800726	-	-	0.156377	0.0245106	267.17	179.463	+	0.9991	252762	240179	220373	153183	146026	142836	167642	158776	15385.6	20749.2	93925.4	123308	477719	475136	461329	423973	411395	357670
Ile-Leu	Amino acid and derivatives	0.907287	2.77365e-06	0.380338	0.001068	0.162923	0.0133118	245.189	178.798	+	0.9965	1.54851e+07	1.45146e+07	1.43778e+07	1.43186e+06	1.37389e+06	1.30863e+06	1.10758e+07	1.03679e+07	9.86769e+06	6.85328e+06	6.69874e+06	5.85052e+06	2.76406e+07	2.62319e+07	2.53304e+07	2.2888e+07	2.28334e+07	2.05775e+07
Ile-Phe	Amino acid and derivatives	0.389897	0.0139981	-	-	-	-	574.353	385.991	+	0.9938	10318	11716.4	12120.4	5964.83	8770.01	6103.1	88473	79797.4	91543.1	89507.4	91060.1	106918	78088.1	81963.4	64172.8	61887.3	65866.5	69529.1
Ile-Pro	Amino acid and derivatives	-	-	0.213483	0.00185829	-	-	229.157	281.13	+	0.9873	2.22096e+06	2.31585e+06	2.51391e+06	3.36469e+06	3.29473e+06	2.12127e+06	573520	531254	536959	413772	433123	444356	361683	350430	338195	342152	353700	363462
Ile-Ser	Amino acid and derivatives	0.716363	6.90299e-06	0.197061	0.00346938	-	-	260.163	280.385	+	0.9952	288393	278438	299207	81634.7	87495.1	76510.2	235035	216213	219577	187826	175439	175367	269090	257821	283422	255209	249437	251142
Ile-Thr	Amino acid and derivatives	0.341502	0.00901342	-	-	-	-	487.264	437.623	+	0.9924	5706.27	6618.68	6340.29	3848.3	3640.98	4801.74	36718.8	47469.6	48714.4	54615.2	55250.7	51087.3	44099.5	61826.4	35082.2	48319.3	44971.6	37431.3
Ile-Val	Amino acid and derivatives	0.753796	0.000459106	0.191033	0.000335368	-	-	213.162	202.819	+	0.7265	134523	133261	164274	39104.3	32933.7	34336.6	1.10889e+06	1.13169e+06	1.07908e+06	915915	881822	887761	1.66241e+06	1.63298e+06	860079	785745	1.40581e+06	1.37233e+06
Leu-Arg	Amino acid and derivatives	0.628799	9.21543e-05	-	-	-	-	288.205	324.685	+	0.9609	133248	128073	144250	46675.8	49001.6	54871.1	88758.4	82681.6	72115.2	90413.9	87141.2	79782.2	76065.4	79327.4	80295.9	73194.4	80661.1	72448
Leu-Leu	Amino acid and derivatives	0.643788	1.44068e-05	0.149357	8.97854e-05	0.131658	0.00483742	308.199	509.105	+	0.9984	859850	796582	805630	301868	295671	279478	232157	228465	232859	199982	195164	194759	99666.2	105845	104839	88288.9	88440.2	92761.1
Leu-Phe	Amino acid and derivatives	0.631871	2.91869e-05	0.30998	0.000171802	0.112399	0.00716286	279.173	166.906	+	0.9588	773090	711320	705096	269394	270389	266237	2.14296e+06	2.06752e+06	2.10542e+06	1.48952e+06	1.50152e+06	1.36705e+06	8.2056e+06	7.95098e+06	7.61859e+06	7.10846e+06	6.95173e+06	7.04268e+06
Leu-Trp	Amino acid and derivatives	0.273096	0.00490395	-	-	-	-	318.183	178.055	+	0.957	174627	153123	159226	124149	120828	109007	328480	312838	294837	298011	287558	257622	1.11785e+06	1.03498e+06	1.01132e+06	1.05386e+06	988434	914626
Leu-Tyr	Amino acid and derivatives	0.657202	4.37039e-06	0.398105	0.00021157	-	-	295.168	199.856	+	0.9598	334676	325884	315339	115518	112914	106104	766592	738779	711053	476930	433164	423959	2.07299e+06	1.84905e+06	1.81747e+06	1.72773e+06	1.86935e+06	1.80192e+06
Lys-Gly	Amino acid and derivatives	0.734446	2.18425e-05	-	-	-	-	407.265	370.412	+	0.7825	18448.1	18660.8	17166.4	5001.89	5283.73	4127.4	41574.8	40130.7	39701.1	40125	35899.3	33359.9	25057	24233	28479.3	31238.5	28265.8	22432.2
Lys-Trp	Amino acid and derivatives	0.512585	5.29944e-05	0.131388	0.0253146	-	-	332.183	354.262	+	0.877	87192.3	81494.3	89406.5	42351.3	42570.8	40876.1	474619	441794	447542	416892	398545	369311	288416	316488	290669	330053	280748	249550
Met-Met	Amino acid and derivatives	-	-	-	-	0.210637	0.000917324	281.101	185.78	+	0.9843	44490.8	37271.2	45644.3	68342.2	52382.7	58512.9	69263.1	62919.9	40123.5	58597.5	56603.5	56879.3	153857	154947	143868	120400	119197	117725
Phe-Ala	Amino acid and derivatives	-	-	0.389702	0.00279864	0.0477757	0.0176624	237.126	200.344	+	0.9946	68049.6	64307.1	59412.8	64122.4	65209.7	60558.9	192437	219604	194094	136360	108240	125323	693404	682037	678194	665800	643089	646633
Phe-Glu	Amino acid and derivatives	0.199237	0.000630302	0.221066	0.000494738	-	-	295.131	333.309	+	0.987	410315	408699	401976	310006	334189	333528	656973	649982	674162	497292	537922	507944	604733	604526	589570	595767	601858	573362
Phe-Phe	Amino acid and derivatives	-	-	-	-	0.547192	0.000123935	313.157	150.494	+	0.9919	619528	613058	589153	731788	695388	698947	628865	567285	541039	515017	559194	469630	1.85745e+06	1.74032e+06	1.65838e+06	836110	808598	735322
Phe-Pro	Amino acid and derivatives	0.871411	2.01956e-08	0.127895	0.00722067	-	-	263.142	227.841	+	0.9286	3.89843e+06	3.90571e+06	3.82519e+06	498840	496542	500017	555103	549832	533240	500526	464101	464033	582869	572234	562014	656902	639177	622661
Phe-Ser	Amino acid and derivatives	-	-	0.227167	0.0039894	0.146196	0.0473894	294.147	432.717	+	0.9914	55571.6	55283.2	49987.4	66514.8	68428.8	77346.9	73816.4	78005.3	69179.7	58947.5	56997.8	54851.7	39742.5	44648.4	41522	35892.7	38624.2	32987.9
Pro-Asn	Amino acid and derivatives	-	-	-	-	0.200147	0.0416675	497.176	499.805	+	0.8203	12286.1	12189.8	12223.2	12045.4	12930.7	11729.5	20380.7	18681.4	21727.5	18273.2	19304.9	21032.8	17676.4	21799.9	21204	17100.7	15587.4	15847.2
Pro-Met	Amino acid and derivatives	-	-	0.287735	0.0394122	-	-	310.118	317.688	+	0.9723	51323.6	53651.5	50663.8	49298.2	54441.7	49240.6	15351.7	19122.2	16273.3	10160	14127.4	11858.1	11217.7	8638.4	14396.3	8837.16	11602.3	8133.12
Pro-Tyr	Amino acid and derivatives	0.684931	1.71393e-05	0.330038	0.000453023	-	-	279.139	277.656	+	0.9999	362386	354257	388517	114233	115688	118280	291282	269129	286507	183277	183615	200511	601944	403177	397548	370896	330779	350516
Ser-Ile	Amino acid and derivatives	0.477661	0.0197748	-	-	-	-	219.136	259.887	+	0.7595	171597	171210	245760	107494	101260	98678	218152	113412	109399	99931.4	98976.7	99348.7	245698	237844	167889	169332	193819	150976
Thr-Leu	Amino acid and derivatives	0.714218	1.08072e-06	0.434947	0.00198139	0.140457	0.00405858	233.152	239.669	+	0.9905	684018	692295	661406	196495	199262	186586	301024	365346	360304	192739	196058	191328	532445	503243	535723	457452	456785	436460
Thr-Lys	Amino acid and derivatives	-	-	0.409905	0.0204532	-	-	517.297	403.14	+	0.6687	79334.4	86594.6	38018.1	45435.6	52079.8	53130.6	853978	586601	806011	452688	434341	438673	511721	516675	305179	476490	425794	462503
Thr-Phe	Amino acid and derivatives	0.868801	6.84665e-06	0.44646	2.74363e-05	-	-	267.137	219.105	+	0.8934	796727	790917	783915	59369.1	126846	124932	482208	473997	460577	273305	263343	247598	765249	747139	712422	590235	751775	578977
Tyr-Ile	Amino acid and derivatives	0.20788	0.0173019	0.171808	0.00901065	-	-	589.315	196.374	+	0.7121	13254.4	12401.9	11993.1	9126.92	10996.2	9699.75	15685.7	15800.7	14555.4	13335	11997.3	12799.2	27249.5	25223.9	24331.4	23238	27058.1	24221.3
Val-Asn	Amino acid and derivatives	0.68294	4.85345e-05	-	-	-	-	480.279	226.1	+	0.7047	44905	42229.9	39593	13440.9	13706	13033.4	325556	316170	326517	318347	309050	498369	263679	281060	336883	246893	229407	226732
Val-Ile	Amino acid and derivatives	0.872332	3.89042e-07	0.454963	2.29143e-06	0.0924143	0.00537098	231.174	192.449	+	0.9942	1.14861e+07	1.10575e+07	1.10196e+07	1.50184e+06	1.43197e+06	1.35116e+06	5.84372e+06	5.62298e+06	5.70753e+06	3.10745e+06	3.11776e+06	3.13538e+06	1.34471e+07	1.34259e+07	1.28698e+07	1.22363e+07	1.20068e+07	1.18269e+07
Val-Met	Amino acid and derivatives	0.600947	0.0104067	0.441096	0.000109581	-	-	249.129	196.607	+	0.7681	134307	138157	130447	73197.9	18488.7	69096.1	289232	280552	262991	155689	150869	158883	967276	954322	911385	939149	925700	919469
Val-Trp	Amino acid and derivatives	0.362599	0.000708177	0.340469	0.000307571	-	-	304.167	190.209	+	0.9598	136873	134252	124281	88590.7	85887.1	77554.7	213878	216482	197946	141940	136752	135694	646986	605313	587686	593701	582672	567743
Val-Tyr	Amino acid and derivatives	-	-	0.374483	0.00738868	-	-	281.152	215.359	+	0.9239	136450	135754	135644	165987	157061	166094	223402	204433	257811	139697	133099	156086	401957	387238	379752	393763	392623	381111
Val-Val	Amino acid and derivatives	0.705297	4.78451e-06	0.187036	0.000897361	-	-	217.157	207.164	+	0.9832	406139	394183	378713	118597	111029	117840	151936	150853	148527	123258	126976	116669	336196	211311	321381	218383	320639	202289
3-(2-Hydroxyphenyl)propanoate	Benzenoids	-	-	0.778119	0.022366	-	-	230.193	33.107	+	0.7604	26400	17243.9	15690.3	19245.6	18657.9	16887.2	18991.9	39444.9	27530.6	9076.1	6665.8	3332.63	40726	19899.4	16169.8	12893.6	37176.1	2013.02
4-Methylphenol	Benzenoids	-	-	0.342559	0.00607298	-	-	107.05	35.424	-	0.9585	145003	139978	149934	116495	158134	117231	748433	886163	892993	500511	590290	570938	113932	131433	123229	87806.3	84969	127655
3-Indoleacrylate	Indoles derivatives	-	-	0.196783	0.000437073	-	-	170.062	251.1	+	0.7466	49103.9	46339.3	47823.6	67888.9	62072	64681.2	32833.6	32088.8	32053.2	26636.1	24897.7	26358.6	17163.6	16696.3	18706	15683.2	17240.4	15093.5
5-Hydroxyindole acetate	Indoles derivatives	0.225736	0.013876	0.119568	0.00304099	-	-	190.05	75.341	-	0.9797	515902	548379	524385	374200	393235	462612	220441	218605	230725	193441	196700	199548	368650	408628	429645	350176	385352	345794
5-Hydroxy-L-tryptophan	Indoles derivatives	-	-	0.340065	0.0464481	-	-	219.078	270.557	-	0.7515	80956.5	108689	86932.2	176349	184603	193467	80629.6	56076.9	60394.9	39437.6	44237.8	46398.7	49229.5	38999.8	39726.3	35903	32863.3	40812.5
DL-Indole-3-lactic acid	Indoles derivatives	-	-	0.234357	0.000454353	0.156499	0.00289952	188.073	251.082	+	0.7413	3.4707e+06	3.47421e+06	3.53843e+06	4.98158e+06	4.611e+06	4.84406e+06	2.27728e+06	2.33685e+06	2.21722e+06	1.81643e+06	1.69773e+06	1.71622e+06	1.11848e+06	1.05599e+06	1.03934e+06	921931	891824	897102
Indole-3-carboxylic acid	Indoles derivatives	-	-	0.402439	3.07429e-06	-	-	160.04	87.605	-	0.9978	78155.9	80496.7	89592.7	87279	84472.1	75281.5	287991	284634	287053	165409	174549	173751	72998.7	57969.6	64052.7	54725.6	4327.66	54840.1
3-Indoleacetonitrile	Indoles derivatives	-	-	-	-	0.263176	0.00720471	157.078	47.246	+	0.637	447890	30803	326585	479013	315717	352021	768.924	337612	179626	94032.2	284581	119601	136546	130284	142543	89054.9	102443	110138
1-Myristoyl-sn-glycero-3-phosphocholine	Lipids	-	-	-	-	0.414666	0.00666746	467.301	162.985	+	0.8231	28010.5	22018.6	18656.9	41387.3	37209.2	38592.3	21874.3	12934.7	15145.1	23146.7	16525.3	21273.5	53458.7	47878.3	42117.9	31060.3	24227.4	28681.3
1-Palmitoyl-2-oleoyl-phosphatidylglycerol	Lipids	-	-	-	-	0.418195	0.00130645	747.512	83.2575	-	0.9946	481.818	734.604	1951.8	1232.36	1570.07	1122.91	18523	15265.7	15545.7	13719.3	15441.3	17073.1	9740.14	8986.29	8485.88	4907.95	5873	5051.33
Erucamide	Lipids	0.749295	0.000637872	0.587908	0.00143075	-	-	338.344	32.939	+	0.9068	172946	170592	163852	49708.3	43894.3	39913.8	383220	315925	367424	154681	152664	142831	147534	153760	155656	157630	127168	124650
Glycerophosphocholine	Lipids	-	-	0.400776	0.0437629	-	-	239.091	202.592	-	0.9158	176302	382397	136472	136279	200944	140313	318277	236500	345107	197204	212216	129811	152445	86060.4	150882	138639	141721	130871
Hexacosanoic acid	Lipids	-	-	-	-	0.85066	0.000136077	414.431	121.591	+	0.6323	1717.43	1967.41	1208.2	1283.61	1571.65	2546.73	1887.84	1793.68	3011.04	2069.64	3064.78	3801.42	15104.2	12582.9	13124.4	2289.7	2266.45	1538.63
Myristate	Lipids	-	-	0.167592	0.0450282	0.439212	0.000695312	246.245	79.693	+	0.9341	33365.1	28816.2	27152.1	76692.8	70861.7	76522.3	71646.1	72158.3	65695.6	56874.3	64712.8	52802.4	24316.2	27602.4	28277.9	15190.6	14582	15200.7
Palmitaldehyde	Lipids	0.543143	0.00996776	-	-	0.684467	0.000884112	299.258	37.5455	-	0.7906	30645.4	38768.3	28322.1	13912	19035.5	11703.9	7177.17	12343.5	4312.03	30094.4	27442.4	36886.3	37321.5	45584.2	44153.5	9690.08	16706.9	13694.4
Pentadecanoic Acid	Lipids	-	-	-	-	0.528536	0.0068242	241.217	49.4085	-	0.9862	235329	151608	170265	700029	663234	684453	327255	331508	355242	43902.2	68169.2	298806	125271	135324	141368	77182.1	75076.2	37252.8
Hexadecanedioic acid	Lipids	0.228365	0.00250586	0.0736509	0.0342484	0.0480603	0.00920997	331.192	35.915	+	0.6324	945697	990508	924258	841914	848916	833445	791449	790488	763449	692897	742876	736873	527871	530038	529747	496894	500135	514324
1-Methyladenosine	Nucleotides and nucleosides	-	-	0.412621	4.39629e-05	0.235563	0.00269016	282.122	133.381	+	1	3.70404e+06	3.59198e+06	3.46488e+06	4.08052e+06	3.89348e+06	3.79695e+06	755460	736322	710009	434296	444430	414559	1.28062e+06	1.18311e+06	1.16547e+06	968965	918040	887286
2'-Deoxyadenosine	Nucleotides and nucleosides	-	-	0.760308	3.97342e-05	0.254079	0.00359017	252.112	142.613	+	0.9995	1.23073e+07	1.21603e+07	1.10175e+07	2.52367e+07	2.42113e+07	2.31331e+07	3.7305e+06	3.28395e+06	3.40349e+06	861603	832003	803490	5.19576e+06	4.78859e+06	4.57256e+06	3.77031e+06	3.60851e+06	3.47948e+06
2'-Deoxyguanosine	Nucleotides and nucleosides	-	-	0.721538	0.000224494	0.083272	0.0459332	266.089	224.479	-	0.9831	179318	181120	180487	428811	438300	433473	56969.5	61822.3	50763.5	15134.3	16429.1	15651.3	107490	109106	117198	101633	104264	100103
2-Hydroxyadenine	Nucleotides and nucleosides	-	-	0.659352	0.000722619	-	-	152.059	224.296	+	0.9162	212902	214676	214041	449595	461904	453733	53018.1	47743.9	53964.5	11757.1	22191.4	18758.7	134612	116255	110433	122160	117170	116468
5'-Deoxyadenosine	Nucleotides and nucleosides	-	-	0.716707	0.000593238	0.223688	0.000678453	310.114	142.132	-	0.9986	330175	339390	331305	646514	635285	594469	81752	79454.8	65972.1	16788.6	25156	22413.5	159197	167385	154857	125437	122892	125418
Adenine	Nucleotides and nucleosides	-	-	0.553815	0.000539831	0.902592	3.10184e-05	136.064	168.363	+	0.9881	306597	276253	255977	476001	423248	418581	40465.3	36168	37553.4	27063.6	15693.2	18143	295483	273787	257717	25375	20440.5	20943.8
Adenosine	Nucleotides and nucleosides	-	-	0.627304	0.00107108	0.968112	3.96338e-05	268.106	169.108	+	1	3.80457e+06	3.40909e+06	3.17e+06	6.59077e+06	5.61595e+06	5.3535e+06	390839	341967	309097	145527	131638	111148	3.66295e+06	3.24937e+06	3.11584e+06	115625	106100	98055.7
S-Methyl-5'-thioadenosine	Nucleotides and nucleosides	-	-	-	-	0.932485	1.72871e-06	298.099	102.52	+	0.9996	1.66285e+06	1.51884e+06	1.59102e+06	2.02773e+06	1.94522e+06	1.93603e+06	2.3366e+06	2.17943e+06	2.12173e+06	2.32602e+06	2.09115e+06	2.14785e+06	992009	956274	921071	70338.3	61220	62166.8
Thymidine	Nucleotides and nucleosides	-	-	0.426136	0.00127224	0.0544387	0.00511299	241.082	102.488	-	0.7698	2.77534e+06	2.90218e+06	2.84857e+06	5.73178e+06	5.6664e+06	5.89163e+06	583565	590865	507579	307587	347341	310317	917733	922362	935026	882275	881951	859820
3-Hydroxydodecanoic acid	Organic acids and derivatives	-	-	0.467851	0.000105727	-	-	237.149	81.6805	-	0.9631	1.50503e+06	1.68738e+06	1.56722e+06	5.82854e+06	5.94085e+06	5.86858e+06	6.47104e+06	6.87343e+06	6.21379e+06	3.37767e+06	3.47055e+06	3.55969e+06	1.28696e+06	1.65062e+06	1.40421e+06	1.24984e+06	682652	1.35243e+06
Porphobilinogen	Organic nitrogen compounds	-	-	-	-	0.19972	0.000169533	247.064	26.9815	-	0.8899	749751	832712	808569	1.06945e+06	1.06068e+06	1.07941e+06	1.12954e+06	1.18488e+06	1.07385e+06	1.11054e+06	1.1715e+06	1.12776e+06	746554	775746	751452	599711	619583	600345
Protoporphyrin IX	Organic nitrogen compounds	0.632585	0.000926749	-	-	-	-	561.251	374.418	-	0.6851	18563.2	18969.1	20316.1	9322.23	4875.2	7056.97	353984	189906	201452	319987	464094	429469	97439.4	107334	106069	81803.3	131921	89642.1
Biotin	Vitamins	0.299971	0.000393113	-	-	-	-	262.12	262.659	+	0.9524	67231.6	61385.7	64442.2	45637.2	44054.5	45455.4	57110.2	64327.4	56246.8	56565.7	51612.6	52494.2	38570	42027.8	35289.7	41384.7	40899.5	30207.5
Thiamine	Vitamins	-	-	0.143783	0.00403412	0.257102	0.00739052	281.138	205.298	-	0.9997	211415	190181	184354	238789	252710	245031	289039	292771	304476	245113	250344	263396	212124	182642	215342	150345	150853	152050
D-mannitol	Carbohydrates and carbohydrate conjugates	-	-	-	-	-	-			+
Pectin (Galacturonic acid)	Carbohydrates and carbohydrate conjugates	-	-	-	-	-	-			-
D-Xylose	Carbohydrates and carbohydrate conjugates	-	-	-	-	-	-			+
