# Supplementary material for: Opportunistic bacteria with reduced genomes are effective competitors for organic nitrogen compounds in coastal dinoflagellate blooms
Source: Microbiome. 2021 Mar 24;9:71. doi: 10.1186/s40168-021-01022-z (PMC7992965; doi:10.1186/s40168-021-01022-z)
Supplement: Supplementary file 10 — Additional file 9: Table S8. Uptake of the components of DOM via FT-ICR-MS. [file 40168_2021_1022_MOESM10_ESM.xlsx]

## Sheet: Uptake via FT-ICR MS 
Additional file 9: Table S8 Uptake of the components of DOM via FT-ICR-MS. (Note: The green highlighted represent the complete depletion of formulas after the incubations. N/A, not detectable.)
Formula	m/z (detected)	C	H	O	N	S	O/C	H/C	N/C	DBE	P. marinivivus-comsuption	L. algarum-comsuption	L. marina-comsuption	LXJ4-0h	LXJ4-45.5h	HYO3-0h	HYO3-36h	HY2016-0h	HY2016-38h
C13H11O4N3S0	273.068	13	11	4	3	0	0.307692	0.846154	0.230769	10				N/A	0.000174273	0.000102721	0.00010636	N/A	0.000125581
C12H23O4N3S0	273.162	12	23	4	3	0	0.333333	1.91667	0.25	3				N/A	N/A	3.54188e-05	3.51449e-05	6.33331e-05	5.37783e-05
C13H17O4N3S0	279.114	13	17	4	3	0	0.307692	1.30769	0.230769	7				3.25955e-05	N/A	3.42767e-05	N/A	N/A	3.78912e-05
C14H13O4N3S0	287.084	14	13	4	3	0	0.285714	0.928571	0.214286	10				N/A	0.000134726	7.9665e-05	8.14757e-05	N/A	7.6217e-05
C13H25O4N3S0	287.177	13	25	4	3	0	0.307692	1.92308	0.230769	3				N/A	N/A	0.000111773	8.53036e-05	0.000136795	0.000127902
C12H23O5N3S0	289.156	12	23	5	3	0	0.416667	1.91667	0.25	3				3.51104e-05	N/A	7.04676e-05	6.19905e-05	8.08264e-05	8.08752e-05
C14H17O4N3S0	291.115	14	17	4	3	0	0.285714	1.21429	0.214286	8				2.70307e-05	N/A	3.43585e-05	N/A	N/A	N/A
C14H19O4N3S0	293.13	14	19	4	3	0	0.285714	1.35714	0.214286	7				N/A	N/A	4.0431e-05	N/A	N/A	7.2788e-05
C13H21O5N3S0	299.141	13	21	5	3	0	0.384615	1.61538	0.230769	5				0.000104294	4.82848e-05	0.000136205	0.000136463	0.000244901	0.000147771
C14H25O4N3S0	299.177	14	25	4	3	0	0.285714	1.78571	0.214286	4				N/A	N/A	5.68091e-05	3.93003e-05	6.5717e-05	5.94555e-05
C15H15O4N3S0	301.099	15	15	4	3	0	0.266667	1	0.2	10				N/A	9.26671e-05	6.09311e-05	5.30455e-05	N/A	4.76888e-05
C13H23O5N3S0	301.156	13	23	5	3	0	0.384615	1.76923	0.230769	4				4.80408e-05	4.0429e-05	2.59367e-05	N/A	N/A	3.86249e-05
C14H27O4N3S0	301.996	14	27	4	3	0	0.285714	1.92857	0.214286	3				9.19394e-05	N/A	4.44325e-05	6.32403e-05	9.74731e-05	6.81084e-05
C14H13O5N3S0	303.078	14	13	5	3	0	0.357143	0.928571	0.214286	10				N/A	2.37431e-05	2.93776e-05	N/A	N/A	N/A
C12H21O6N3S0	303.136	12	21	6	3	0	0.5	1.75	0.25	4				4.59714e-05	3.07161e-05	5.24014e-05	4.92096e-05	N/A	4.12231e-05
C13H25O5N3S0	303.172	13	25	5	3	0	0.384615	1.92308	0.230769	3				3.1507e-05	N/A	9.20172e-05	8.35308e-05	0.000175441	8.34571e-05
C14H15O5N3S0	305.094	14	15	5	3	0	0.357143	1.07143	0.214286	9				N/A	3.55724e-05	2.75682e-05	3.14817e-05	N/A	3.91446e-05
C14H19O5N3S0	309.125	14	19	5	3	0	0.357143	1.35714	0.214286	7				N/A	2.58652e-05	4.70022e-05	4.41504e-05	5.48767e-05	5.15792e-05
C15H25O4N3S0	311.177	15	25	4	3	0	0.266667	1.66667	0.2	5				0.000100431	N/A	3.73648e-05	3.98801e-05	N/A	N/A
C14H23O5N3S0	313.491	14	23	5	3	0	0.357143	1.64286	0.214286	5				0.000188459	4.51182e-05	4.41517e-05	3.96404e-05	0.000290783	0.000246346
C16H17O4N3S0	315.115	16	17	4	3	0	0.25	1.0625	0.1875	10				6.45372e-05	5.29532e-05	4.67841e-05	4.58904e-05	N/A	5.33784e-05
C13H21O6N3S0	315.136	13	21	6	3	0	0.461538	1.61538	0.230769	5				5.3494e-05	3.65379e-05	7.13955e-05	4.70807e-05	8.24655e-05	6.95282e-05
C14H25O5N3S0	315.172	14	25	5	3	0	0.357143	1.78571	0.214286	4				0.000103919	3.26979e-05	9.41444e-05	0.000105669	0.000179546	0.000104343
C15H29O4N3S0	315.811	15	29	4	3	0	0.266667	1.93333	0.2	3				4.76094e-05	N/A	5.5969e-05	5.95329e-05	6.03434e-05	0.000245326
C14H27O5N3S0	317.188	14	27	5	3	0	0.357143	1.92857	0.214286	3				6.74226e-05	N/A	0.000188218	0.000175873	0.000329203	0.00018572
C13H23O6N3S0	317.319	13	23	6	3	0	0.461538	1.76923	0.230769	4				0.000122651	6.626e-05	3.40735e-05	0.000196406	0.000275185	0.000244915
C15H17O5N3S0	319.11	15	17	5	3	0	0.333333	1.13333	0.2	9				5.64931e-05	2.51994e-05	4.61896e-05	5.74534e-05	N/A	6.77739e-05
C13H25O6N3S0	319.167	13	25	6	3	0	0.461538	1.92308	0.230769	3				2.6203e-05	N/A	5.25796e-05	4.62737e-05	7.32414e-05	3.7123e-05
C15H19O5N3S0	321.125	15	19	5	3	0	0.333333	1.26667	0.2	8				3.85636e-05	N/A	3.36228e-05	N/A	N/A	N/A
C16H23O4N3S0	321.161	16	23	4	3	0	0.25	1.4375	0.1875	7				N/A	N/A	4.1467e-05	3.63118e-05	N/A	N/A
C15H21O5N3S0	323.141	15	21	5	3	0	0.333333	1.4	0.2	7				N/A	N/A	8.37139e-05	4.94844e-05	6.74737e-05	5.28435e-05
C16H25O4N3S0	323.177	16	25	4	3	0	0.25	1.5625	0.1875	6				3.58522e-05	N/A	5.68807e-05	4.02324e-05	0.000140692	0.000150683
C15H23O5N3S0	325.156	15	23	5	3	0	0.333333	1.53333	0.2	6				4.70884e-05	3.50951e-05	4.80804e-05	N/A	N/A	N/A
C16H27O4N3S0	325.192	16	27	4	3	0	0.25	1.6875	0.1875	5				7.02415e-05	N/A	5.64345e-05	N/A	7.73441e-05	5.76772e-05
C17H17O4N3S0	327.115	17	17	4	3	0	0.235294	1	0.176471	11				3.59707e-05	3.15509e-05	4.14415e-05	2.79497e-05	N/A	4.45535e-05
C14H21O6N3S0	327.136	14	21	6	3	0	0.428571	1.5	0.214286	6				5.75473e-05	2.87685e-05	3.72786e-05	3.74698e-05	7.36639e-05	N/A
C15H25O5N3S0	327.172	15	25	5	3	0	0.333333	1.66667	0.2	5				8.33394e-05	4.785e-05	9.41176e-05	7.17667e-05	0.000126139	7.49247e-05
C16H29O4N3S0	327.208	16	29	4	3	0	0.25	1.8125	0.1875	4				4.64768e-05	N/A	4.02332e-05	4.83458e-05	0.000113296	N/A
C17H19O4N3S0	329.131	17	19	4	3	0	0.235294	1.11765	0.176471	10				N/A	5.38072e-05	4.37123e-05	3.05858e-05	N/A	N/A
C15H27O5N3S0	329.188	15	27	5	3	0	0.333333	1.8	0.2	4				0.000110785	4.25603e-05	8.4376e-05	6.98395e-05	0.000110466	9.73134e-05
C16H31O4N3S0	329.224	16	31	4	3	0	0.25	1.9375	0.1875	3				4.69614e-05	N/A	0.000138573	0.000134164	0.000195594	0.00020321
C14H23O6N3S0	329.653	14	23	6	3	0	0.428571	1.64286	0.214286	5				0.000326914	0.000172014	5.37348e-05	3.99104e-05	0.000530505	7.26743e-05
C15H13O6N3S0	331.073	15	13	6	3	0	0.4	0.866667	0.2	11				N/A	N/A	2.83663e-05	N/A	N/A	N/A
C16H17O5N3S0	331.109	16	17	5	3	0	0.3125	1.0625	0.1875	10				3.75741e-05	2.91523e-05	3.22759e-05	3.8294e-05	6.23896e-05	4.18342e-05
C14H25O6N3S0	331.669	14	25	6	3	0	0.428571	1.78571	0.214286	4				0.000108519	7.30915e-05	4.47726e-05	2.95647e-05	0.000420501	8.09274e-05
C15H29O5N3S0	332.006	15	29	5	3	0	0.333333	1.93333	0.2	3				0.000153637	N/A	7.76513e-05	9.19475e-05	0.000139409	0.000114553
C16H19O5N3S0	333.125	16	19	5	3	0	0.3125	1.1875	0.1875	9				5.21291e-05	3.43128e-05	6.80165e-05	6.12068e-05	0.000136002	5.5895e-05
C13H23O7N3S0	333.146	13	23	7	3	0	0.538462	1.76923	0.230769	4				3.72512e-05	N/A	7.16059e-05	7.26567e-05	0.000110682	9.28463e-05
C17H23O4N3S0	333.162	17	23	4	3	0	0.235294	1.35294	0.176471	8				6.24292e-05	N/A	4.44494e-05	3.07574e-05	N/A	5.38537e-05
C14H27O6N3S0	333.183	14	27	6	3	0	0.428571	1.92857	0.214286	3				2.50603e-05	N/A	3.48404e-05	3.56426e-05	7.83396e-05	N/A
C15H17O6N3S0	335.105	15	17	6	3	0	0.4	1.13333	0.2	9				3.17086e-05	5.67849e-05	2.69094e-05	3.57514e-05	N/A	N/A
C17H25O4N3S0	335.177	17	25	4	3	0	0.235294	1.47059	0.176471	7				N/A	N/A	0.000149411	0.000145773	0.000162031	8.12762e-05
C15H19O6N3S0	337.12	15	19	6	3	0	0.4	1.26667	0.2	8				3.42387e-05	2.6318e-05	4.3296e-05	3.81721e-05	6.69997e-05	4.07554e-05
C16H23O5N3S0	337.156	16	23	5	3	0	0.3125	1.4375	0.1875	7				2.6393e-05	2.83926e-05	8.25695e-05	6.95562e-05	0.000123339	7.11218e-05
C15H21O6N3S0	339.136	15	21	6	3	0	0.4	1.4	0.2	7				4.27227e-05	N/A	4.43584e-05	5.82604e-05	9.2824e-05	5.71334e-05
C16H25O5N3S0	339.172	16	25	5	3	0	0.3125	1.5625	0.1875	6				8.78771e-05	5.64422e-05	7.37527e-05	6.57918e-05	9.0402e-05	8.83532e-05
C14H19O7N3S0	341.115	14	19	7	3	0	0.5	1.35714	0.214286	7				N/A	N/A	2.94954e-05	N/A	N/A	N/A
C15H23O6N3S0	341.151	15	23	6	3	0	0.4	1.53333	0.2	6				5.83617e-05	3.31177e-05	3.29096e-05	N/A	N/A	4.86865e-05
C17H31O4N3S0	341.224	17	31	4	3	0	0.235294	1.82353	0.176471	4				N/A	N/A	6.37662e-05	5.16341e-05	7.91896e-05	5.76311e-05
C16H27O5N3S0	341.689	16	27	5	3	0	0.3125	1.6875	0.1875	5				0.000315897	0.000111288	9.19231e-05	8.05759e-05	0.000489999	5.51266e-05
C14H21O7N3S0	343.131	14	21	7	3	0	0.5	1.5	0.214286	6				3.27269e-05	4.14075e-05	4.35152e-05	3.07055e-05	5.74344e-05	N/A
C15H25O6N3S0	343.502	15	25	6	3	0	0.4	1.66667	0.2	5				0.000328781	0.000102311	4.69013e-05	3.78148e-05	0.000309768	0.000229412
C17H33O4N3S0	343.842	17	33	4	3	0	0.235294	1.94118	0.176471	3				5.17603e-05	N/A	6.50179e-05	5.47628e-05	0.000355427	7.30813e-05
C14H23O7N3S0	345.146	14	23	7	3	0	0.5	1.64286	0.214286	5				5.81415e-05	5.64882e-05	6.29596e-05	5.62835e-05	9.12016e-05	5.88847e-05
C15H27O6N3S0	345.852	15	27	6	3	0	0.4	1.8	0.2	4				0.000182913	6.33462e-05	0.000116929	9.91655e-05	0.000117984	0.000137494
C16H31O5N3S0	345.821	16	31	5	3	0	0.3125	1.9375	0.1875	3				9.85255e-05	N/A	4.30208e-05	4.67231e-05	0.000370962	4.44997e-05
C16H17O6N3S0	347.105	16	17	6	3	0	0.375	1.0625	0.1875	10				5.5462e-05	3.40958e-05	3.19134e-05	3.71379e-05	N/A	6.28339e-05
C17H21O5N3S0	347.141	17	21	5	3	0	0.294118	1.23529	0.176471	9				5.03462e-05	N/A	6.16367e-05	4.53885e-05	N/A	5.39436e-05
C14H25O7N3S0	347.162	14	25	7	3	0	0.5	1.78571	0.214286	4				9.45042e-05	4.71633e-05	0.000214741	0.000169709	0.000204979	0.000154043
C15H15O7N3S0	349.084	15	15	7	3	0	0.466667	1	0.2	10				N/A	N/A	3.09432e-05	N/A	N/A	N/A
C16H19O6N3S0	349.12	16	19	6	3	0	0.375	1.1875	0.1875	9				4.36939e-05	6.0507e-05	5.19538e-05	4.40183e-05	6.06707e-05	5.22405e-05
C17H23O5N3S0	349.157	17	23	5	3	0	0.294118	1.35294	0.176471	8				5.56477e-05	3.9293e-05	5.73239e-05	6.98874e-05	0.000107008	5.5728e-05
C18H27O4N3S0	349.193	18	27	4	3	0	0.222222	1.5	0.166667	7				3.62982e-05	N/A	7.68151e-05	7.30599e-05	9.56823e-05	6.06189e-05
C16H21O6N3S0	351.136	16	21	6	3	0	0.375	1.3125	0.1875	8				N/A	3.55142e-05	0.000144572	0.000110849	0.000134476	0.000105862
C17H25O5N3S0	351.172	17	25	5	3	0	0.294118	1.47059	0.176471	7				N/A	N/A	0.000195052	0.000142509	0.000210278	0.000148819
C18H29O4N3S0	351.208	18	29	4	3	0	0.222222	1.61111	0.166667	6				7.48994e-05	N/A	6.65942e-05	N/A	N/A	8.9374e-05
C16H23O6N3S0	353.151	16	23	6	3	0	0.375	1.4375	0.1875	7				4.79112e-05	N/A	4.86143e-05	5.25349e-05	0.000136569	5.52768e-05
C17H27O5N3S0	353.188	17	27	5	3	0	0.294118	1.58824	0.176471	6				4.17499e-05	3.33705e-05	2.79232e-05	N/A	N/A	N/A
C18H31O4N3S0	353.224	18	31	4	3	0	0.222222	1.72222	0.166667	5				0.000130898	N/A	0.000159533	N/A	N/A	9.98126e-05
C17H29O5N3S0	355.705	17	29	5	3	0	0.294118	1.70588	0.176471	5				0.000305648	0.00017577	8.75454e-05	8.98219e-05	0.000430547	8.66245e-05
C15H23O7N3S0	357.146	15	23	7	3	0	0.466667	1.53333	0.2	6				0.000148131	6.95892e-05	0.000146366	0.000127184	0.000148708	0.00014143
C16H27O6N3S0	357.183	16	27	6	3	0	0.375	1.6875	0.1875	5				0.000146427	5.58938e-05	0.000110216	0.000102631	0.000148869	0.000129566
C18H35O4N3S0	357.256	18	35	4	3	0	0.222222	1.94444	0.166667	3				3.34926e-05	N/A	0.000161873	0.000186865	0.000198303	0.000198195
C17H31O5N3S0	357.42	17	31	5	3	0	0.294118	1.82353	0.176471	4				5.9714e-05	N/A	3.08909e-05	0.000225041	0.000184579	0.000152288
C14H21O8N3S0	359.126	14	21	8	3	0	0.571429	1.5	0.214286	6				N/A	3.19656e-05	2.86949e-05	N/A	N/A	N/A
C15H25O7N3S0	359.162	15	25	7	3	0	0.466667	1.66667	0.2	5				9.11312e-05	8.67616e-05	6.95129e-05	4.21273e-05	8.63055e-05	7.87831e-05
C16H29O6N3S0	359.867	16	29	6	3	0	0.375	1.8125	0.1875	4				0.000257709	2.95049e-05	0.000154012	0.000134896	0.000177683	0.000131379
C17H19O6N3S0	361.12	17	19	6	3	0	0.352941	1.11765	0.176471	10				3.95847e-05	4.74344e-05	3.70015e-05	N/A	N/A	N/A
C14H23O8N3S0	361.141	14	23	8	3	0	0.571429	1.64286	0.214286	5				5.83076e-05	7.56344e-05	4.87447e-05	N/A	7.80834e-05	7.37757e-05
C15H27O7N3S0	361.178	15	27	7	3	0	0.466667	1.8	0.2	4				0.000133775	6.03601e-05	0.000217318	0.000205224	0.000254021	0.000198826
C19H27O4N3S0	361.193	19	27	4	3	0	0.210526	1.42105	0.157895	8				N/A	N/A	3.51485e-05	4.14023e-05	N/A	N/A
C16H17O7N3S0	363.099	16	17	7	3	0	0.4375	1.0625	0.1875	10				3.33488e-05	3.81086e-05	3.01532e-05	3.80735e-05	N/A	6.86759e-05
C17H21O6N3S0	363.136	17	21	6	3	0	0.352941	1.23529	0.176471	9				5.01705e-05	4.00861e-05	6.88712e-05	3.99937e-05	N/A	8.72848e-05
C18H25O5N3S0	363.172	18	25	5	3	0	0.277778	1.38889	0.166667	8				5.14812e-05	3.19608e-05	3.00945e-05	5.47073e-05	N/A	6.73099e-05
C19H29O4N3S0	363.208	19	29	4	3	0	0.210526	1.52632	0.157895	7				2.96043e-05	N/A	4.94818e-05	4.75738e-05	N/A	N/A
C16H19O7N3S0	365.115	16	19	7	3	0	0.4375	1.1875	0.1875	9				5.69818e-05	5.6775e-05	3.61475e-05	3.51127e-05	N/A	N/A
C17H23O6N3S0	365.151	17	23	6	3	0	0.352941	1.35294	0.176471	8				5.55852e-05	4.35469e-05	0.000160095	0.000131738	0.000159858	0.000120615
C18H27O5N3S0	365.589	18	27	5	3	0	0.277778	1.5	0.166667	7				5.03366e-05	N/A	8.25267e-05	7.10442e-05	0.000302482	0.000245298
C16H21O7N3S0	367.131	16	21	7	3	0	0.4375	1.3125	0.1875	8				3.94495e-05	3.94661e-05	0.000120615	0.000107498	0.000156082	0.000109385
C17H25O6N3S0	367.167	17	25	6	3	0	0.352941	1.47059	0.176471	7				3.7812e-05	2.74321e-05	6.57264e-05	4.72778e-05	8.85175e-05	7.69065e-05
C16H23O7N3S0	369.146	16	23	7	3	0	0.4375	1.4375	0.1875	7				N/A	2.84299e-05	4.22933e-05	5.64455e-05	N/A	5.03827e-05
C18H31O5N3S0	369.219	18	31	5	3	0	0.277778	1.72222	0.166667	5				8.68425e-05	6.78399e-05	8.12437e-05	N/A	N/A	7.83732e-05
C16H25O7N3S0	371.162	16	25	7	3	0	0.4375	1.5625	0.1875	6				0.000185033	9.96879e-05	0.000184008	0.000157123	0.000195574	0.000159629
C17H29O6N3S0	371.198	17	29	6	3	0	0.352941	1.70588	0.176471	5				8.47246e-05	4.59048e-05	7.69148e-05	7.88704e-05	0.00011119	7.66456e-05
C18H19O6N3S0	373.12	18	19	6	3	0	0.333333	1.05556	0.166667	11				3.62715e-05	N/A	2.97213e-05	3.35636e-05	N/A	N/A
C15H23O8N3S0	373.141	15	23	8	3	0	0.533333	1.53333	0.2	6				4.30021e-05	3.50818e-05	3.97092e-05	N/A	N/A	4.27368e-05
C19H23O5N3S0	373.157	19	23	5	3	0	0.263158	1.21053	0.157895	10				3.37795e-05	2.93046e-05	3.10281e-05	3.7744e-05	6.00067e-05	N/A
C16H27O7N3S0	373.178	16	27	7	3	0	0.4375	1.6875	0.1875	5				8.74052e-05	7.03049e-05	6.66458e-05	5.20883e-05	7.11996e-05	9.07839e-05
C17H31O6N3S0	373.883	17	31	6	3	0	0.352941	1.82353	0.176471	4				0.00028681	8.28082e-05	0.000176616	0.000140122	0.000173395	0.000137617
C15H25O8N3S0	375.157	15	25	8	3	0	0.533333	1.66667	0.2	5				0.000309401	0.000386925	0.000134847	0.000104344	0.000216865	0.00011972
C19H25O5N3S0	375.172	19	25	5	3	0	0.263158	1.31579	0.157895	9				3.33151e-05	3.10314e-05	0.000111691	8.49359e-05	N/A	6.75712e-05
C20H29O4N3S0	375.208	20	29	4	3	0	0.2	1.45	0.15	8				4.08607e-05	N/A	8.44673e-05	7.04269e-05	N/A	7.71152e-05
C17H19O7N3S0	377.115	17	19	7	3	0	0.411765	1.11765	0.176471	10				5.36925e-05	5.74764e-05	3.03975e-05	5.87044e-05	N/A	N/A
C18H23O6N3S0	377.151	18	23	6	3	0	0.333333	1.27778	0.166667	9				0.000135925	3.70976e-05	9.65731e-05	6.99259e-05	9.43921e-05	4.63236e-05
C19H27O5N3S0	377.188	19	27	5	3	0	0.263158	1.42105	0.157895	8				N/A	N/A	4.16944e-05	4.08126e-05	7.8666e-05	6.72693e-05
C20H31O4N3S0	377.224	20	31	4	3	0	0.2	1.55	0.15	7				N/A	N/A	0.000125283	0.000127978	N/A	0.000132096
C17H21O7N3S0	379.131	17	21	7	3	0	0.411765	1.23529	0.176471	9				6.43317e-05	4.75671e-05	5.97647e-05	5.45178e-05	N/A	5.88756e-05
C18H25O6N3S0	379.167	18	25	6	3	0	0.333333	1.38889	0.166667	8				8.12424e-05	4.8568e-05	0.000156888	0.000146417	0.00019991	0.000164495
C19H29O5N3S0	379.203	19	29	5	3	0	0.263158	1.52632	0.157895	7				4.33755e-05	2.78652e-05	0.000108097	0.000145588	0.000190113	0.000139244
C17H23O7N3S0	381.146	17	23	7	3	0	0.411765	1.35294	0.176471	8				7.36646e-05	6.04406e-05	0.000195364	0.000159458	0.000227315	0.000164947
C18H27O6N3S0	381.183	18	27	6	3	0	0.333333	1.5	0.166667	7				6.47926e-05	4.9644e-05	0.000175122	0.000162985	0.000189158	0.000163973
C17H25O7N3S0	383.162	17	25	7	3	0	0.411765	1.47059	0.176471	7				6.74936e-05	3.69752e-05	8.96766e-05	7.56396e-05	N/A	5.97762e-05
C19H19O6N3S0	385.12	19	19	6	3	0	0.315789	1	0.157895	12				N/A	N/A	6.50942e-05	0.000111237	N/A	N/A
C20H23O5N3S0	385.157	20	23	5	3	0	0.25	1.15	0.15	11				N/A	N/A	4.55846e-05	4.8873e-05	N/A	N/A
C17H27O7N3S0	385.178	17	27	7	3	0	0.411765	1.58824	0.176471	6				4.92239e-05	3.97046e-05	3.41392e-05	3.2437e-05	N/A	N/A
C18H31O6N3S0	385.214	18	31	6	3	0	0.333333	1.72222	0.166667	5				N/A	N/A	4.44672e-05	N/A	9.1791e-05	7.80519e-05
C19H21O6N3S0	387.136	19	21	6	3	0	0.315789	1.10526	0.157895	11				4.21259e-05	3.79465e-05	5.61821e-05	0.00010657	N/A	N/A
C16H25O8N3S0	387.157	16	25	8	3	0	0.5	1.5625	0.1875	6				6.00229e-05	4.16931e-05	3.76204e-05	N/A	8.03413e-05	5.77393e-05
C20H25O5N3S0	387.172	20	25	5	3	0	0.25	1.25	0.15	10				3.50313e-05	6.06523e-05	3.88282e-05	4.11582e-05	N/A	N/A
C17H29O7N3S0	387.193	17	29	7	3	0	0.411765	1.70588	0.176471	5				9.27121e-05	4.71013e-05	6.90067e-05	9.33215e-05	0.000130464	0.00012454
C18H19O7N3S0	389.115	18	19	7	3	0	0.388889	1.05556	0.166667	11				N/A	3.09652e-05	3.69748e-05	3.61974e-05	N/A	N/A
C19H23O6N3S0	389.151	19	23	6	3	0	0.315789	1.21053	0.157895	10				3.85408e-05	4.28863e-05	4.14109e-05	4.92114e-05	N/A	N/A
C16H27O8N3S0	389.172	16	27	8	3	0	0.5	1.6875	0.1875	5				0.000875366	0.00148448	0.000189739	0.000184622	0.000246803	0.000166134
C20H27O5N3S0	389.188	20	27	5	3	0	0.25	1.35	0.15	9				8.06505e-05	3.52836e-05	0.000186928	0.000152458	0.000133088	0.00010089
C18H21O7N3S0	391.131	18	21	7	3	0	0.388889	1.16667	0.166667	10				5.47141e-05	6.64878e-05	6.57557e-05	6.43713e-05	N/A	N/A
C19H25O6N3S0	391.167	19	25	6	3	0	0.315789	1.31579	0.157895	9				6.41973e-05	3.32285e-05	8.72965e-05	8.51243e-05	0.000126933	7.41484e-05
C20H29O5N3S0	391.203	20	29	5	3	0	0.25	1.45	0.15	8				4.26323e-05	N/A	5.27191e-05	5.24084e-05	0.000113075	N/A
C21H33O4N3S0	391.24	21	33	4	3	0	0.190476	1.57143	0.142857	7				N/A	N/A	5.18499e-05	7.49674e-05	N/A	6.37229e-05
C18H23O7N3S0	393.146	18	23	7	3	0	0.388889	1.27778	0.166667	9				8.10812e-05	6.45376e-05	8.4604e-05	5.02248e-05	9.22395e-05	9.88539e-05
C20H31O5N3S0	393.219	20	31	5	3	0	0.25	1.55	0.15	7				N/A	N/A	0.000109491	N/A	0.000174422	0.000123079
C19H27O6N3S0	393.517	19	27	6	3	0	0.315789	1.42105	0.157895	8				0.000330758	0.000262338	8.53871e-05	9.26881e-05	0.000445357	0.000302823
C19H29O6N3S0	395.198	19	29	6	3	0	0.315789	1.52632	0.157895	7				6.79993e-05	N/A	0.000103429	9.87555e-05	0.000126298	8.64774e-05
C18H25O7N3S0	395.764	18	25	7	3	0	0.388889	1.38889	0.166667	8				6.65396e-05	N/A	0.00013072	0.00011566	0.000398191	9.27986e-05
C17H23O8N3S0	397.141	17	23	8	3	0	0.470588	1.35294	0.176471	8				6.14308e-05	4.88396e-05	4.57799e-05	N/A	6.90353e-05	4.7949e-05
C21H25O5N3S0	399.172	21	25	5	3	0	0.238095	1.19048	0.142857	11				3.39427e-05	N/A	5.52356e-05	3.18172e-05	N/A	N/A
C18H29O7N3S0	399.193	18	29	7	3	0	0.388889	1.61111	0.166667	6				4.20495e-05	N/A	3.87765e-05	N/A	N/A	5.21918e-05
C19H33O6N3S0	399.23	19	33	6	3	0	0.315789	1.73684	0.157895	5				0.00010076	N/A	5.38508e-05	5.3143e-05	9.91014e-05	8.54652e-05
C19H19O7N3S0	401.115	19	19	7	3	0	0.368421	1	0.157895	12				N/A	4.18765e-05	3.75078e-05	5.8693e-05	N/A	N/A
C20H23O6N3S0	401.151	20	23	6	3	0	0.3	1.15	0.15	11				4.00541e-05	3.93227e-05	4.54837e-05	N/A	N/A	4.79769e-05
C17H27O8N3S0	401.172	17	27	8	3	0	0.470588	1.58824	0.176471	6				0.000116325	9.87343e-05	5.20933e-05	4.31434e-05	9.63787e-05	6.81022e-05
C18H31O7N3S0	401.209	18	31	7	3	0	0.388889	1.72222	0.166667	5				6.40407e-05	N/A	8.17209e-05	4.41253e-05	9.92595e-05	0.000109354
C18H17O8N3S0	403.094	18	17	8	3	0	0.444444	0.944444	0.166667	12				N/A	N/A	3.98058e-05	3.98138e-05	N/A	N/A
C19H21O7N3S0	403.131	19	21	7	3	0	0.368421	1.10526	0.157895	11				4.55988e-05	5.65729e-05	0.000125857	0.000189621	N/A	N/A
C20H25O6N3S0	403.167	20	25	6	3	0	0.3	1.25	0.15	10				3.51757e-05	6.21482e-05	4.26373e-05	N/A	N/A	N/A
C19H23O7N3S0	405.146	19	23	7	3	0	0.368421	1.21053	0.157895	10				8.04609e-05	6.91501e-05	8.69272e-05	0.000139993	0.000134379	4.752e-05
C20H27O6N3S0	405.183	20	27	6	3	0	0.3	1.35	0.15	9				4.43098e-05	3.67034e-05	5.49511e-05	6.20921e-05	7.12863e-05	6.04143e-05
C18H21O8N3S0	407.126	18	21	8	3	0	0.444444	1.16667	0.166667	10				4.67238e-05	6.52189e-05	4.44088e-05	4.75157e-05	N/A	N/A
C19H25O7N3S0	407.162	19	25	7	3	0	0.368421	1.31579	0.157895	9				7.51888e-05	6.99467e-05	6.34857e-05	5.63127e-05	9.20225e-05	5.39998e-05
C21H33O5N3S0	407.235	21	33	5	3	0	0.238095	1.57143	0.142857	7				N/A	N/A	5.77611e-05	7.87443e-05	N/A	9.97809e-05
C20H29O6N3S0	407.399	20	29	6	3	0	0.3	1.45	0.15	8				6.88893e-05	N/A	0.000100926	0.000238209	0.000261313	0.000226327
C18H23O8N3S0	409.141	18	23	8	3	0	0.444444	1.27778	0.166667	9				3.7144e-05	6.10594e-05	0.000115316	0.000100983	9.90486e-05	8.88465e-05
C19H27O7N3S0	409.178	19	27	7	3	0	0.368421	1.42105	0.157895	8				7.76588e-05	3.27064e-05	0.000284606	0.000235897	0.00032815	0.00026552
C18H25O8N3S0	411.157	18	25	8	3	0	0.444444	1.38889	0.166667	8				4.8199e-05	N/A	3.33507e-05	5.04363e-05	N/A	5.402e-05
C21H23O6N3S0	413.152	21	23	6	3	0	0.285714	1.09524	0.142857	12				4.22614e-05	3.47368e-05	0.000102328	0.000176192	N/A	N/A
C19H31O7N3S0	413.209	19	31	7	3	0	0.368421	1.63158	0.157895	6				6.49193e-05	N/A	4.9981e-05	4.24217e-05	N/A	5.35655e-05
C21H25O6N3S0	415.167	21	25	6	3	0	0.285714	1.19048	0.142857	11				6.8616e-05	6.46254e-05	9.01577e-05	0.000139621	N/A	5.54877e-05
C18H29O8N3S0	415.188	18	29	8	3	0	0.444444	1.61111	0.166667	6				0.000109403	7.21171e-05	6.2125e-05	3.99095e-05	N/A	6.26093e-05
C19H19O8N3S0	417.11	19	19	8	3	0	0.421053	1	0.157895	12				3.01347e-05	3.99296e-05	4.73575e-05	N/A	N/A	N/A
C20H23O7N3S0	417.146	20	23	7	3	0	0.35	1.15	0.15	11				5.31653e-05	7.30076e-05	6.1903e-05	5.33484e-05	N/A	4.50897e-05
C21H27O6N3S0	417.183	21	27	6	3	0	0.285714	1.28571	0.142857	10				4.96599e-05	5.04949e-05	3.36918e-05	3.69662e-05	N/A	N/A
C19H21O8N3S0	419.126	19	21	8	3	0	0.421053	1.10526	0.157895	11				4.17691e-05	5.90756e-05	7.83571e-05	0.0001121	N/A	N/A
C20H25O7N3S0	419.162	20	25	7	3	0	0.35	1.25	0.15	10				6.33444e-05	5.43472e-05	4.42185e-05	4.36253e-05	N/A	6.24188e-05
C19H23O8N3S0	421.141	19	23	8	3	0	0.421053	1.21053	0.157895	10				6.62394e-05	9.02065e-05	7.78659e-05	9.97152e-05	N/A	6.04048e-05
C18H21O9N3S0	423.121	18	21	9	3	0	0.5	1.16667	0.166667	10				5.67959e-05	5.09706e-05	3.38148e-05	N/A	N/A	N/A
C19H25O8N3S0	423.157	19	25	8	3	0	0.421053	1.31579	0.157895	9				0.000633421	0.000333013	0.000129195	0.000116293	0.000118518	0.000107742
C20H29O7N3S0	423.193	20	29	7	3	0	0.35	1.45	0.15	8				5.99993e-05	N/A	0.000168866	0.000161714	0.000259803	0.000181042
C19H27O8N3S0	425.173	19	27	8	3	0	0.421053	1.42105	0.157895	8				5.26952e-05	3.709e-05	3.26833e-05	5.07985e-05	N/A	N/A
C22H25O6N3S0	427.167	22	25	6	3	0	0.272727	1.13636	0.136364	12				4.54947e-05	N/A	8.65952e-05	7.39638e-05	N/A	7.09789e-05
C21H23O7N3S0	429.147	21	23	7	3	0	0.333333	1.09524	0.142857	12				N/A	4.918e-05	5.69985e-05	7.92678e-05	N/A	N/A
C22H27O6N3S0	429.183	22	27	6	3	0	0.272727	1.22727	0.136364	11				3.44369e-05	4.2142e-05	7.45694e-05	7.34606e-05	N/A	5.92579e-05
C19H31O8N3S0	429.204	19	31	8	3	0	0.421053	1.63158	0.157895	6				5.35956e-05	3.5996e-05	4.56042e-05	5.08644e-05	N/A	6.81128e-05
C21H25O7N3S0	431.363	21	25	7	3	0	0.333333	1.19048	0.142857	11				9.07829e-05	0.000109501	0.000236848	0.000275848	7.48867e-05	N/A
C20H23O8N3S0	433.141	20	23	8	3	0	0.4	1.15	0.15	11				5.53295e-05	6.41156e-05	4.43008e-05	6.41007e-05	N/A	N/A
C21H27O7N3S0	433.178	21	27	7	3	0	0.333333	1.28571	0.142857	10				8.25999e-05	0.000100663	6.44738e-05	7.64357e-05	7.37289e-05	N/A
C19H21O9N3S0	435.121	19	21	9	3	0	0.473684	1.10526	0.157895	11				4.8602e-05	5.09369e-05	5.00101e-05	5.53485e-05	N/A	N/A
C20H25O8N3S0	435.157	20	25	8	3	0	0.4	1.25	0.15	10				5.84478e-05	7.38751e-05	4.19094e-05	5.60177e-05	N/A	6.34536e-05
C21H29O7N3S0	435.193	21	29	7	3	0	0.333333	1.38095	0.142857	9				3.33804e-05	4.38644e-05	4.897e-05	4.08177e-05	6.57399e-05	4.80134e-05
C20H27O8N3S0	437.172	20	27	8	3	0	0.4	1.35	0.15	9				3.79952e-05	6.82268e-05	5.07841e-05	5.10509e-05	N/A	N/A
C23H27O6N3S0	441.183	23	27	6	3	0	0.26087	1.17391	0.130435	12				4.16043e-05	N/A	5.19915e-05	0.000115433	N/A	6.11804e-05
C22H25O7N3S0	443.162	22	25	7	3	0	0.318182	1.13636	0.136364	12				3.72524e-05	4.80572e-05	5.80093e-05	8.52145e-05	N/A	6.14376e-05
C23H29O6N3S0	443.198	23	29	6	3	0	0.26087	1.26087	0.130435	11				N/A	N/A	4.51305e-05	3.68185e-05	N/A	5.76404e-05
C21H23O8N3S0	445.141	21	23	8	3	0	0.380952	1.09524	0.142857	12				N/A	4.29774e-05	4.27326e-05	7.34253e-05	N/A	N/A
C22H27O7N3S0	445.178	22	27	7	3	0	0.318182	1.22727	0.136364	11				4.62941e-05	6.10241e-05	0.000109711	0.000147509	N/A	4.38143e-05
C23H31O6N3S0	445.214	23	31	6	3	0	0.26087	1.34783	0.130435	10				N/A	2.96431e-05	3.56698e-05	3.83233e-05	N/A	N/A
C20H21O9N3S0	447.121	20	21	9	3	0	0.45	1.05	0.15	12				N/A	4.95663e-05	4.58786e-05	3.61124e-05	N/A	N/A
C21H25O8N3S0	447.157	21	25	8	3	0	0.380952	1.19048	0.142857	11				6.67358e-05	7.95299e-05	0.000128119	0.000223566	N/A	7.07467e-05
C22H29O7N3S0	447.193	22	29	7	3	0	0.318182	1.31818	0.136364	10				4.13387e-05	6.02252e-05	5.01377e-05	5.01276e-05	N/A	6.62938e-05
C19H19O10N3S0	449.1	19	19	10	3	0	0.526316	1	0.157895	12				3.12273e-05	3.75786e-05	3.1907e-05	N/A	N/A	N/A
C21H27O8N3S0	449.173	21	27	8	3	0	0.380952	1.28571	0.142857	10				N/A	7.86055e-05	0.00010104	0.000115377	N/A	N/A
C22H31O7N3S0	449.209	22	31	7	3	0	0.318182	1.40909	0.136364	9				N/A	N/A	3.73225e-05	N/A	7.2138e-05	4.46565e-05
C19H21O10N3S0	451.116	19	21	10	3	0	0.526316	1.10526	0.157895	11				3.58436e-05	4.73838e-05	3.80932e-05	4.57469e-05	N/A	N/A
C20H25O9N3S0	451.152	20	25	9	3	0	0.45	1.25	0.15	10				5.75571e-05	4.84453e-05	6.4483e-05	5.99747e-05	N/A	5.96308e-05
C21H29O8N3S0	451.188	21	29	8	3	0	0.380952	1.38095	0.142857	9				6.59592e-05	5.54904e-05	5.45817e-05	6.91598e-05	N/A	N/A
C19H23O10N3S0	453.131	19	23	10	3	0	0.526316	1.21053	0.157895	10				3.61825e-05	4.9774e-05	5.91683e-05	4.19241e-05	N/A	N/A
C20H27O9N3S0	453.167	20	27	9	3	0	0.45	1.35	0.15	9				4.61852e-05	5.62059e-05	4.50707e-05	N/A	N/A	5.38825e-05
C23H25O7N3S0	455.162	23	25	7	3	0	0.304348	1.08696	0.130435	13				3.00426e-05	3.57261e-05	0.00012292	0.00016421	N/A	N/A
C22H23O8N3S0	457.141	22	23	8	3	0	0.363636	1.04545	0.136364	13				N/A	3.96095e-05	3.52485e-05	N/A	N/A	N/A
C23H27O7N3S0	457.579	23	27	7	3	0	0.304348	1.17391	0.130435	12				5.49725e-05	5.70475e-05	9.68151e-05	0.000125728	N/A	8.95244e-05
C22H25O8N3S0	459.157	22	25	8	3	0	0.363636	1.13636	0.136364	12				3.72362e-05	4.35728e-05	7.7529e-05	0.000102526	N/A	N/A
C23H29O7N3S0	459.193	23	29	7	3	0	0.304348	1.26087	0.130435	11				6.00047e-05	6.26174e-05	8.3939e-05	6.04506e-05	N/A	5.7104e-05
C21H23O9N3S0	461.136	21	23	9	3	0	0.428571	1.09524	0.142857	12				2.9896e-05	5.20673e-05	4.11283e-05	6.09253e-05	N/A	N/A
C22H27O8N3S0	461.173	22	27	8	3	0	0.363636	1.22727	0.136364	11				6.78153e-05	4.81547e-05	7.1671e-05	7.0347e-05	N/A	N/A
C23H31O7N3S0	461.209	23	31	7	3	0	0.304348	1.34783	0.130435	10				3.98559e-05	N/A	3.7047e-05	N/A	N/A	N/A
C20H21O10N3S0	463.115	20	21	10	3	0	0.5	1.05	0.15	12				N/A	3.2133e-05	3.92822e-05	N/A	N/A	N/A
C21H25O9N3S0	463.152	21	25	9	3	0	0.428571	1.19048	0.142857	11				N/A	8.14649e-05	6.65423e-05	0.000106452	N/A	9.19799e-05
C22H29O8N3S0	463.188	22	29	8	3	0	0.363636	1.31818	0.136364	10				7.34706e-05	7.54002e-05	4.33132e-05	7.86888e-05	N/A	5.40311e-05
C20H25O10N3S0	467.147	20	25	10	3	0	0.5	1.25	0.15	10				4.17769e-05	4.87676e-05	4.55741e-05	N/A	N/A	N/A
C21H29O9N3S0	467.183	21	29	9	3	0	0.428571	1.38095	0.142857	9				5.29677e-05	5.66905e-05	8.12747e-05	4.9392e-05	N/A	5.16518e-05
C23H25O8N3S0	471.157	23	25	8	3	0	0.347826	1.08696	0.130435	13				3.71462e-05	3.66271e-05	8.15772e-05	0.000112212	N/A	N/A
C24H29O7N3S0	471.193	24	29	7	3	0	0.291667	1.20833	0.125	12				4.90703e-05	3.24176e-05	3.57856e-05	6.90385e-05	N/A	N/A
C22H23O9N3S0	473.136	22	23	9	3	0	0.409091	1.04545	0.136364	13				3.26984e-05	4.3181e-05	4.66513e-05	3.38325e-05	N/A	5.81084e-05
C23H27O8N3S0	473.373	23	27	8	3	0	0.347826	1.17391	0.130435	12				7.40027e-05	7.4917e-05	0.000201813	0.000104575	N/A	5.78784e-05
C22H25O9N3S0	475.152	22	25	9	3	0	0.409091	1.13636	0.136364	12				3.94557e-05	7.60897e-05	6.62913e-05	7.19306e-05	N/A	N/A
C23H29O8N3S0	475.188	23	29	8	3	0	0.347826	1.26087	0.130435	11				5.16987e-05	7.24649e-05	9.50962e-05	0.000134556	N/A	7.29421e-05
C22H27O9N3S0	477.168	22	27	9	3	0	0.409091	1.22727	0.136364	11				5.07894e-05	7.46132e-05	8.10527e-05	0.000105523	N/A	4.76547e-05
C23H31O8N3S0	477.204	23	31	8	3	0	0.347826	1.34783	0.130435	10				5.31774e-05	4.60999e-05	5.31606e-05	5.43104e-05	N/A	6.60864e-05
C21H29O10N3S0	483.178	21	29	10	3	0	0.47619	1.38095	0.142857	9				4.37262e-05	5.15058e-05	6.39668e-05	N/A	N/A	N/A
C23H25O9N3S0	487.152	23	25	9	3	0	0.391304	1.08696	0.130435	13				4.13771e-05	3.79437e-05	3.25921e-05	7.84812e-05	N/A	N/A
C24H29O8N3S0	487.188	24	29	8	3	0	0.333333	1.20833	0.125	12				4.65907e-05	4.48428e-05	4.58843e-05	4.95034e-05	N/A	N/A
C23H27O9N3S0	489.167	23	27	9	3	0	0.391304	1.17391	0.130435	12				5.9465e-05	6.56342e-05	0.000150241	0.000226197	N/A	N/A
C22H25O10N3S0	491.147	22	25	10	3	0	0.454545	1.13636	0.136364	12				5.96864e-05	6.21023e-05	5.3127e-05	4.00277e-05	N/A	N/A
C23H29O9N3S0	491.183	23	29	9	3	0	0.391304	1.26087	0.130435	11				6.91364e-05	7.34423e-05	9.4334e-05	0.000127723	N/A	8.69734e-05
C22H27O10N3S0	493.162	22	27	10	3	0	0.454545	1.22727	0.136364	11				4.82209e-05	5.58902e-05	7.38577e-05	6.98789e-05	N/A	N/A
C23H31O9N3S0	493.199	23	31	9	3	0	0.391304	1.34783	0.130435	10				6.29637e-05	7.72635e-05	9.74448e-05	N/A	N/A	N/A
C23H25O10N3S0	503.147	23	25	10	3	0	0.434783	1.08696	0.130435	13				4.16113e-05	5.169e-05	4.84945e-05	6.02545e-05	N/A	N/A
C22H23O11N3S0	505.126	22	23	11	3	0	0.5	1.04545	0.136364	13				N/A	N/A	3.39262e-05	N/A	N/A	N/A
C23H27O10N3S0	505.163	23	27	10	3	0	0.434783	1.17391	0.130435	12				5.23522e-05	7.54318e-05	7.68947e-05	0.000106766	N/A	N/A
C23H29O10N3S0	507.178	23	29	10	3	0	0.434783	1.26087	0.130435	11				7.05441e-05	7.03875e-05	7.82169e-05	0.000135822	N/A	N/A
C22H27O11N3S0	509.157	22	27	11	3	0	0.5	1.22727	0.136364	11				N/A	8.22775e-05	4.9847e-05	N/A	N/A	N/A
C23H31O10N3S0	509.194	23	31	10	3	0	0.434783	1.34783	0.130435	10				N/A	N/A	6.73817e-05	7.7847e-05	N/A	N/A
C24H27O10N3S0	517.163	24	27	10	3	0	0.416667	1.125	0.125	13				3.34107e-05	3.49963e-05	3.60159e-05	N/A	N/A	N/A
C23H25O11N3S0	519.142	23	25	11	3	0	0.478261	1.08696	0.130435	13				N/A	4.24757e-05	3.82145e-05	4.57422e-05	N/A	N/A
C24H29O10N3S0	519.178	24	29	10	3	0	0.416667	1.20833	0.125	12				N/A	4.51674e-05	3.99538e-05	5.66556e-05	N/A	N/A
C23H27O11N3S0	521.157	23	27	11	3	0	0.478261	1.17391	0.130435	12				N/A	3.43921e-05	4.97088e-05	6.7674e-05	N/A	N/A
C23H29O11N3S0	523.173	23	29	11	3	0	0.478261	1.26087	0.130435	11				N/A	N/A	5.59342e-05	6.26534e-05	N/A	N/A
C25H27O10N3S0	529.162	25	27	10	3	0	0.4	1.08	0.12	14				N/A	N/A	5.36096e-05	N/A	N/A	N/A
C27H33O10N3S0	559.21	27	33	10	3	0	0.37037	1.22222	0.111111	13				N/A	N/A	5.0669e-05	N/A	N/A	N/A
C14H17O5N3S0	307.11	14	17	5	3	0	0.357143	1.21429	0.214286	8				3.33266e-05	N/A	N/A	N/A	N/A	N/A
C14H17O6N3S0	323.105	14	17	6	3	0	0.428571	1.21429	0.214286	8				3.63898e-05	3.49484e-05	N/A	N/A	N/A	N/A
C14H19O6N3S0	325.12	14	19	6	3	0	0.428571	1.35714	0.214286	7				3.16378e-05	3.87259e-05	N/A	N/A	N/A	N/A
C13H17O7N3S0	327.099	13	17	7	3	0	0.538462	1.30769	0.230769	7				2.97719e-05	N/A	N/A	N/A	N/A	N/A
C13H21O7N3S0	331.131	13	21	7	3	0	0.538462	1.61538	0.230769	5				4.37813e-05	N/A	N/A	N/A	N/A	N/A
C16H21O5N3S0	335.141	16	21	5	3	0	0.3125	1.3125	0.1875	8				4.28962e-05	2.44557e-05	N/A	4.30718e-05	6.68498e-05	3.94178e-05
C18H19O4N3S0	341.13	18	19	4	3	0	0.222222	1.05556	0.166667	11				3.49155e-05	3.04332e-05	N/A	N/A	N/A	N/A
C17H17O5N3S0	343.11	17	17	5	3	0	0.294118	1	0.176471	11				3.14103e-05	N/A	N/A	N/A	N/A	4.1173e-05
C18H21O4N3S0	343.146	18	21	4	3	0	0.222222	1.16667	0.166667	10				2.80898e-05	2.66352e-05	N/A	N/A	N/A	3.87282e-05
C16H15O6N3S0	345.089	16	15	6	3	0	0.375	0.9375	0.1875	11				3.08918e-05	4.35392e-05	N/A	3.18084e-05	N/A	N/A
C15H19O7N3S0	353.115	15	19	7	3	0	0.466667	1.26667	0.2	8				3.10737e-05	3.62498e-05	N/A	3.84238e-05	N/A	3.96635e-05
C15H21O7N3S0	355.131	15	21	7	3	0	0.466667	1.4	0.2	7				3.74491e-05	3.62597e-05	N/A	2.9904e-05	N/A	5.77705e-05
C14H19O8N3S0	357.11	14	19	8	3	0	0.571429	1.35714	0.214286	7				4.58935e-05	6.1408e-05	N/A	N/A	N/A	5.94219e-05
C19H23O4N3S0	357.162	19	23	4	3	0	0.210526	1.21053	0.157895	10				3.96455e-05	4.38708e-05	N/A	N/A	N/A	N/A
C18H21O5N3S0	359.141	18	21	5	3	0	0.277778	1.16667	0.166667	10				2.99604e-05	4.13866e-05	N/A	N/A	N/A	N/A
C18H23O5N3S0	361.156	18	23	5	3	0	0.277778	1.27778	0.166667	9				3.98013e-05	N/A	N/A	N/A	N/A	N/A
C15H17O8N3S0	367.094	15	17	8	3	0	0.533333	1.13333	0.2	9				3.25983e-05	N/A	N/A	N/A	N/A	N/A
C20H23O4N3S0	369.162	20	23	4	3	0	0.2	1.15	0.15	11				2.87518e-05	3.0928e-05	N/A	N/A	N/A	N/A
C17H27O6N3S0	369.183	17	27	6	3	0	0.352941	1.58824	0.176471	6				4.80921e-05	N/A	N/A	4.24278e-05	7.54023e-05	N/A
C18H17O6N3S0	371.104	18	17	6	3	0	0.333333	0.944444	0.166667	12				3.27311e-05	N/A	N/A	N/A	N/A	N/A
C19H21O5N3S0	371.141	19	21	5	3	0	0.263158	1.10526	0.157895	11				3.12585e-05	N/A	N/A	N/A	N/A	N/A
C20H25O4N3S0	371.177	20	25	4	3	0	0.2	1.25	0.15	10				3.43056e-05	3.20596e-05	N/A	4.45598e-05	N/A	N/A
C18H21O6N3S0	375.136	18	21	6	3	0	0.333333	1.16667	0.166667	10				4.34433e-05	2.98304e-05	N/A	N/A	N/A	N/A
C16H17O8N3S0	379.094	16	17	8	3	0	0.5	1.0625	0.1875	10				3.12334e-05	N/A	N/A	N/A	N/A	5.40643e-05
C16H19O8N3S0	381.11	16	19	8	3	0	0.5	1.1875	0.1875	9				2.92006e-05	3.40129e-05	N/A	N/A	N/A	N/A
C17H19O8N3S0	393.11	17	19	8	3	0	0.470588	1.11765	0.176471	10				3.65622e-05	3.26104e-05	N/A	5.53419e-05	N/A	N/A
C21H27O5N3S0	401.188	21	27	5	3	0	0.238095	1.28571	0.142857	10				3.79062e-05	N/A	N/A	3.4192e-05	N/A	N/A
C17H29O8N3S0	403.188	17	29	8	3	0	0.470588	1.70588	0.176471	5				5.42228e-05	6.46581e-05	N/A	3.24756e-05	6.29876e-05	4.67057e-05
C17H19O9N3S0	409.105	17	19	9	3	0	0.529412	1.11765	0.176471	10				3.09135e-05	3.48442e-05	N/A	N/A	N/A	N/A
C19H29O7N3S0	411.193	19	29	7	3	0	0.368421	1.52632	0.157895	7				4.03696e-05	N/A	N/A	3.85628e-05	N/A	4.53293e-05
C18H27O8N3S0	413.172	18	27	8	3	0	0.444444	1.5	0.166667	7				3.54965e-05	3.08854e-05	N/A	N/A	N/A	N/A
C20H27O7N3S0	421.178	20	27	7	3	0	0.35	1.35	0.15	9				7.37247e-05	5.34299e-05	N/A	5.4089e-05	8.56965e-05	N/A
C18H25O9N3S0	427.152	18	25	9	3	0	0.5	1.38889	0.166667	8				3.31827e-05	N/A	N/A	N/A	N/A	N/A
C18H27O9N3S0	429.167	18	27	9	3	0	0.5	1.5	0.166667	7				3.28194e-05	N/A	N/A	N/A	N/A	N/A
C19H23O9N3S0	437.136	19	23	9	3	0	0.473684	1.21053	0.157895	10				5.21376e-05	7.54829e-05	N/A	6.56176e-05	N/A	N/A
C18H21O10N3S0	439.116	18	21	10	3	0	0.555556	1.16667	0.166667	10				3.84524e-05	N/A	N/A	N/A	N/A	N/A
C20H29O8N3S0	439.188	20	29	8	3	0	0.4	1.45	0.15	8				4.6898e-05	N/A	N/A	N/A	N/A	N/A
C20H23O9N3S0	449.136	20	23	9	3	0	0.45	1.15	0.15	11				6.86058e-05	6.37784e-05	N/A	4.2668e-05	N/A	N/A
C21H31O8N3S0	453.204	21	31	8	3	0	0.380952	1.47619	0.142857	8				4.50641e-05	6.88486e-05	N/A	N/A	N/A	N/A
C20H29O9N3S0	455.183	20	29	9	3	0	0.45	1.45	0.15	8				4.44721e-05	N/A	N/A	N/A	N/A	N/A
C21H21O9N3S0	459.12	21	21	9	3	0	0.428571	1	0.142857	13				3.29995e-05	3.3796e-05	N/A	N/A	N/A	N/A
C22H33O8N3S0	467.219	22	33	8	3	0	0.363636	1.5	0.136364	8				4.26272e-05	N/A	N/A	N/A	N/A	N/A
C21H25O10N3S0	479.146	21	25	10	3	0	0.47619	1.19048	0.142857	11				5.24573e-05	5.778e-05	N/A	8.45217e-05	N/A	N/A
C22H29O9N3S0	479.183	22	29	9	3	0	0.409091	1.31818	0.136364	10				4.41365e-05	5.29481e-05	N/A	7.5847e-05	N/A	N/A
C24H27O8N3S0	485.173	24	27	8	3	0	0.333333	1.125	0.125	13				3.19829e-05	3.75737e-05	N/A	N/A	N/A	4.57634e-05
C22H23O10N3S0	489.131	22	23	10	3	0	0.454545	1.04545	0.136364	13				4.00889e-05	3.79751e-05	N/A	N/A	N/A	N/A
C24H33O8N3S0	491.22	24	33	8	3	0	0.333333	1.375	0.125	10				4.39737e-05	N/A	N/A	N/A	N/A	N/A
C22H29O10N3S0	495.177	22	29	10	3	0	0.454545	1.31818	0.136364	10				5.03353e-05	4.88335e-05	N/A	N/A	N/A	N/A
C25H29O8N3S0	499.188	25	29	8	3	0	0.32	1.16	0.12	13				4.33972e-05	N/A	N/A	6.46002e-05	N/A	N/A
C24H27O9N3S0	501.167	24	27	9	3	0	0.375	1.125	0.125	13				3.71819e-05	3.99992e-05	N/A	5.60456e-05	N/A	N/A
C24H29O9N3S0	503.183	24	29	9	3	0	0.375	1.20833	0.125	12				2.91468e-05	3.02175e-05	N/A	3.88839e-05	N/A	4.55014e-05
C24H31O9N3S0	505.199	24	31	9	3	0	0.375	1.29167	0.125	11				4.33593e-05	N/A	N/A	5.65798e-05	N/A	N/A
C24H25O10N3S0	515.146	24	25	10	3	0	0.416667	1.04167	0.125	14				2.92383e-05	2.93727e-05	N/A	N/A	N/A	N/A
C25H29O9N3S0	515.183	25	29	9	3	0	0.36	1.16	0.12	13				3.51358e-05	2.9336e-05	N/A	N/A	N/A	N/A
C25H31O9N3S0	517.199	25	31	9	3	0	0.36	1.24	0.12	12				3.31184e-05	5.16356e-05	N/A	3.46518e-05	N/A	4.90062e-05
C17H21O8N3S0	395.126	17	21	8	3	0	0.470588	1.23529	0.176471	9				N/A	N/A	N/A	N/A	8.18487e-05	N/A
C13H19O5N3S0	297.125	13	19	5	3	0	0.384615	1.46154	0.230769	6				N/A	N/A	N/A	5.02782e-05	6.93645e-05	3.89698e-05
C21H33O6N3S0	423.23	21	33	6	3	0	0.285714	1.57143	0.142857	7				N/A	N/A	N/A	N/A	6.82255e-05	7.27071e-05
C16H21O4N3S0	319.146	16	21	4	3	0	0.25	1.3125	0.1875	8				N/A	N/A	N/A	N/A	5.81764e-05	N/A
C10H16O4N2S0	228.104	10	16	4	2	0	0.4	1.6	0.2	4				4.98132e-05	4.20474e-05	4.40631e-05	N/A	N/A	N/A
C10H18O4N2S0	230.119	10	18	4	2	0	0.4	1.8	0.2	3				N/A	N/A	2.49685e-05	N/A	N/A	N/A
C11H18O4N2S0	242.119	11	18	4	2	0	0.363636	1.63636	0.181818	4				0.000209117	7.68579e-05	0.000126064	N/A	N/A	N/A
C11H20O4N2S0	244.135	11	20	4	2	0	0.363636	1.81818	0.181818	3				4.18973e-05	2.3398e-05	3.44157e-05	N/A	N/A	N/A
C11H14O5N2S0	254.083	11	14	5	2	0	0.454545	1.27273	0.181818	6				3.39091e-05	4.84282e-05	4.21446e-05	N/A	N/A	3.76545e-05
C13H14O4N2S0	262.088	13	14	4	2	0	0.307692	1.07692	0.153846	8				2.42945e-05	2.85287e-05	2.84107e-05	N/A	N/A	N/A
C13H18O4N2S0	266.119	13	18	4	2	0	0.307692	1.38462	0.153846	6				0.000100118	6.26859e-05	5.15918e-05	6.39092e-05	0.000116984	N/A
C12H16O5N2S0	268.099	12	16	5	2	0	0.416667	1.33333	0.166667	6				2.68356e-05	4.11856e-05	2.4394e-05	N/A	6.28779e-05	N/A
C11H16O6N2S0	272.094	11	16	6	2	0	0.545455	1.45455	0.181818	5				3.63305e-05	3.99552e-05	2.48095e-05	N/A	N/A	3.49172e-05
C14H16O4N2S0	276.104	14	16	4	2	0	0.285714	1.14286	0.142857	8				0.000227098	6.9574e-05	0.000185723	0.000139623	0.000212891	N/A
C13H14O5N2S0	278.083	13	14	5	2	0	0.384615	1.07692	0.153846	8				3.72668e-05	2.89093e-05	3.20251e-05	3.27958e-05	N/A	6.80177e-05
C14H18O4N2S0	278.119	14	18	4	2	0	0.285714	1.28571	0.142857	7				4.29184e-05	N/A	2.99281e-05	3.98315e-05	7.26486e-05	N/A
C13H16O5N2S0	280.099	13	16	5	2	0	0.384615	1.23077	0.153846	7				0.000132576	3.49635e-05	4.63186e-05	6.69559e-05	9.10386e-05	8.51355e-05
C12H14O6N2S0	282.078	12	14	6	2	0	0.5	1.16667	0.166667	7				2.6393e-05	3.17788e-05	3.00064e-05	4.02953e-05	N/A	5.23299e-05
C13H18O5N2S0	282.114	13	18	5	2	0	0.384615	1.38462	0.153846	6				4.26734e-05	4.57916e-05	3.4405e-05	3.71292e-05	6.1436e-05	6.22694e-05
C12H16O6N2S0	284.094	12	16	6	2	0	0.5	1.33333	0.166667	6				5.12005e-05	3.78466e-05	3.90338e-05	2.83808e-05	N/A	3.87848e-05
C13H20O5N2S0	284.798	13	20	5	2	0	0.384615	1.53846	0.153846	5				0.0060426	0.00621102	0.000491405	0.000473338	0.000790482	5.35212e-05
C12H18O6N2S0	286.109	12	18	6	2	0	0.5	1.5	0.166667	5				3.6374e-05	3.18396e-05	3.01454e-05	N/A	N/A	N/A
C13H22O5N2S0	286.146	13	22	5	2	0	0.384615	1.69231	0.153846	4				4.8597e-05	5.10459e-05	3.28948e-05	N/A	N/A	4.98319e-05
C12H20O6N2S0	288.125	12	20	6	2	0	0.5	1.66667	0.166667	4				4.8569e-05	3.70854e-05	4.40096e-05	6.39745e-05	N/A	5.4981e-05
C14H14O5N2S0	290.083	14	14	5	2	0	0.357143	1	0.142857	9				3.20956e-05	3.25688e-05	2.67285e-05	N/A	N/A	7.035e-05
C14H16O5N2S0	292.099	14	16	5	2	0	0.357143	1.14286	0.142857	8				0.00010972	8.94065e-05	6.54613e-05	7.95407e-05	0.000119877	7.6542e-05
C13H14O6N2S0	294.078	13	14	6	2	0	0.461538	1.07692	0.153846	8				3.80931e-05	3.13627e-05	2.74304e-05	2.97413e-05	N/A	4.425e-05
C14H18O5N2S0	294.114	14	18	5	2	0	0.357143	1.28571	0.142857	7				0.000174782	0.000114059	0.000166279	0.000154639	0.000239109	0.000231332
C15H22O4N2S0	294.151	15	22	4	2	0	0.266667	1.46667	0.133333	6				2.48816e-05	2.24235e-05	3.48437e-05	3.17863e-05	0.000168091	N/A
C13H16O6N2S0	296.094	13	16	6	2	0	0.461538	1.23077	0.153846	7				5.21949e-05	7.45764e-05	4.99943e-05	6.61337e-05	5.74165e-05	9.00664e-05
C14H20O5N2S0	296.13	14	20	5	2	0	0.357143	1.42857	0.142857	6				5.75166e-05	6.30994e-05	2.53141e-05	3.59254e-05	6.31853e-05	5.06087e-05
C13H18O6N2S0	298.109	13	18	6	2	0	0.461538	1.38462	0.153846	6				6.4569e-05	5.6358e-05	4.56361e-05	3.85274e-05	7.88477e-05	0.000103406
C12H16O7N2S0	300.089	12	16	7	2	0	0.583333	1.33333	0.166667	6				2.66521e-05	2.22669e-05	2.56925e-05	N/A	N/A	3.81459e-05
C13H20O6N2S0	300.125	13	20	6	2	0	0.461538	1.53846	0.153846	5				3.67215e-05	2.84141e-05	2.94732e-05	2.73037e-05	N/A	4.17453e-05
C14H24O5N2S0	300.161	14	24	5	2	0	0.357143	1.71429	0.142857	4				9.21171e-05	4.00275e-05	4.49742e-05	5.14183e-05	6.12365e-05	6.29017e-05
C15H14O5N2S0	302.083	15	14	5	2	0	0.333333	0.933333	0.133333	10				N/A	3.3652e-05	3.05065e-05	N/A	5.7505e-05	N/A
C13H22O6N2S0	302.14	13	22	6	2	0	0.461538	1.69231	0.153846	4				5.56642e-05	6.28589e-05	4.2048e-05	3.21607e-05	N/A	4.03426e-05
C14H12O6N2S0	304.063	14	12	6	2	0	0.428571	0.857143	0.142857	10				N/A	N/A	2.63625e-05	N/A	N/A	N/A
C15H16O5N2S0	304.099	15	16	5	2	0	0.333333	1.06667	0.133333	9				6.1241e-05	7.00867e-05	4.066e-05	4.75162e-05	7.94724e-05	5.84167e-05
C14H14O6N2S0	306.078	14	14	6	2	0	0.428571	1	0.142857	9				3.10932e-05	4.78369e-05	3.03978e-05	N/A	N/A	N/A
C15H18O5N2S0	306.114	15	18	5	2	0	0.333333	1.2	0.133333	8				6.3435e-05	4.2367e-05	4.27979e-05	3.6227e-05	5.84929e-05	7.7769e-05
C14H16O6N2S0	308.093	14	16	6	2	0	0.428571	1.14286	0.142857	8				5.88054e-05	7.42379e-05	5.66898e-05	6.58213e-05	6.53374e-05	9.10102e-05
C15H20O5N2S0	308.13	15	20	5	2	0	0.333333	1.33333	0.133333	7				4.31229e-05	3.8465e-05	3.46929e-05	3.16856e-05	6.06394e-05	6.45975e-05
C13H14O7N2S0	310.073	13	14	7	2	0	0.538462	1.07692	0.153846	8				2.75313e-05	3.04114e-05	3.52433e-05	N/A	N/A	4.61833e-05
C14H18O6N2S0	310.109	14	18	6	2	0	0.428571	1.28571	0.142857	7				0.000112498	0.000102596	6.39124e-05	6.33172e-05	9.987e-05	0.000139971
C15H22O5N2S0	310.146	15	22	5	2	0	0.333333	1.46667	0.133333	6				6.26704e-05	3.72635e-05	2.87964e-05	4.71912e-05	N/A	4.73021e-05
C13H16O7N2S0	312.089	13	16	7	2	0	0.538462	1.23077	0.153846	7				4.23363e-05	5.81923e-05	3.57467e-05	N/A	6.8245e-05	5.16446e-05
C14H20O6N2S0	312.125	14	20	6	2	0	0.428571	1.42857	0.142857	6				9.01143e-05	6.1786e-05	4.60068e-05	4.90987e-05	7.50884e-05	7.05014e-05
C13H18O7N2S0	314.104	13	18	7	2	0	0.538462	1.38462	0.153846	6				4.2021e-05	6.94526e-05	3.79828e-05	5.31523e-05	N/A	6.41254e-05
C16H16O5N2S0	316.099	16	16	5	2	0	0.3125	1	0.125	10				3.52311e-05	2.49632e-05	2.97019e-05	N/A	N/A	N/A
C16H18O5N2S0	318.114	16	18	5	2	0	0.3125	1.125	0.125	9				6.71493e-05	5.79995e-05	3.89874e-05	5.25452e-05	6.34243e-05	9.09638e-05
C14H12O7N2S0	320.057	14	12	7	2	0	0.5	0.857143	0.142857	10				N/A	N/A	2.7674e-05	N/A	N/A	N/A
C15H16O6N2S0	320.094	15	16	6	2	0	0.4	1.06667	0.133333	9				8.512e-05	6.16292e-05	4.89555e-05	5.15512e-05	9.89528e-05	6.85045e-05
C16H20O5N2S0	320.13	16	20	5	2	0	0.3125	1.25	0.125	8				4.73475e-05	3.85652e-05	2.99635e-05	5.03576e-05	8.11912e-05	4.5517e-05
C15H18O6N2S0	322.109	15	18	6	2	0	0.4	1.2	0.133333	8				0.000113043	9.87873e-05	8.34992e-05	6.55858e-05	0.000143096	0.000112606
C14H16O7N2S0	324.088	14	16	7	2	0	0.5	1.14286	0.142857	8				5.77295e-05	6.49843e-05	4.11981e-05	6.18155e-05	6.66782e-05	7.40287e-05
C15H20O6N2S0	324.125	15	20	6	2	0	0.4	1.33333	0.133333	7				0.000121976	0.000113764	6.09868e-05	7.59225e-05	0.000112513	0.000113275
C16H24O5N2S0	324.161	16	24	5	2	0	0.3125	1.5	0.125	6				2.57528e-05	2.88736e-05	2.83914e-05	N/A	N/A	5.04605e-05
C14H18O7N2S0	326.104	14	18	7	2	0	0.5	1.28571	0.142857	7				7.14213e-05	0.000112557	6.20465e-05	7.12129e-05	9.09719e-05	0.000111543
C15H22O6N2S0	326.14	15	22	6	2	0	0.4	1.46667	0.133333	6				6.71716e-05	6.83648e-05	3.85897e-05	3.63707e-05	N/A	4.28671e-05
C14H20O7N2S0	328.12	14	20	7	2	0	0.5	1.42857	0.142857	6				0.000205951	0.000289964	0.000148731	0.000159685	0.000163983	0.000212362
C16H14O6N2S0	330.078	16	14	6	2	0	0.375	0.875	0.125	11				3.16436e-05	3.08737e-05	4.15847e-05	N/A	N/A	N/A
C16H16O6N2S0	332.094	16	16	6	2	0	0.375	1	0.125	10				5.36084e-05	9.25034e-05	7.586e-05	8.21226e-05	N/A	5.87654e-05
C17H20O5N2S0	332.13	17	20	5	2	0	0.294118	1.17647	0.117647	9				8.52188e-05	7.249e-05	5.98527e-05	4.49271e-05	N/A	7.18947e-05
C15H14O7N2S0	334.073	15	14	7	2	0	0.466667	0.933333	0.133333	10				2.87906e-05	4.49116e-05	2.82124e-05	N/A	N/A	3.84008e-05
C16H18O6N2S0	334.109	16	18	6	2	0	0.375	1.125	0.125	9				8.88737e-05	0.000104749	7.12422e-05	5.31689e-05	7.03578e-05	8.89663e-05
C17H22O5N2S0	334.146	17	22	5	2	0	0.294118	1.29412	0.117647	8				3.56025e-05	4.0609e-05	4.72616e-05	2.91991e-05	N/A	6.40725e-05
C15H16O7N2S0	336.088	15	16	7	2	0	0.466667	1.06667	0.133333	9				8.07173e-05	5.43576e-05	3.11457e-05	7.1204e-05	8.50785e-05	9.64535e-05
C16H20O6N2S0	336.125	16	20	6	2	0	0.375	1.25	0.125	8				9.84559e-05	7.93279e-05	7.60003e-05	7.61068e-05	9.14955e-05	9.78587e-05
C17H24O5N2S0	336.161	17	24	5	2	0	0.294118	1.41176	0.117647	7				7.3856e-05	N/A	3.40754e-05	4.04018e-05	N/A	N/A
C14H14O8N2S0	338.068	14	14	8	2	0	0.571429	1	0.142857	9				3.22561e-05	3.68978e-05	2.80262e-05	3.81648e-05	N/A	N/A
C15H18O7N2S0	338.104	15	18	7	2	0	0.466667	1.2	0.133333	8				0.000107529	0.000141092	6.15447e-05	8.83014e-05	9.83663e-05	0.000122349
C16H22O6N2S0	338.141	16	22	6	2	0	0.375	1.375	0.125	7				7.07696e-05	7.43307e-05	4.68766e-05	6.12749e-05	N/A	6.37784e-05
C14H16O8N2S0	340.083	14	16	8	2	0	0.571429	1.14286	0.142857	8				2.82449e-05	4.38086e-05	3.48612e-05	3.47575e-05	7.05406e-05	5.78446e-05
C15H20O7N2S0	340.12	15	20	7	2	0	0.466667	1.33333	0.133333	7				6.57526e-05	0.000105254	7.74741e-05	5.29597e-05	0.000104824	0.000114046
C14H18O8N2S0	342.099	14	18	8	2	0	0.571429	1.28571	0.142857	7				5.34799e-05	6.37821e-05	4.79134e-05	3.7235e-05	N/A	5.30477e-05
C17H16O6N2S0	344.094	17	16	6	2	0	0.352941	0.941176	0.117647	11				4.61363e-05	4.0985e-05	2.79548e-05	5.78458e-05	6.45748e-05	5.99777e-05
C18H20O5N2S0	344.13	18	20	5	2	0	0.277778	1.11111	0.111111	10				N/A	3.93162e-05	3.42699e-05	2.97337e-05	N/A	N/A
C16H14O7N2S0	346.073	16	14	7	2	0	0.4375	0.875	0.125	11				2.8753e-05	N/A	3.15955e-05	N/A	N/A	N/A
C17H18O6N2S0	346.109	17	18	6	2	0	0.352941	1.05882	0.117647	10				6.40672e-05	5.884e-05	4.35981e-05	3.87308e-05	8.4508e-05	6.54728e-05
C18H22O5N2S0	346.146	18	22	5	2	0	0.277778	1.22222	0.111111	9				5.61312e-05	5.11159e-05	4.73642e-05	N/A	N/A	5.21536e-05
C16H16O7N2S0	348.088	16	16	7	2	0	0.4375	1	0.125	10				5.75668e-05	7.11138e-05	6.96323e-05	4.30954e-05	N/A	3.96424e-05
C17H20O6N2S0	348.125	17	20	6	2	0	0.352941	1.17647	0.117647	9				7.5551e-05	7.23819e-05	6.48038e-05	5.7884e-05	N/A	5.98427e-05
C16H18O7N2S0	350.104	16	18	7	2	0	0.4375	1.125	0.125	9				9.39171e-05	0.000111298	7.65015e-05	7.21435e-05	0.000116102	8.88691e-05
C17H22O6N2S0	350.141	17	22	6	2	0	0.352941	1.29412	0.117647	8				4.85126e-05	6.76843e-05	4.65975e-05	4.53291e-05	7.07157e-05	8.17153e-05
C15H16O8N2S0	352.083	15	16	8	2	0	0.533333	1.06667	0.133333	9				4.09751e-05	4.85711e-05	5.00297e-05	3.12813e-05	6.67735e-05	5.21948e-05
C16H20O7N2S0	352.12	16	20	7	2	0	0.4375	1.25	0.125	8				0.000107818	0.00012566	6.03348e-05	9.76311e-05	0.000109924	0.000120319
C17H24O6N2S0	352.156	17	24	6	2	0	0.352941	1.41176	0.117647	7				4.33207e-05	4.52425e-05	4.36371e-05	N/A	N/A	N/A
C15H18O8N2S0	354.099	15	18	8	2	0	0.533333	1.2	0.133333	8				8.11381e-05	8.36609e-05	6.33651e-05	5.4363e-05	9.45072e-05	7.17449e-05
C16H22O7N2S0	354.136	16	22	7	2	0	0.4375	1.375	0.125	7				8.867e-05	0.00010041	6.99241e-05	6.159e-05	6.37134e-05	9.77187e-05
C15H20O8N2S0	356.115	15	20	8	2	0	0.533333	1.33333	0.133333	7				8.05833e-05	6.07335e-05	5.40339e-05	N/A	7.0222e-05	9.23923e-05
C16H24O7N2S0	356.151	16	24	7	2	0	0.4375	1.5	0.125	6				4.83445e-05	5.18663e-05	2.82372e-05	N/A	N/A	N/A
C19H22O5N2S0	358.146	19	22	5	2	0	0.263158	1.15789	0.105263	10				N/A	N/A	0.000176306	N/A	N/A	0.000139995
C18H20O6N2S0	360.125	18	20	6	2	0	0.333333	1.11111	0.111111	10				4.94481e-05	N/A	5.29445e-05	N/A	7.22833e-05	4.65701e-05
C17H18O7N2S0	362.104	17	18	7	2	0	0.411765	1.05882	0.117647	10				7.31217e-05	8.05285e-05	4.8825e-05	7.46447e-05	N/A	7.29931e-05
C18H22O6N2S0	362.14	18	22	6	2	0	0.333333	1.22222	0.111111	9				N/A	N/A	3.30706e-05	N/A	N/A	N/A
C16H16O8N2S0	364.083	16	16	8	2	0	0.5	1	0.125	10				5.8148e-05	8.22475e-05	5.20815e-05	4.23645e-05	N/A	N/A
C17H20O7N2S0	364.12	17	20	7	2	0	0.411765	1.17647	0.117647	9				0.000116329	0.00010375	9.89844e-05	6.7109e-05	0.000149047	0.000123732
C18H24O6N2S0	364.156	18	24	6	2	0	0.333333	1.33333	0.111111	8				N/A	5.3667e-05	4.14662e-05	N/A	N/A	6.27393e-05
C16H18O8N2S0	366.099	16	18	8	2	0	0.5	1.125	0.125	9				8.66304e-05	0.000106538	6.67135e-05	6.47745e-05	0.000106446	6.79736e-05
C17H22O7N2S0	366.135	17	22	7	2	0	0.411765	1.29412	0.117647	8				0.000162509	0.000183565	8.63947e-05	0.000109835	0.000151446	0.000118049
C16H20O8N2S0	368.115	16	20	8	2	0	0.5	1.25	0.125	8				0.000100561	0.000132376	7.87965e-05	7.86866e-05	8.92771e-05	9.34971e-05
C17H24O7N2S0	368.151	17	24	7	2	0	0.411765	1.41176	0.117647	7				N/A	N/A	5.1691e-05	3.69251e-05	N/A	7.66733e-05
C15H18O9N2S0	370.094	15	18	9	2	0	0.6	1.2	0.133333	8				N/A	3.9468e-05	3.23143e-05	3.17463e-05	N/A	4.7048e-05
C16H22O8N2S0	370.131	16	22	8	2	0	0.5	1.375	0.125	7				5.35686e-05	9.72293e-05	4.4764e-05	3.80277e-05	N/A	6.6899e-05
C17H16O8N2S0	376.083	17	16	8	2	0	0.470588	0.941176	0.117647	11				3.09562e-05	5.00271e-05	3.80667e-05	N/A	N/A	4.1342e-05
C17H18O8N2S0	378.099	17	18	8	2	0	0.470588	1.05882	0.117647	10				8.06781e-05	7.88636e-05	6.86114e-05	N/A	N/A	8.10679e-05
C16H16O9N2S0	380.078	16	16	9	2	0	0.5625	1	0.125	10				4.28324e-05	5.94627e-05	3.56636e-05	4.89935e-05	N/A	N/A
C17H20O8N2S0	380.115	17	20	8	2	0	0.470588	1.17647	0.117647	9				0.000119828	0.000129016	7.27799e-05	8.95449e-05	0.000158206	8.28266e-05
C16H18O9N2S0	382.094	16	18	9	2	0	0.5625	1.125	0.125	9				4.67888e-05	6.63873e-05	5.26609e-05	4.13839e-05	9.1377e-05	5.04537e-05
C17H22O8N2S0	382.13	17	22	8	2	0	0.470588	1.29412	0.117647	8				9.04933e-05	0.000108345	7.94411e-05	6.12435e-05	N/A	N/A
C16H20O9N2S0	384.11	16	20	9	2	0	0.5625	1.25	0.125	8				5.71379e-05	8.58793e-05	4.74924e-05	3.66419e-05	N/A	5.45063e-05
C17H18O9N2S0	394.094	17	18	9	2	0	0.529412	1.05882	0.117647	10				6.4574e-05	8.13565e-05	5.55927e-05	5.28995e-05	0.000102398	5.11297e-05
C17H20O9N2S0	396.109	17	20	9	2	0	0.529412	1.17647	0.117647	9				8.02676e-05	9.55637e-05	7.27497e-05	7.76541e-05	0.000120243	0.000100705
C17H22O9N2S0	398.125	17	22	9	2	0	0.529412	1.29412	0.117647	8				6.17983e-05	6.98299e-05	5.61802e-05	6.15041e-05	8.67485e-05	9.87731e-05
C18H20O9N2S0	408.11	18	20	9	2	0	0.5	1.11111	0.111111	10				9.47497e-05	N/A	5.85536e-05	N/A	0.000120314	N/A
C17H20O10N2S0	412.105	17	20	10	2	0	0.588235	1.17647	0.117647	9				4.83017e-05	6.60067e-05	3.60026e-05	5.37922e-05	N/A	N/A
C18H16O10N2S0	420.073	18	16	10	2	0	0.555556	0.888889	0.111111	12				N/A	N/A	3.32671e-05	N/A	N/A	N/A
C18H18O10N2S0	422.089	18	18	10	2	0	0.555556	1	0.111111	11				3.56444e-05	N/A	4.27843e-05	N/A	N/A	N/A
C18H20O10N2S0	424.104	18	20	10	2	0	0.555556	1.11111	0.111111	10				9.96e-05	9.17722e-05	8.90349e-05	7.16831e-05	N/A	N/A
C18H22O10N2S0	426.12	18	22	10	2	0	0.555556	1.22222	0.111111	9				6.35382e-05	6.24709e-05	6.13787e-05	5.46115e-05	N/A	N/A
C19H22O10N2S0	438.12	19	22	10	2	0	0.526316	1.15789	0.105263	10				8.45638e-05	0.000100104	6.66549e-05	N/A	N/A	N/A
C10H14O4N2S0	226.088	10	14	4	2	0	0.4	1.4	0.2	5				3.55661e-05	2.07578e-05	N/A	N/A	N/A	N/A
C11H12O4N2S0	236.072	11	12	4	2	0	0.363636	1.09091	0.181818	7				4.3198e-05	N/A	N/A	N/A	N/A	N/A
C10H12O5N2S0	240.067	10	12	5	2	0	0.5	1.2	0.2	6				2.09597e-05	N/A	N/A	N/A	N/A	N/A
C10H14O5N2S0	242.083	10	14	5	2	0	0.5	1.4	0.2	5				2.59165e-05	2.22715e-05	N/A	N/A	N/A	N/A
C10H16O5N2S0	244.099	10	16	5	2	0	0.5	1.6	0.2	4				2.53048e-05	3.30802e-05	N/A	3.31583e-05	N/A	3.3795e-05
C10H18O5N2S0	246.114	10	18	5	2	0	0.5	1.8	0.2	3				3.00864e-05	3.85312e-05	N/A	N/A	N/A	N/A
C11H12O5N2S0	252.067	11	12	5	2	0	0.454545	1.09091	0.181818	7				2.85862e-05	2.42315e-05	N/A	N/A	N/A	N/A
C12H16O4N2S0	252.104	12	16	4	2	0	0.333333	1.33333	0.166667	6				2.91729e-05	N/A	N/A	N/A	7.0873e-05	N/A
C10H12O6N2S0	256.062	10	12	6	2	0	0.6	1.2	0.2	6				2.23064e-05	N/A	N/A	N/A	N/A	N/A
C11H16O5N2S0	256.099	11	16	5	2	0	0.454545	1.45455	0.181818	5				2.17586e-05	2.18547e-05	N/A	N/A	N/A	N/A
C10H14O6N2S0	258.078	10	14	6	2	0	0.6	1.4	0.2	5				2.47967e-05	2.3699e-05	N/A	N/A	N/A	N/A
C11H18O5N2S0	258.114	11	18	5	2	0	0.454545	1.63636	0.181818	4				3.6618e-05	2.22779e-05	N/A	2.84948e-05	N/A	4.49134e-05
C11H20O5N2S0	260.13	11	20	5	2	0	0.454545	1.81818	0.181818	3				0.000135964	6.61513e-05	N/A	0.000129126	N/A	6.87156e-05
C12H12O5N2S0	264.067	12	12	5	2	0	0.416667	1	0.166667	8				3.11084e-05	2.28931e-05	N/A	N/A	N/A	N/A
C13H16O4N2S0	264.104	13	16	4	2	0	0.307692	1.23077	0.153846	7				3.7195e-05	N/A	N/A	2.66239e-05	N/A	N/A
C12H14O5N2S0	266.083	12	14	5	2	0	0.416667	1.16667	0.166667	7				2.46563e-05	N/A	N/A	N/A	N/A	N/A
C11H12O6N2S0	268.062	11	12	6	2	0	0.545455	1.09091	0.181818	7				2.42522e-05	2.93341e-05	N/A	N/A	N/A	N/A
C11H14O6N2S0	270.078	11	14	6	2	0	0.545455	1.27273	0.181818	6				2.43591e-05	2.86051e-05	N/A	2.99918e-05	N/A	3.87098e-05
C12H20O5N2S0	272.13	12	20	5	2	0	0.416667	1.66667	0.166667	4				4.94932e-05	4.23847e-05	N/A	2.60549e-05	N/A	N/A
C14H14O4N2S0	274.088	14	14	4	2	0	0.285714	1	0.142857	9				2.34452e-05	2.36148e-05	N/A	N/A	N/A	N/A
C11H18O6N2S0	274.109	11	18	6	2	0	0.545455	1.63636	0.181818	4				2.92437e-05	3.6758e-05	N/A	N/A	N/A	5.4719e-05
C12H12O6N2S0	280.062	12	12	6	2	0	0.5	1	0.166667	8				2.67063e-05	2.54654e-05	N/A	N/A	N/A	4.82974e-05
C14H20O4N2S0	280.135	14	20	4	2	0	0.285714	1.42857	0.142857	6				2.92194e-05	N/A	N/A	N/A	6.62587e-05	N/A
C14H22O4N2S0	282.151	14	22	4	2	0	0.285714	1.57143	0.142857	5				3.78115e-05	2.48795e-05	N/A	N/A	N/A	N/A
C15H14O4N2S0	286.088	15	14	4	2	0	0.266667	0.933333	0.133333	10				3.54536e-05	2.81224e-05	N/A	N/A	N/A	N/A
C15H16O4N2S0	288.104	15	16	4	2	0	0.266667	1.06667	0.133333	9				3.17975e-05	2.85145e-05	N/A	N/A	N/A	N/A
C15H18O4N2S0	290.119	15	18	4	2	0	0.266667	1.2	0.133333	8				3.28749e-05	3.79221e-05	N/A	N/A	N/A	N/A
C15H20O4N2S0	292.135	15	20	4	2	0	0.266667	1.33333	0.133333	7				4.92532e-05	N/A	N/A	4.02823e-05	N/A	N/A
C14H22O5N2S0	298.146	14	22	5	2	0	0.357143	1.57143	0.142857	5				4.77715e-05	3.66801e-05	N/A	N/A	N/A	N/A
C16H18O4N2S0	302.119	16	18	4	2	0	0.25	1.125	0.125	9				2.81243e-05	N/A	N/A	N/A	N/A	N/A
C16H20O4N2S0	304.135	16	20	4	2	0	0.25	1.25	0.125	8				3.08517e-05	4.00599e-05	N/A	N/A	N/A	N/A
C16H22O4N2S0	306.151	16	22	4	2	0	0.25	1.375	0.125	7				2.73519e-05	N/A	N/A	N/A	N/A	N/A
C14H22O6N2S0	314.141	14	22	6	2	0	0.428571	1.57143	0.142857	5				3.09054e-05	5.21779e-05	N/A	N/A	N/A	N/A
C15H26O5N2S0	314.177	15	26	5	2	0	0.333333	1.73333	0.133333	4				3.11151e-05	3.26681e-05	N/A	N/A	N/A	N/A
C13H20O7N2S0	316.12	13	20	7	2	0	0.538462	1.53846	0.153846	5				6.05635e-05	5.08153e-05	N/A	N/A	8.53322e-05	N/A
C15H14O6N2S0	318.078	15	14	6	2	0	0.4	0.933333	0.133333	10				2.75342e-05	2.85248e-05	N/A	N/A	N/A	N/A
C17H24O4N2S0	320.166	17	24	4	2	0	0.235294	1.41176	0.117647	7				2.74532e-05	N/A	N/A	N/A	N/A	N/A
C14H14O7N2S0	322.073	14	14	7	2	0	0.5	1	0.142857	9				3.85171e-05	3.79354e-05	N/A	N/A	N/A	N/A
C16H22O5N2S0	322.146	16	22	5	2	0	0.3125	1.375	0.125	7				3.65003e-05	N/A	N/A	N/A	N/A	5.20512e-05
C13H16O8N2S0	328.084	13	16	8	2	0	0.615385	1.23077	0.153846	7				3.40433e-05	2.64851e-05	N/A	N/A	N/A	N/A
C17H16O5N2S0	328.099	17	16	5	2	0	0.294118	0.941176	0.117647	11				2.59465e-05	3.57776e-05	N/A	N/A	N/A	N/A
C14H22O7N2S0	330.136	14	22	7	2	0	0.5	1.57143	0.142857	5				4.76217e-05	4.99754e-05	N/A	3.01321e-05	6.92075e-05	N/A
C16H24O6N2S0	340.156	16	24	6	2	0	0.375	1.5	0.125	6				4.76291e-05	5.15713e-05	N/A	3.34927e-05	N/A	N/A
C16H26O6N2S0	342.172	16	26	6	2	0	0.375	1.625	0.125	5				4.38312e-05	N/A	N/A	3.27348e-05	N/A	N/A
C14H22O8N2S0	346.13	14	22	8	2	0	0.571429	1.57143	0.142857	5				0.000264962	0.000284692	N/A	N/A	N/A	0.000161202
C18H24O5N2S0	348.161	18	24	5	2	0	0.277778	1.33333	0.111111	8				3.69562e-05	3.17005e-05	N/A	N/A	N/A	N/A
C15H14O8N2S0	350.068	15	14	8	2	0	0.533333	0.933333	0.133333	10				2.855e-05	3.25132e-05	N/A	N/A	N/A	N/A
C18H18O6N2S0	358.109	18	18	6	2	0	0.333333	1	0.111111	11				4.52143e-05	3.37936e-05	N/A	N/A	N/A	N/A
C16H26O7N2S0	358.167	16	26	7	2	0	0.4375	1.625	0.125	5				8.95896e-05	0.00016948	N/A	N/A	N/A	6.27005e-05
C18H26O6N2S0	366.172	18	26	6	2	0	0.333333	1.44444	0.111111	7				5.04614e-05	5.02941e-05	N/A	N/A	N/A	N/A
C18H28O6N2S0	368.187	18	28	6	2	0	0.333333	1.55556	0.111111	6				5.09702e-05	4.8476e-05	N/A	N/A	N/A	N/A
C18H20O7N2S0	376.12	18	20	7	2	0	0.388889	1.11111	0.111111	10				6.58444e-05	0.000106474	N/A	6.62749e-05	0.000120789	N/A
C18H22O7N2S0	378.136	18	22	7	2	0	0.388889	1.22222	0.111111	9				0.000131427	0.000128085	N/A	N/A	0.000137469	0.000124682
C18H24O7N2S0	380.151	18	24	7	2	0	0.388889	1.33333	0.111111	8				7.39211e-05	N/A	N/A	N/A	8.51471e-05	N/A
C18H26O7N2S0	382.166	18	26	7	2	0	0.388889	1.44444	0.111111	7				5.28522e-05	5.3199e-05	N/A	N/A	N/A	N/A
C20H24O6N2S0	388.156	20	24	6	2	0	0.3	1.2	0.1	10				6.85549e-05	N/A	N/A	N/A	N/A	N/A
C20H30O6N2S0	394.203	20	30	6	2	0	0.3	1.5	0.1	7				6.41797e-05	3.70697e-05	N/A	N/A	N/A	N/A
C16H20O10N2S0	400.104	16	20	10	2	0	0.625	1.25	0.125	8				3.22859e-05	3.24575e-05	N/A	N/A	N/A	N/A
C18H18O9N2S0	406.094	18	18	9	2	0	0.5	1	0.111111	11				5.7851e-05	7.83341e-05	N/A	N/A	N/A	7.79453e-05
C18H22O9N2S0	410.125	18	22	9	2	0	0.5	1.22222	0.111111	9				9.84498e-05	0.000111937	N/A	N/A	N/A	7.98533e-05
C17H22O10N2S0	414.12	17	22	10	2	0	0.588235	1.29412	0.117647	8				3.97562e-05	5.03643e-05	N/A	3.36958e-05	N/A	N/A
C18H24O10N2S0	428.136	18	24	10	2	0	0.555556	1.33333	0.111111	8				6.10402e-05	5.6951e-05	N/A	N/A	N/A	N/A
C18H20O11N2S0	440.099	18	20	11	2	0	0.611111	1.11111	0.111111	10				4.92407e-05	4.64208e-05	N/A	N/A	N/A	N/A
C18H22O11N2S0	442.115	18	22	11	2	0	0.611111	1.22222	0.111111	9				3.48804e-05	4.36879e-05	N/A	N/A	N/A	N/A
C19H20O11N2S0	452.1	19	20	11	2	0	0.578947	1.05263	0.105263	11				5.07869e-05	5.30322e-05	N/A	N/A	N/A	N/A
C19H22O11N2S0	454.115	19	22	11	2	0	0.578947	1.15789	0.105263	10				4.70325e-05	5.42226e-05	N/A	N/A	N/A	N/A
C19H24O11N2S0	456.131	19	24	11	2	0	0.578947	1.26316	0.105263	9				4.328e-05	N/A	N/A	N/A	N/A	N/A
C20H20O11N2S0	464.099	20	20	11	2	0	0.55	1	0.1	12				2.91716e-05	N/A	N/A	N/A	N/A	N/A
C20H24O11N2S0	468.131	20	24	11	2	0	0.55	1.2	0.1	10				6.36807e-05	6.62069e-05	N/A	N/A	N/A	N/A
C21H22O11N2S0	478.115	21	22	11	2	0	0.52381	1.04762	0.0952381	12				4.21508e-05	6.15347e-05	N/A	N/A	N/A	N/A
C21H24O11N2S0	480.131	21	24	11	2	0	0.52381	1.14286	0.0952381	11				4.29332e-05	7.1988e-05	N/A	N/A	N/A	N/A
C22H26O11N2S0	494.146	22	26	11	2	0	0.5	1.18182	0.0909091	11				6.67597e-05	N/A	N/A	N/A	N/A	N/A
C21H24O12N2S0	496.126	21	24	12	2	0	0.571429	1.14286	0.0952381	11				3.61929e-05	5.71441e-05	N/A	N/A	N/A	N/A
C21H26O12N2S0	498.141	21	26	12	2	0	0.571429	1.2381	0.0952381	10				3.86749e-05	3.62208e-05	N/A	N/A	N/A	N/A
C22H24O12N2S0	508.126	22	24	12	2	0	0.545455	1.09091	0.0909091	12				3.4074e-05	3.39268e-05	N/A	N/A	N/A	N/A
C23H28O11N2S0	508.161	23	28	11	2	0	0.478261	1.21739	0.0869565	11				3.48272e-05	N/A	N/A	N/A	N/A	N/A
C22H26O12N2S0	510.141	22	26	12	2	0	0.545455	1.18182	0.0909091	11				3.98035e-05	N/A	N/A	N/A	N/A	N/A
C13H12O6N2S0	292.062	13	12	6	2	0	0.461538	0.923077	0.153846	9				N/A	3.20858e-05	N/A	N/A	6.27064e-05	N/A
C13H12O5N2S0	276.067	13	12	5	2	0	0.384615	0.923077	0.153846	9				N/A	2.81904e-05	N/A	N/A	5.59611e-05	N/A
C11H9O4N1S0	219.046	11	9	4	1	0	0.363636	0.818182	0.0909091	8				N/A	2.14904e-05	4.24194e-05	N/A	N/A	N/A
C11H11O4N1S0	221.061	11	11	4	1	0	0.363636	1	0.0909091	7				2.19122e-05	N/A	3.16349e-05	N/A	N/A	N/A
C9H9O6N1S0	227.036	9	9	6	1	0	0.666667	1	0.111111	6				9.18428e-05	0.000125951	5.62974e-05	5.89594e-05	7.29894e-05	0.000132765
C12H13O4N1S0	235.077	12	13	4	1	0	0.333333	1.08333	0.0833333	7				3.70626e-05	2.47429e-05	2.30697e-05	N/A	N/A	N/A
C10H9O6N1S0	239.036	10	9	6	1	0	0.6	0.9	0.1	7				N/A	2.64524e-05	2.62314e-05	N/A	N/A	N/A
C11H15O5N1S0	241.088	11	15	5	1	0	0.454545	1.36364	0.0909091	5				3.0822e-05	2.61492e-05	2.69715e-05	3.94918e-05	N/A	5.88355e-05
C10H13O6N1S0	243.401	10	13	6	1	0	0.6	1.3	0.1	5				0.000240705	0.00020375	9.11974e-05	0.00017393	5.67584e-05	7.34296e-05
C10H15O6N1S0	245.083	10	15	6	1	0	0.6	1.5	0.1	4				0.000116869	0.000114919	6.50695e-05	7.38335e-05	8.67784e-05	9.62234e-05
C10H17O6N1S0	247.098	10	17	6	1	0	0.6	1.7	0.1	3				2.21339e-05	N/A	5.92966e-05	4.28131e-05	N/A	N/A
C12H11O5N1S0	249.057	12	11	5	1	0	0.416667	0.916667	0.0833333	8				N/A	N/A	2.26404e-05	2.85255e-05	N/A	N/A
C13H15O4N1S0	249.093	13	15	4	1	0	0.307692	1.15385	0.0769231	7				N/A	N/A	2.41903e-05	N/A	N/A	N/A
C12H13O5N1S0	251.072	12	13	5	1	0	0.416667	1.08333	0.0833333	7				3.73918e-05	3.91593e-05	2.30663e-05	2.926e-05	N/A	6.14579e-05
C12H15O5N1S0	253.088	12	15	5	1	0	0.416667	1.25	0.0833333	6				6.96208e-05	4.51552e-05	6.38205e-05	3.33069e-05	N/A	5.68609e-05
C11H13O6N1S0	255.067	11	13	6	1	0	0.545455	1.18182	0.0909091	6				3.97593e-05	4.69423e-05	2.71287e-05	N/A	N/A	3.96822e-05
C12H17O5N1S0	255.103	12	17	5	1	0	0.416667	1.41667	0.0833333	5				3.76637e-05	1.9865e-05	2.43834e-05	2.66038e-05	N/A	N/A
C11H15O6N1S0	257.083	11	15	6	1	0	0.545455	1.36364	0.0909091	5				3.73822e-05	4.73875e-05	3.52359e-05	4.57472e-05	6.06591e-05	6.46899e-05
C11H17O6N1S0	259.098	11	17	6	1	0	0.545455	1.54545	0.0909091	4				3.10453e-05	5.11401e-05	9.88252e-05	0.000136008	6.38116e-05	4.32592e-05
C12H11O6N1S0	265.051	12	11	6	1	0	0.5	0.916667	0.0833333	8				2.60657e-05	N/A	2.85838e-05	N/A	N/A	5.47989e-05
C13H15O5N1S0	265.088	13	15	5	1	0	0.384615	1.15385	0.0769231	7				5.57577e-05	5.02547e-05	4.18534e-05	3.85961e-05	N/A	5.19736e-05
C12H13O6N1S0	267.067	12	13	6	1	0	0.5	1.08333	0.0833333	7				3.65994e-05	3.86182e-05	3.26966e-05	2.85632e-05	N/A	4.64362e-05
C13H17O5N1S0	267.103	13	17	5	1	0	0.384615	1.30769	0.0769231	6				6.67983e-05	7.14718e-05	3.15742e-05	3.48445e-05	N/A	5.95893e-05
C12H15O6N1S0	269.083	12	15	6	1	0	0.5	1.25	0.0833333	6				6.38769e-05	6.34465e-05	6.10255e-05	6.86423e-05	7.02495e-05	0.000117678
C13H19O5N1S0	269.119	13	19	5	1	0	0.384615	1.46154	0.0769231	5				4.25648e-05	4.09914e-05	3.37121e-05	2.57217e-05	N/A	3.61708e-05
C11H13O7N1S0	271.062	11	13	7	1	0	0.636364	1.18182	0.0909091	6				5.34787e-05	5.57704e-05	4.78937e-05	4.66125e-05	5.77788e-05	6.55894e-05
C12H17O6N1S0	271.098	12	17	6	1	0	0.5	1.41667	0.0833333	5				6.09556e-05	7.44479e-05	4.74232e-05	6.73511e-05	8.55082e-05	0.000111813
C11H15O7N1S0	273.078	11	15	7	1	0	0.636364	1.36364	0.0909091	5				3.79382e-05	4.41879e-05	2.40988e-05	3.48709e-05	N/A	N/A
C12H19O6N1S0	273.114	12	19	6	1	0	0.5	1.58333	0.0833333	4				4.22079e-05	3.75518e-05	8.49637e-05	0.00014953	N/A	4.07303e-05
C14H13O5N1S0	275.072	14	13	5	1	0	0.357143	0.928571	0.0714286	9				N/A	N/A	2.96475e-05	3.16504e-05	N/A	N/A
C11H17O7N1S0	275.093	11	17	7	1	0	0.636364	1.54545	0.0909091	4				0.000303885	0.000382714	4.59888e-05	3.37055e-05	N/A	N/A
C14H15O5N1S0	277.088	14	15	5	1	0	0.357143	1.07143	0.0714286	8				2.81562e-05	2.76143e-05	2.43117e-05	N/A	N/A	4.33113e-05
C13H13O6N1S0	279.067	13	13	6	1	0	0.461538	1	0.0769231	8				3.76208e-05	3.7558e-05	2.45761e-05	3.56918e-05	5.34633e-05	3.63561e-05
C14H17O5N1S0	279.103	14	17	5	1	0	0.357143	1.21429	0.0714286	7				4.05894e-05	4.76223e-05	3.10606e-05	4.4635e-05	N/A	4.03784e-05
C12H11O7N1S0	281.046	12	11	7	1	0	0.583333	0.916667	0.0833333	8				N/A	2.68977e-05	2.95279e-05	N/A	N/A	N/A
C13H15O6N1S0	281.083	13	15	6	1	0	0.461538	1.15385	0.0769231	7				8.00379e-05	7.37523e-05	5.30973e-05	7.40887e-05	5.76069e-05	0.000109267
C14H19O5N1S0	281.119	14	19	5	1	0	0.357143	1.35714	0.0714286	6				4.04866e-05	4.81554e-05	3.25573e-05	3.97354e-05	N/A	7.46005e-05
C12H13O7N1S0	283.062	12	13	7	1	0	0.583333	1.08333	0.0833333	7				3.54921e-05	4.66519e-05	3.62296e-05	4.07945e-05	6.61519e-05	4.14569e-05
C13H17O6N1S0	283.098	13	17	6	1	0	0.461538	1.30769	0.0769231	6				6.81893e-05	8.53714e-05	7.35989e-05	5.53496e-05	7.68885e-05	0.000124955
C14H21O5N1S0	283.135	14	21	5	1	0	0.357143	1.5	0.0714286	5				3.6307e-05	2.81211e-05	2.95892e-05	2.84307e-05	N/A	N/A
C12H15O7N1S0	285.078	12	15	7	1	0	0.583333	1.25	0.0833333	6				4.73252e-05	7.64564e-05	5.01675e-05	5.30264e-05	6.98663e-05	9.63483e-05
C13H19O6N1S0	285.114	13	19	6	1	0	0.461538	1.46154	0.0769231	5				4.92062e-05	5.71157e-05	3.20014e-05	5.4242e-05	5.89145e-05	6.21653e-05
C12H17O7N1S0	287.093	12	17	7	1	0	0.583333	1.41667	0.0833333	5				5.40834e-05	4.74992e-05	5.1428e-05	4.70716e-05	0.00010709	6.59276e-05
C15H15O5N1S0	289.088	15	15	5	1	0	0.333333	1	0.0666667	9				2.97474e-05	N/A	2.55616e-05	2.94117e-05	N/A	N/A
C14H13O6N1S0	291.067	14	13	6	1	0	0.428571	0.928571	0.0714286	9				N/A	N/A	2.68364e-05	N/A	6.21041e-05	4.45835e-05
C15H17O5N1S0	291.103	15	17	5	1	0	0.333333	1.13333	0.0666667	8				3.18774e-05	3.16815e-05	3.37547e-05	4.08279e-05	N/A	4.53975e-05
C14H15O6N1S0	293.083	14	15	6	1	0	0.428571	1.07143	0.0714286	8				5.33036e-05	6.68205e-05	6.54689e-05	4.47831e-05	7.23047e-05	8.88681e-05
C15H19O5N1S0	293.119	15	19	5	1	0	0.333333	1.26667	0.0666667	7				5.72484e-05	3.09653e-05	2.638e-05	4.64805e-05	N/A	4.73113e-05
C14H17O6N1S0	295.098	14	17	6	1	0	0.428571	1.21429	0.0714286	7				7.29751e-05	8.21879e-05	6.40932e-05	7.5983e-05	0.000101369	9.56069e-05
C15H21O5N1S0	295.135	15	21	5	1	0	0.333333	1.4	0.0666667	6				3.67975e-05	4.89755e-05	2.83628e-05	3.94209e-05	N/A	5.06566e-05
C13H15O7N1S0	297.078	13	15	7	1	0	0.538462	1.15385	0.0769231	7				9.51558e-05	7.80058e-05	7.68762e-05	7.48886e-05	8.92168e-05	0.00010677
C14H19O6N1S0	297.114	14	19	6	1	0	0.428571	1.35714	0.0714286	6				6.44027e-05	9.4311e-05	6.36369e-05	7.66278e-05	0.000114189	0.000112283
C13H17O7N1S0	299.093	13	17	7	1	0	0.538462	1.30769	0.0769231	6				7.90491e-05	8.60967e-05	7.0594e-05	8.4984e-05	0.00011653	0.000127343
C14H21O6N1S0	299.13	14	21	6	1	0	0.428571	1.5	0.0714286	5				4.52788e-05	5.53888e-05	3.1227e-05	4.51045e-05	N/A	6.4136e-05
C13H19O7N1S0	301.109	13	19	7	1	0	0.538462	1.46154	0.0769231	5				5.29064e-05	6.37522e-05	4.58499e-05	5.41749e-05	N/A	0.000115573
C12H17O8N1S0	303.088	12	17	8	1	0	0.666667	1.41667	0.0833333	5				3.53704e-05	2.44258e-05	3.32684e-05	3.18266e-05	N/A	6.05722e-05
C16H17O5N1S0	303.103	16	17	5	1	0	0.3125	1.0625	0.0625	9				N/A	2.34087e-05	2.81447e-05	N/A	N/A	N/A
C13H21O7N1S0	303.125	13	21	7	1	0	0.538462	1.61538	0.0769231	4				3.94856e-05	4.55301e-05	3.24949e-05	4.19977e-05	N/A	3.91522e-05
C15H15O6N1S0	305.083	15	15	6	1	0	0.4	1	0.0666667	9				2.63077e-05	3.6427e-05	3.92904e-05	N/A	N/A	4.07924e-05
C15H17O6N1S0	307.098	15	17	6	1	0	0.4	1.13333	0.0666667	8				6.84267e-05	6.0482e-05	4.53186e-05	5.39128e-05	9.28578e-05	8.28853e-05
C16H21O5N1S0	307.135	16	21	5	1	0	0.3125	1.3125	0.0625	7				2.68028e-05	4.00318e-05	2.92897e-05	N/A	N/A	N/A
C14H15O7N1S0	309.078	14	15	7	1	0	0.5	1.07143	0.0714286	8				7.93663e-05	8.53887e-05	6.14928e-05	6.91534e-05	7.12686e-05	5.82822e-05
C15H19O6N1S0	309.114	15	19	6	1	0	0.4	1.26667	0.0666667	7				0.000116006	0.000108536	8.37445e-05	0.000104003	0.000112202	0.000112486
C14H17O7N1S0	311.093	14	17	7	1	0	0.5	1.21429	0.0714286	7				0.000111602	0.000130375	9.08489e-05	8.33684e-05	0.000143641	0.000131271
C15H21O6N1S0	311.13	15	21	6	1	0	0.4	1.4	0.0666667	6				6.91823e-05	6.80563e-05	6.38384e-05	7.17196e-05	0.000110664	0.000101924
C13H15O8N1S0	313.073	13	15	8	1	0	0.615385	1.15385	0.0769231	7				5.41928e-05	4.91865e-05	3.57399e-05	2.82868e-05	N/A	7.07848e-05
C14H19O7N1S0	313.109	14	19	7	1	0	0.5	1.35714	0.0714286	6				9.33762e-05	0.000105133	8.13152e-05	7.82049e-05	8.9315e-05	0.000120856
C15H23O6N1S0	313.145	15	23	6	1	0	0.4	1.53333	0.0666667	5				4.9383e-05	3.52506e-05	3.04188e-05	3.97825e-05	N/A	3.9788e-05
C13H17O8N1S0	315.088	13	17	8	1	0	0.615385	1.30769	0.0769231	6				7.48927e-05	6.17716e-05	5.77189e-05	3.90885e-05	8.32056e-05	9.70106e-05
C14H21O7N1S0	315.125	14	21	7	1	0	0.5	1.5	0.0714286	5				5.74067e-05	5.51609e-05	4.81376e-05	4.19071e-05	7.00341e-05	6.7549e-05
C13H19O8N1S0	317.104	13	19	8	1	0	0.615385	1.46154	0.0769231	5				5.43429e-05	5.65534e-05	5.11435e-05	5.39746e-05	5.76211e-05	4.77514e-05
C16H17O6N1S0	319.098	16	17	6	1	0	0.375	1.0625	0.0625	9				2.94203e-05	3.74021e-05	3.23353e-05	3.22724e-05	N/A	N/A
C15H15O7N1S0	321.078	15	15	7	1	0	0.466667	1	0.0666667	9				3.15078e-05	5.21092e-05	4.39884e-05	3.44019e-05	6.99988e-05	5.4446e-05
C16H19O6N1S0	321.114	16	19	6	1	0	0.375	1.1875	0.0625	8				6.07399e-05	5.36632e-05	5.4185e-05	4.2693e-05	8.98763e-05	7.59707e-05
C17H23O5N1S0	321.15	17	23	5	1	0	0.294118	1.35294	0.0588235	7				2.71467e-05	2.76952e-05	3.39371e-05	N/A	N/A	3.64953e-05
C15H17O7N1S0	323.093	15	17	7	1	0	0.466667	1.13333	0.0666667	8				7.48468e-05	7.80916e-05	6.73618e-05	5.62103e-05	9.48225e-05	0.000120424
C16H21O6N1S0	323.13	16	21	6	1	0	0.375	1.3125	0.0625	7				8.27495e-05	6.70671e-05	4.24405e-05	3.58856e-05	5.62048e-05	8.00142e-05
C17H25O5N1S0	323.166	17	25	5	1	0	0.294118	1.47059	0.0588235	6				N/A	2.79103e-05	3.75641e-05	N/A	N/A	N/A
C14H15O8N1S0	325.072	14	15	8	1	0	0.571429	1.07143	0.0714286	8				5.56944e-05	6.0036e-05	4.91466e-05	3.93385e-05	N/A	4.78393e-05
C15H19O7N1S0	325.109	15	19	7	1	0	0.466667	1.26667	0.0666667	7				0.00013815	0.000154102	0.000102889	0.00013392	0.000194279	0.000185806
C16H23O6N1S0	325.145	16	23	6	1	0	0.375	1.4375	0.0625	6				5.94056e-05	5.43636e-05	4.31609e-05	4.24537e-05	5.69696e-05	6.36634e-05
C14H17O8N1S0	327.088	14	17	8	1	0	0.571429	1.21429	0.0714286	7				9.05195e-05	0.000107843	7.15948e-05	8.13628e-05	7.47865e-05	0.000139226
C15H21O7N1S0	327.125	15	21	7	1	0	0.466667	1.4	0.0666667	6				0.000138181	0.000111594	0.000110868	8.28735e-05	0.000153713	0.000157617
C16H25O6N1S0	327.161	16	25	6	1	0	0.375	1.5625	0.0625	5				0.00024084	0.000170788	0.000197909	0.000222375	8.81933e-05	9.28953e-05
C14H19O8N1S0	329.104	14	19	8	1	0	0.571429	1.35714	0.0714286	6				7.96446e-05	0.000103712	8.1302e-05	7.0799e-05	9.02717e-05	8.62977e-05
C15H23O7N1S0	329.14	15	23	7	1	0	0.466667	1.53333	0.0666667	5				6.55413e-05	5.90519e-05	6.9387e-05	6.31984e-05	N/A	5.1248e-05
C16H27O6N1S0	329.177	16	27	6	1	0	0.375	1.6875	0.0625	4				6.08743e-05	N/A	4.46385e-05	3.77767e-05	N/A	N/A
C14H21O8N1S0	331.119	14	21	8	1	0	0.571429	1.5	0.0714286	5				4.89994e-05	5.29171e-05	4.07315e-05	4.07437e-05	6.14032e-05	4.65736e-05
C15H25O7N1S0	331.156	15	25	7	1	0	0.466667	1.66667	0.0666667	4				4.82274e-05	4.7864e-05	3.36055e-05	5.24043e-05	N/A	N/A
C13H19O9N1S0	333.099	13	19	9	1	0	0.692308	1.46154	0.0769231	5				3.35659e-05	4.20325e-05	3.18343e-05	N/A	N/A	N/A
C17H19O6N1S0	333.114	17	19	6	1	0	0.352941	1.11765	0.0588235	9				3.90317e-05	3.78706e-05	3.18061e-05	N/A	N/A	4.09062e-05
C15H13O8N1S0	335.057	15	13	8	1	0	0.533333	0.866667	0.0666667	10				N/A	N/A	3.69507e-05	N/A	N/A	N/A
C16H17O7N1S0	335.093	16	17	7	1	0	0.4375	1.0625	0.0625	9				6.2747e-05	6.75327e-05	4.87546e-05	4.93188e-05	7.66531e-05	N/A
C17H21O6N1S0	335.13	17	21	6	1	0	0.352941	1.23529	0.0588235	8				7.12437e-05	5.33041e-05	3.76675e-05	N/A	5.731e-05	5.49427e-05
C18H25O5N1S0	335.166	18	25	5	1	0	0.277778	1.38889	0.0555556	7				N/A	N/A	2.83195e-05	N/A	N/A	N/A
C15H15O8N1S0	337.073	15	15	8	1	0	0.533333	1	0.0666667	9				3.26073e-05	4.68447e-05	3.07783e-05	3.52763e-05	N/A	N/A
C16H19O7N1S0	337.109	16	19	7	1	0	0.4375	1.1875	0.0625	8				7.09835e-05	0.000101466	6.72492e-05	8.08916e-05	0.000118694	9.02003e-05
C17H23O6N1S0	337.145	17	23	6	1	0	0.352941	1.35294	0.0588235	7				5.48093e-05	5.57622e-05	3.20869e-05	N/A	7.07997e-05	N/A
C15H17O8N1S0	339.088	15	17	8	1	0	0.533333	1.13333	0.0666667	8				9.26433e-05	0.000101392	9.15196e-05	9.05866e-05	0.000102948	9.26747e-05
C16H21O7N1S0	339.125	16	21	7	1	0	0.4375	1.3125	0.0625	7				0.000125708	0.000136707	0.000106665	8.83363e-05	0.000162921	9.0854e-05
C17H25O6N1S0	339.161	17	25	6	1	0	0.352941	1.47059	0.0588235	6				4.9779e-05	4.43097e-05	3.61949e-05	4.15319e-05	6.63574e-05	7.11906e-05
C14H15O9N1S0	341.067	14	15	9	1	0	0.642857	1.07143	0.0714286	8				3.74807e-05	3.71213e-05	3.33865e-05	N/A	N/A	N/A
C15H19O8N1S0	341.104	15	19	8	1	0	0.533333	1.26667	0.0666667	7				0.000143115	0.000160374	0.000107888	9.57195e-05	0.000186008	0.000144445
C16H23O7N1S0	341.14	16	23	7	1	0	0.4375	1.4375	0.0625	6				0.000139793	0.000138121	0.000107728	0.00010846	0.000132463	0.000134543
C14H17O9N1S0	343.083	14	17	9	1	0	0.642857	1.21429	0.0714286	7				3.9382e-05	5.70619e-05	3.21788e-05	3.56433e-05	N/A	4.64838e-05
C15H21O8N1S0	343.12	15	21	8	1	0	0.533333	1.4	0.0666667	6				0.000112595	0.000106325	8.05389e-05	9.21764e-05	0.000101837	0.000131506
C16H25O7N1S0	343.323	16	25	7	1	0	0.4375	1.5625	0.0625	5				0.000398042	0.000399457	0.000480195	4.41392e-05	0.000253153	0.000247239
C14H19O9N1S0	345.099	14	19	9	1	0	0.642857	1.35714	0.0714286	6				3.88141e-05	4.49452e-05	4.09634e-05	3.52526e-05	N/A	5.68622e-05
C15H23O8N1S0	345.135	15	23	8	1	0	0.533333	1.53333	0.0666667	5				7.1045e-05	8.07918e-05	6.53119e-05	6.72219e-05	0.000110613	8.20361e-05
C16H27O7N1S0	345.171	16	27	7	1	0	0.4375	1.6875	0.0625	4				0.000121531	0.000107608	8.81739e-05	0.000126833	9.41552e-05	5.83576e-05
C18H21O6N1S0	347.13	18	21	6	1	0	0.333333	1.16667	0.0555556	9				3.96721e-05	2.79069e-05	4.04919e-05	N/A	N/A	N/A
C15H25O8N1S0	347.151	15	25	8	1	0	0.533333	1.66667	0.0666667	4				6.20971e-05	5.85178e-05	3.52579e-05	5.31466e-05	0.00011355	4.70596e-05
C16H15O8N1S0	349.072	16	15	8	1	0	0.5	0.9375	0.0625	10				N/A	3.53307e-05	3.2532e-05	N/A	8.83473e-05	N/A
C17H19O7N1S0	349.109	17	19	7	1	0	0.411765	1.11765	0.0588235	9				4.90721e-05	5.04877e-05	4.84961e-05	3.49234e-05	7.84403e-05	8.88932e-05
C19H27O5N1S0	349.182	19	27	5	1	0	0.263158	1.42105	0.0526316	7				N/A	N/A	4.39403e-05	N/A	N/A	4.13428e-05
C16H17O8N1S0	351.088	16	17	8	1	0	0.5	1.0625	0.0625	9				7.173e-05	8.16501e-05	8.31491e-05	4.24487e-05	9.65221e-05	6.15695e-05
C17H21O7N1S0	351.125	17	21	7	1	0	0.411765	1.23529	0.0588235	8				8.51213e-05	9.67276e-05	5.54419e-05	7.15915e-05	8.55476e-05	9.98282e-05
C18H25O6N1S0	351.161	18	25	6	1	0	0.333333	1.38889	0.0555556	7				8.18268e-05	4.63017e-05	5.2266e-05	5.13025e-05	9.62275e-05	4.56012e-05
C19H29O5N1S0	351.198	19	29	5	1	0	0.263158	1.52632	0.0526316	6				N/A	N/A	3.54557e-05	N/A	N/A	N/A
C16H19O8N1S0	353.104	16	19	8	1	0	0.5	1.1875	0.0625	8				0.000125623	0.000115883	7.84441e-05	8.69572e-05	0.000116503	0.000143395
C17H23O7N1S0	353.14	17	23	7	1	0	0.411765	1.35294	0.0588235	7				9.16836e-05	9.02472e-05	7.00176e-05	7.59151e-05	0.000117024	7.92506e-05
C18H27O6N1S0	353.177	18	27	6	1	0	0.333333	1.5	0.0555556	6				7.08631e-05	5.55013e-05	7.27892e-05	3.9327e-05	6.93558e-05	N/A
C15H17O9N1S0	355.083	15	17	9	1	0	0.6	1.13333	0.0666667	8				6.52604e-05	8.63091e-05	6.31332e-05	6.46161e-05	9.68779e-05	6.72149e-05
C16H21O8N1S0	355.119	16	21	8	1	0	0.5	1.3125	0.0625	7				0.000154412	0.00018043	0.000119512	0.000121739	0.000147354	0.000146162
C17H25O7N1S0	355.156	17	25	7	1	0	0.411765	1.47059	0.0588235	6				8.20142e-05	7.05886e-05	5.75568e-05	5.33237e-05	7.86868e-05	5.24833e-05
C18H29O6N1S0	355.192	18	29	6	1	0	0.333333	1.61111	0.0555556	5				0.000261132	0.000168081	0.000236456	0.000284644	7.2588e-05	9.7938e-05
C15H19O9N1S0	357.099	15	19	9	1	0	0.6	1.26667	0.0666667	7				8.77132e-05	0.000114987	7.05817e-05	6.6082e-05	9.35133e-05	0.000105439
C16H23O8N1S0	357.135	16	23	8	1	0	0.5	1.4375	0.0625	6				0.000188287	0.000216325	0.000143785	0.00017339	0.000147969	0.000121403
C17H27O7N1S0	357.172	17	27	7	1	0	0.411765	1.58824	0.0588235	5				6.61132e-05	6.53887e-05	8.44624e-05	7.01068e-05	8.35682e-05	4.38048e-05
C15H21O9N1S0	359.114	15	21	9	1	0	0.6	1.4	0.0666667	6				6.32926e-05	8.00972e-05	5.508e-05	5.44918e-05	6.40835e-05	5.72584e-05
C16H25O8N1S0	359.652	16	25	8	1	0	0.5	1.5625	0.0625	5				0.00101838	0.000998206	6.44251e-05	0.00105065	8.65495e-05	5.79744e-05
C15H23O9N1S0	361.13	15	23	9	1	0	0.6	1.53333	0.0666667	5				6.8137e-05	8.44657e-05	5.54847e-05	5.77938e-05	0.000104603	5.34851e-05
C16H27O8N1S0	361.333	16	27	8	1	0	0.5	1.6875	0.0625	4				0.000273214	0.000283608	3.77159e-05	0.000221155	0.000195919	0.000162245
C17H17O8N1S0	363.088	17	17	8	1	0	0.470588	1	0.0588235	10				4.03779e-05	5.21147e-05	5.46327e-05	4.10402e-05	N/A	N/A
C14H21O10N1S0	363.109	14	21	10	1	0	0.714286	1.5	0.0714286	5				3.75142e-05	3.41041e-05	2.89921e-05	3.39545e-05	N/A	N/A
C18H21O7N1S0	363.125	18	21	7	1	0	0.388889	1.16667	0.0555556	9				6.91359e-05	7.31488e-05	6.42799e-05	4.46607e-05	8.26184e-05	4.9631e-05
C15H25O9N1S0	363.146	15	25	9	1	0	0.6	1.66667	0.0666667	4				7.23313e-05	6.52677e-05	6.29956e-05	3.39251e-05	N/A	N/A
C19H25O6N1S0	363.161	19	25	6	1	0	0.315789	1.31579	0.0526316	8				5.05896e-05	5.17966e-05	5.31772e-05	3.43457e-05	N/A	4.78961e-05
C16H29O8N1S0	363.182	16	29	8	1	0	0.5	1.8125	0.0625	3				6.81829e-05	6.58361e-05	6.07753e-05	6.82455e-05	8.44599e-05	8.2533e-05
C20H29O5N1S0	363.197	20	29	5	1	0	0.25	1.45	0.05	7				N/A	N/A	3.83985e-05	N/A	N/A	4.17931e-05
C17H19O8N1S0	365.104	17	19	8	1	0	0.470588	1.11765	0.0588235	9				9.04545e-05	9.68503e-05	6.97416e-05	5.95836e-05	0.000126075	9.93728e-05
C14H23O10N1S0	365.125	14	23	10	1	0	0.714286	1.64286	0.0714286	4				3.33654e-05	5.90834e-05	3.35959e-05	N/A	N/A	4.01939e-05
C18H23O7N1S0	365.14	18	23	7	1	0	0.388889	1.27778	0.0555556	8				0.000128107	8.20472e-05	6.40817e-05	5.9551e-05	8.1879e-05	7.36308e-05
C19H27O6N1S0	365.177	19	27	6	1	0	0.315789	1.42105	0.0526316	7				7.83468e-05	5.4337e-05	4.25383e-05	3.92707e-05	N/A	6.1922e-05
C16H17O9N1S0	367.083	16	17	9	1	0	0.5625	1.0625	0.0625	9				5.46466e-05	9.43799e-05	5.94425e-05	6.27625e-05	N/A	N/A
C17H21O8N1S0	367.12	17	21	8	1	0	0.470588	1.23529	0.0588235	8				0.000121446	0.000135975	8.52986e-05	9.0578e-05	0.000145412	0.000161618
C18H25O7N1S0	367.156	18	25	7	1	0	0.388889	1.38889	0.0555556	7				0.000158029	0.000159623	8.39263e-05	8.82378e-05	9.38435e-05	0.000121259
C19H29O6N1S0	367.192	19	29	6	1	0	0.315789	1.52632	0.0526316	6				4.30662e-05	6.71895e-05	3.32743e-05	4.60156e-05	N/A	N/A
C16H19O9N1S0	369.099	16	19	9	1	0	0.5625	1.1875	0.0625	8				0.000105965	0.000128323	8.94865e-05	8.87889e-05	7.28497e-05	8.80922e-05
C17H23O8N1S0	369.135	17	23	8	1	0	0.470588	1.35294	0.0588235	7				0.000106565	0.000132243	8.62732e-05	8.59787e-05	0.000122176	8.77232e-05
C18H27O7N1S0	369.172	18	27	7	1	0	0.388889	1.5	0.0555556	6				0.000179683	0.000170445	0.000118065	0.000118208	0.00014067	0.000100108
C16H21O9N1S0	371.114	16	21	9	1	0	0.5625	1.3125	0.0625	7				0.000146839	0.000164791	9.26445e-05	9.98914e-05	0.000139677	0.000125173
C17H25O8N1S0	371.151	17	25	8	1	0	0.470588	1.47059	0.0588235	6				0.000108145	0.000112649	7.62441e-05	6.73712e-05	0.000107706	9.0582e-05
C18H29O7N1S0	371.354	18	29	7	1	0	0.388889	1.61111	0.0555556	5				0.000596358	0.000562114	0.000644266	7.63337e-05	0.000386504	0.000241949
C15H19O10N1S0	373.094	15	19	10	1	0	0.666667	1.26667	0.0666667	7				3.3763e-05	6.50356e-05	3.8951e-05	N/A	0.000109056	4.05468e-05
C16H23O9N1S0	373.13	16	23	9	1	0	0.5625	1.4375	0.0625	6				0.000208528	0.000199647	0.000158145	0.000181728	0.000134095	0.00017891
C17H27O8N1S0	373.166	17	27	8	1	0	0.470588	1.58824	0.0588235	5				0.000132869	0.00014197	0.000136425	0.000130854	0.000108309	0.000112054
C15H21O10N1S0	375.109	15	21	10	1	0	0.666667	1.4	0.0666667	6				5.24646e-05	5.92861e-05	3.26306e-05	4.0948e-05	6.76997e-05	N/A
C17H29O8N1S0	375.182	17	29	8	1	0	0.470588	1.70588	0.0588235	4				8.72041e-05	6.50975e-05	7.75592e-05	7.65275e-05	6.26799e-05	N/A
C16H25O9N1S0	375.479	16	25	9	1	0	0.5625	1.5625	0.0625	5				0.000671995	0.0007079	4.69823e-05	0.000522771	0.000495263	4.17252e-05
C18H19O8N1S0	377.104	18	19	8	1	0	0.444444	1.05556	0.0555556	10				5.57236e-05	6.31345e-05	4.17148e-05	5.19502e-05	N/A	N/A
C15H23O10N1S0	377.125	15	23	10	1	0	0.666667	1.53333	0.0666667	5				3.93255e-05	6.09362e-05	5.49382e-05	5.97393e-05	9.4037e-05	4.81569e-05
C19H23O7N1S0	377.14	19	23	7	1	0	0.368421	1.21053	0.0526316	9				6.61756e-05	4.60832e-05	4.71096e-05	4.4901e-05	N/A	7.1816e-05
C20H27O6N1S0	377.177	20	27	6	1	0	0.3	1.35	0.05	8				5.24706e-05	5.8675e-05	4.12912e-05	4.73976e-05	N/A	N/A
C21H31O5N1S0	377.213	21	31	5	1	0	0.238095	1.47619	0.047619	7				3.13736e-05	N/A	6.96492e-05	N/A	N/A	N/A
C16H27O9N1S0	377.496	16	27	9	1	0	0.5625	1.6875	0.0625	4				0.000363372	0.000358225	3.86697e-05	3.18679e-05	0.00029251	0.000263116
C17H17O9N1S0	379.083	17	17	9	1	0	0.529412	1	0.0588235	10				3.8257e-05	6.35642e-05	3.8958e-05	N/A	N/A	4.58028e-05
C18H21O8N1S0	379.119	18	21	8	1	0	0.444444	1.16667	0.0555556	9				9.04509e-05	9.73362e-05	5.77487e-05	6.41328e-05	7.56137e-05	8.56367e-05
C15H25O10N1S0	379.141	15	25	10	1	0	0.666667	1.66667	0.0666667	4				4.28684e-05	6.02018e-05	4.46769e-05	5.08381e-05	N/A	5.59964e-05
C19H25O7N1S0	379.156	19	25	7	1	0	0.368421	1.31579	0.0526316	8				7.639e-05	7.02289e-05	4.37896e-05	5.60797e-05	N/A	5.88343e-05
C16H29O9N1S0	379.177	16	29	9	1	0	0.5625	1.8125	0.0625	3				7.95717e-05	7.70273e-05	9.31717e-05	0.0001012	0.000110439	7.22687e-05
C20H29O6N1S0	379.192	20	29	6	1	0	0.3	1.45	0.05	7				9.7663e-05	5.69169e-05	4.69949e-05	3.96084e-05	N/A	N/A
C17H19O9N1S0	381.099	17	19	9	1	0	0.529412	1.11765	0.0588235	9				0.000108351	0.000110891	9.07451e-05	7.26991e-05	N/A	7.8769e-05
C18H23O8N1S0	381.135	18	23	8	1	0	0.444444	1.27778	0.0555556	8				0.000136649	0.000132406	7.19279e-05	8.16556e-05	0.000141774	9.66133e-05
C19H27O7N1S0	381.172	19	27	7	1	0	0.368421	1.42105	0.0526316	7				0.000106915	8.93816e-05	5.72532e-05	5.78829e-05	0.000118317	7.90115e-05
C20H31O6N1S0	381.208	20	31	6	1	0	0.3	1.55	0.05	6				0.000277109	0.000162185	0.000177156	0.000225816	N/A	5.4833e-05
C16H17O10N1S0	383.078	16	17	10	1	0	0.625	1.0625	0.0625	9				3.80947e-05	5.08038e-05	4.74577e-05	4.07327e-05	N/A	N/A
C17H21O9N1S0	383.114	17	21	9	1	0	0.529412	1.23529	0.0588235	8				0.000116095	0.00015483	0.000111562	0.000100671	8.18488e-05	0.000141551
C18H25O8N1S0	383.151	18	25	8	1	0	0.444444	1.38889	0.0555556	7				0.00020971	0.000169878	0.000130263	0.000113406	0.000154506	0.000164947
C19H29O7N1S0	383.187	19	29	7	1	0	0.368421	1.52632	0.0526316	6				0.000134749	9.64275e-05	8.23671e-05	9.89525e-05	0.000109934	9.87673e-05
C16H19O10N1S0	385.094	16	19	10	1	0	0.625	1.1875	0.0625	8				7.04975e-05	8.67826e-05	6.65445e-05	N/A	8.59454e-05	5.17458e-05
C17H23O9N1S0	385.13	17	23	9	1	0	0.529412	1.35294	0.0588235	7				0.000125847	0.000155103	7.0683e-05	9.27706e-05	0.00011238	0.000100794
C18H27O8N1S0	385.166	18	27	8	1	0	0.444444	1.5	0.0555556	6				0.00028594	0.000211617	0.000175582	0.000172996	0.000220979	0.000208598
C19H31O7N1S0	385.203	19	31	7	1	0	0.368421	1.63158	0.0526316	5				6.98037e-05	7.92651e-05	5.77436e-05	6.36877e-05	6.24021e-05	5.52077e-05
C16H21O10N1S0	387.109	16	21	10	1	0	0.625	1.3125	0.0625	7				9.39591e-05	8.6325e-05	7.87023e-05	5.32869e-05	7.87173e-05	5.55343e-05
C17H25O9N1S0	387.146	17	25	9	1	0	0.529412	1.47059	0.0588235	6				0.000127044	0.000110962	7.92202e-05	6.55398e-05	7.94302e-05	8.80825e-05
C19H33O7N1S0	387.218	19	33	7	1	0	0.368421	1.73684	0.0526316	4				8.98334e-05	9.75575e-05	7.54197e-05	0.000107347	N/A	8.61612e-05
C18H29O8N1S0	387.85	18	29	8	1	0	0.444444	1.61111	0.0555556	5				0.00114713	0.00107121	8.58243e-05	0.000113183	6.69055e-05	8.15052e-05
C19H19O8N1S0	389.104	19	19	8	1	0	0.421053	1	0.0526316	11				3.20344e-05	N/A	4.18836e-05	N/A	N/A	N/A
C16H23O10N1S0	389.125	16	23	10	1	0	0.625	1.4375	0.0625	6				0.000146439	0.000183043	0.00010518	0.000115164	0.000114382	9.38082e-05
C20H23O7N1S0	389.14	20	23	7	1	0	0.35	1.15	0.05	10				3.68541e-05	4.74162e-05	3.42025e-05	N/A	N/A	N/A
C17H27O9N1S0	389.161	17	27	9	1	0	0.529412	1.58824	0.0588235	5				0.000148881	0.000162724	9.8891e-05	0.000115369	0.000111451	0.000125342
C18H31O8N1S0	389.198	18	31	8	1	0	0.444444	1.72222	0.0555556	4				0.000212291	0.000248088	0.000196176	0.000210818	0.000228321	0.000147578
C18H17O9N1S0	391.083	18	17	9	1	0	0.5	0.944444	0.0555556	11				3.77261e-05	3.15113e-05	3.32416e-05	N/A	N/A	4.62932e-05
C15H21O11N1S0	391.104	15	21	11	1	0	0.733333	1.4	0.0666667	6				2.94251e-05	2.80776e-05	3.53767e-05	N/A	N/A	N/A
C19H21O8N1S0	391.119	19	21	8	1	0	0.421053	1.10526	0.0526316	10				4.90887e-05	4.51184e-05	5.02152e-05	4.17163e-05	6.34358e-05	5.8804e-05
C16H25O10N1S0	391.141	16	25	10	1	0	0.625	1.5625	0.0625	5				0.000239904	0.000277381	0.00016205	0.000193537	0.00019825	0.000185389
C20H25O7N1S0	391.156	20	25	7	1	0	0.35	1.25	0.05	9				4.66178e-05	6.01314e-05	4.21296e-05	3.92128e-05	6.7625e-05	5.13822e-05
C17H29O9N1S0	391.177	17	29	9	1	0	0.529412	1.70588	0.0588235	4				8.78167e-05	0.000122814	5.62249e-05	9.01576e-05	8.22908e-05	8.23303e-05
C18H19O9N1S0	393.099	18	19	9	1	0	0.5	1.05556	0.0555556	10				7.13996e-05	8.51732e-05	6.64839e-05	4.84127e-05	8.59451e-05	5.90507e-05
C19H23O8N1S0	393.135	19	23	8	1	0	0.421053	1.21053	0.0526316	9				9.67434e-05	8.91316e-05	5.59323e-05	6.59654e-05	8.73453e-05	8.05699e-05
C16H27O10N1S0	393.156	16	27	10	1	0	0.625	1.6875	0.0625	4				0.000193911	0.000246232	0.000193079	0.000213152	0.000204755	0.000155784
C20H27O7N1S0	393.172	20	27	7	1	0	0.35	1.35	0.05	8				0.000149155	0.000123381	9.26755e-05	7.94218e-05	0.000111569	0.00010074
C21H31O6N1S0	393.208	21	31	6	1	0	0.285714	1.47619	0.047619	7				5.70466e-05	6.62797e-05	3.80263e-05	4.78762e-05	N/A	6.08264e-05
C17H17O10N1S0	395.078	17	17	10	1	0	0.588235	1	0.0588235	10				3.56506e-05	3.90199e-05	3.81075e-05	4.00863e-05	N/A	4.62448e-05
C18H21O9N1S0	395.114	18	21	9	1	0	0.5	1.16667	0.0555556	9				8.53362e-05	0.000116517	9.10214e-05	8.6868e-05	0.000110099	0.000132239
C19H25O8N1S0	395.151	19	25	8	1	0	0.421053	1.31579	0.0526316	8				0.000130014	0.000119848	8.84646e-05	6.01063e-05	0.000110257	7.37058e-05
C16H29O10N1S0	395.172	16	29	10	1	0	0.625	1.8125	0.0625	3				5.35334e-05	5.26895e-05	5.49151e-05	6.96161e-05	0.000104832	4.97771e-05
C20H29O7N1S0	395.187	20	29	7	1	0	0.35	1.45	0.05	7				0.000279882	0.000203856	0.000159938	0.000146481	0.000203323	0.00020015
C17H19O10N1S0	397.094	17	19	10	1	0	0.588235	1.11765	0.0588235	9				6.33213e-05	7.5078e-05	6.90169e-05	4.84131e-05	8.50097e-05	5.81837e-05
C18H23O9N1S0	397.13	18	23	9	1	0	0.5	1.27778	0.0555556	8				0.000136023	0.00015488	0.000101012	8.99423e-05	0.00011565	0.000111777
C15H27O11N1S0	397.151	15	27	11	1	0	0.733333	1.8	0.0666667	3				4.42483e-05	5.66823e-05	4.74161e-05	4.30872e-05	N/A	N/A
C19H27O8N1S0	397.166	19	27	8	1	0	0.421053	1.42105	0.0526316	7				0.000179532	0.000169474	0.000101572	9.64223e-05	0.000125183	0.000122797
C20H31O7N1S0	397.537	20	31	7	1	0	0.35	1.55	0.05	6				0.000591995	0.000551202	4.82237e-05	6.22259e-05	0.000387382	0.000370778
C17H21O10N1S0	399.109	17	21	10	1	0	0.588235	1.23529	0.0588235	8				9.58851e-05	0.000110645	7.75235e-05	6.19051e-05	9.62536e-05	6.56149e-05
C18H25O9N1S0	399.146	18	25	9	1	0	0.5	1.38889	0.0555556	7				0.000175787	0.000149235	9.31698e-05	0.00010848	0.000122829	0.000124325
C20H33O7N1S0	399.218	20	33	7	1	0	0.35	1.65	0.05	5				0.000116663	7.89146e-05	7.21353e-05	3.74108e-05	N/A	5.54229e-05
C19H29O8N1S0	399.349	19	29	8	1	0	0.421053	1.52632	0.0526316	6				0.00031784	0.000259164	0.000142382	0.000217646	0.000237255	0.000254871
C16H19O11N1S0	401.088	16	19	11	1	0	0.6875	1.1875	0.0625	8				N/A	3.35179e-05	3.55199e-05	N/A	N/A	N/A
C20H19O8N1S0	401.104	20	19	8	1	0	0.4	0.95	0.05	12				N/A	N/A	3.35333e-05	N/A	N/A	N/A
C17H23O10N1S0	401.125	17	23	10	1	0	0.588235	1.35294	0.0588235	7				7.11225e-05	8.26174e-05	4.14149e-05	7.51586e-05	7.72341e-05	N/A
C18H27O9N1S0	401.161	18	27	9	1	0	0.5	1.5	0.0555556	6				0.00030109	0.000269655	0.000164714	0.000192722	0.000216593	0.000192555
C19H31O8N1S0	401.198	19	31	8	1	0	0.421053	1.63158	0.0526316	5				0.00014363	0.000151295	0.000125347	0.000137867	0.000136054	0.000109258
C16H21O11N1S0	403.104	16	21	11	1	0	0.6875	1.3125	0.0625	7				3.56478e-05	3.79511e-05	3.37338e-05	N/A	N/A	N/A
C17H25O10N1S0	403.14	17	25	10	1	0	0.588235	1.47059	0.0588235	6				0.000110317	0.000106806	7.86955e-05	4.56353e-05	0.000114723	6.92328e-05
C18H29O9N1S0	403.177	18	29	9	1	0	0.5	1.61111	0.0555556	5				0.000695484	0.000708013	0.000555931	0.000531499	0.000536996	0.000493361
C19H33O8N1S0	403.213	19	33	8	1	0	0.421053	1.73684	0.0526316	4				7.99264e-05	0.00010077	7.05729e-05	6.11536e-05	N/A	4.52847e-05
C19H19O9N1S0	405.099	19	19	9	1	0	0.473684	1	0.0526316	11				4.91044e-05	3.88676e-05	3.1423e-05	3.33361e-05	N/A	N/A
C16H23O11N1S0	405.12	16	23	11	1	0	0.6875	1.4375	0.0625	6				7.08506e-05	5.51752e-05	5.76452e-05	5.1085e-05	8.32297e-05	6.00619e-05
C20H23O8N1S0	405.135	20	23	8	1	0	0.4	1.15	0.05	10				5.81606e-05	5.6132e-05	3.20822e-05	3.54904e-05	N/A	N/A
C17H27O10N1S0	405.156	17	27	10	1	0	0.588235	1.58824	0.0588235	5				0.000134043	0.00013311	0.00010043	0.000102144	0.000151415	0.00012017
C18H31O9N1S0	405.193	18	31	9	1	0	0.5	1.72222	0.0555556	4				0.000407908	0.000415707	0.000336275	0.000419331	0.000287871	0.000276877
C22H31O6N1S0	405.208	22	31	6	1	0	0.272727	1.40909	0.0454545	8				6.22664e-05	3.71794e-05	3.63849e-05	3.5768e-05	N/A	5.00372e-05
C19H21O9N1S0	407.114	19	21	9	1	0	0.473684	1.10526	0.0526316	10				6.49283e-05	9.38497e-05	6.19537e-05	6.01482e-05	9.30666e-05	7.3951e-05
C16H25O11N1S0	407.303	16	25	11	1	0	0.6875	1.5625	0.0625	5				0.00110912	0.00119853	0.000304763	0.000304171	0.00044465	4.49382e-05
C20H25O8N1S0	407.151	20	25	8	1	0	0.4	1.25	0.05	9				0.00012986	0.000104511	7.37656e-05	6.60004e-05	7.77064e-05	8.84205e-05
C21H29O7N1S0	407.187	21	29	7	1	0	0.333333	1.38095	0.047619	8				8.72936e-05	5.88318e-05	4.52254e-05	N/A	N/A	N/A
C22H33O6N1S0	407.223	22	33	6	1	0	0.272727	1.5	0.0454545	7				4.73474e-05	N/A	3.56569e-05	4.1135e-05	N/A	5.1584e-05
C18H19O10N1S0	409.094	18	19	10	1	0	0.555556	1.05556	0.0555556	10				6.79234e-05	6.85737e-05	4.5455e-05	5.93656e-05	N/A	9.17228e-05
C19H23O9N1S0	409.13	19	23	9	1	0	0.473684	1.21053	0.0526316	9				0.000108397	0.000131888	8.72424e-05	7.98757e-05	0.000131267	8.15392e-05
C16H27O11N1S0	409.151	16	27	11	1	0	0.6875	1.6875	0.0625	4				0.000114224	0.000120084	0.000113967	0.000128605	0.00014138	0.000110847
C20H27O8N1S0	409.166	20	27	8	1	0	0.4	1.35	0.05	8				0.000237719	0.000194495	9.88269e-05	0.000138224	0.000188933	0.000165237
C17H31O10N1S0	409.188	17	31	10	1	0	0.588235	1.82353	0.0588235	3				3.24106e-05	4.64669e-05	3.89059e-05	N/A	N/A	N/A
C21H31O7N1S0	409.203	21	31	7	1	0	0.333333	1.47619	0.047619	7				9.31544e-05	8.14611e-05	4.87434e-05	6.49079e-05	7.51612e-05	6.49932e-05
C18H21O10N1S0	411.109	18	21	10	1	0	0.555556	1.16667	0.0555556	9				7.37787e-05	8.99405e-05	7.52597e-05	7.60204e-05	7.83403e-05	9.27002e-05
C19H25O9N1S0	411.146	19	25	9	1	0	0.473684	1.31579	0.0526316	8				0.000101289	0.00011222	6.78395e-05	6.99245e-05	9.47768e-05	9.32796e-05
C20H29O8N1S0	411.182	20	29	8	1	0	0.4	1.45	0.05	7				0.000298752	0.00026875	0.000249528	0.000248096	0.000241858	0.000252601
C17H19O11N1S0	413.089	17	19	11	1	0	0.647059	1.11765	0.0588235	9				4.82638e-05	4.35767e-05	3.88553e-05	N/A	8.65457e-05	N/A
C18H23O10N1S0	413.125	18	23	10	1	0	0.555556	1.27778	0.0555556	8				0.000136377	0.000132567	7.87973e-05	8.2989e-05	0.000114698	8.38712e-05
C19H27O9N1S0	413.161	19	27	9	1	0	0.473684	1.42105	0.0526316	7				0.000191366	0.000165745	9.36838e-05	0.000100346	0.000179955	0.000150791
C20H31O8N1S0	413.7	20	31	8	1	0	0.4	1.55	0.05	6				0.00150338	0.00138747	0.000127318	0.000155251	0.000993163	0.000107081
C17H21O11N1S0	415.104	17	21	11	1	0	0.647059	1.23529	0.0588235	8				6.03176e-05	7.42967e-05	4.88216e-05	N/A	N/A	N/A
C18H25O10N1S0	415.141	18	25	10	1	0	0.555556	1.38889	0.0555556	7				0.00016137	0.000119408	8.45045e-05	0.000110084	0.000151841	0.000105894
C19H29O9N1S0	415.177	19	29	9	1	0	0.473684	1.52632	0.0526316	6				0.000282613	0.00027228	0.000223609	0.000192215	0.000260993	0.000190215
C20H33O8N1S0	415.213	20	33	8	1	0	0.4	1.65	0.05	5				0.000320281	0.000315543	0.000238146	0.0002199	0.000246029	0.000221875
C21H37O7N1S0	415.25	21	37	7	1	0	0.333333	1.7619	0.047619	4				N/A	N/A	3.86226e-05	N/A	N/A	N/A
C17H23O11N1S0	417.12	17	23	11	1	0	0.647059	1.35294	0.0588235	7				5.8919e-05	5.45401e-05	4.45685e-05	4.01493e-05	6.80883e-05	N/A
C18H27O10N1S0	417.156	18	27	10	1	0	0.555556	1.5	0.0555556	6				0.000236109	0.000195388	0.000126926	0.000131283	0.000264857	0.000150356
C19H31O9N1S0	417.193	19	31	9	1	0	0.473684	1.63158	0.0526316	5				0.000249661	0.000214743	0.000234497	0.000216862	0.000216047	0.000204127
C17H25O11N1S0	419.136	17	25	11	1	0	0.647059	1.47059	0.0588235	6				6.53885e-05	5.44399e-05	5.48571e-05	3.95202e-05	N/A	5.8578e-05
C21H25O8N1S0	419.151	21	25	8	1	0	0.380952	1.19048	0.047619	10				N/A	5.1272e-05	3.52544e-05	4.77184e-05	N/A	N/A
C18H29O10N1S0	419.172	18	29	10	1	0	0.555556	1.61111	0.0555556	5				0.00027984	0.00030892	0.000183464	0.000212505	0.000232484	0.000189848
C19H33O9N1S0	419.208	19	33	9	1	0	0.473684	1.73684	0.0526316	4				0.000126805	0.000131996	0.000124922	0.000114243	N/A	4.73248e-05
C23H33O6N1S0	419.224	23	33	6	1	0	0.26087	1.43478	0.0434783	8				3.38514e-05	N/A	8.57759e-05	6.65136e-05	N/A	5.77954e-05
C19H19O10N1S0	421.094	19	19	10	1	0	0.526316	1	0.0526316	11				5.7933e-05	5.0119e-05	4.09552e-05	N/A	N/A	N/A
C20H23O9N1S0	421.13	20	23	9	1	0	0.45	1.15	0.05	10				7.98162e-05	9.06556e-05	6.88465e-05	5.06026e-05	7.04961e-05	5.1754e-05
C17H27O11N1S0	421.151	17	27	11	1	0	0.647059	1.58824	0.0588235	5				0.000110585	8.94526e-05	6.45876e-05	6.54421e-05	0.000123659	5.66852e-05
C18H31O10N1S0	421.188	18	31	10	1	0	0.555556	1.72222	0.0555556	4				0.0002965	0.000297538	0.000242768	0.000240761	0.000253851	0.000193946
C22H31O7N1S0	421.203	22	31	7	1	0	0.318182	1.40909	0.0454545	8				0.000125985	7.56695e-05	3.7623e-05	4.00907e-05	N/A	9.37106e-05
C19H21O10N1S0	423.109	19	21	10	1	0	0.526316	1.10526	0.0526316	10				7.46146e-05	7.25812e-05	4.64636e-05	3.46154e-05	N/A	N/A
C16H25O12N1S0	423.131	16	25	12	1	0	0.75	1.5625	0.0625	5				5.43042e-05	7.89936e-05	5.86356e-05	3.80131e-05	N/A	6.24637e-05
C20H25O9N1S0	423.146	20	25	9	1	0	0.45	1.25	0.05	9				0.000132434	0.000126293	7.95965e-05	8.37314e-05	0.000155053	8.53101e-05
C17H29O11N1S0	423.167	17	29	11	1	0	0.647059	1.70588	0.0588235	4				8.66718e-05	8.92765e-05	7.79727e-05	4.63117e-05	9.30269e-05	8.7017e-05
C21H29O8N1S0	423.182	21	29	8	1	0	0.380952	1.38095	0.047619	8				7.21701e-05	6.43417e-05	4.51678e-05	5.18451e-05	N/A	6.50255e-05
C22H33O7N1S0	423.219	22	33	7	1	0	0.318182	1.5	0.0454545	7				9.46595e-05	7.22827e-05	3.93179e-05	3.47633e-05	9.69565e-05	6.82909e-05
C18H19O11N1S0	425.089	18	19	11	1	0	0.611111	1.05556	0.0555556	10				4.78299e-05	6.91477e-05	5.35055e-05	4.33858e-05	7.82457e-05	N/A
C19H23O10N1S0	425.125	19	23	10	1	0	0.526316	1.21053	0.0526316	9				9.61101e-05	0.000127289	6.75052e-05	9.71391e-05	0.000114884	0.000133021
C16H27O12N1S0	425.146	16	27	12	1	0	0.75	1.6875	0.0625	4				5.1081e-05	5.88477e-05	3.64935e-05	4.40962e-05	8.73177e-05	8.38347e-05
C20H27O9N1S0	425.161	20	27	9	1	0	0.45	1.35	0.05	8				0.000272369	0.000231883	0.000166818	0.000145613	0.000245888	0.000182939
C21H31O8N1S0	425.198	21	31	8	1	0	0.380952	1.47619	0.047619	7				0.00012182	7.24343e-05	5.5228e-05	8.38433e-05	7.8566e-05	7.83483e-05
C18H21O11N1S0	427.104	18	21	11	1	0	0.611111	1.16667	0.0555556	9				5.90395e-05	9.92461e-05	6.12833e-05	6.39046e-05	0.000112314	N/A
C19H25O10N1S0	427.141	19	25	10	1	0	0.526316	1.31579	0.0526316	8				0.000139773	0.000133527	6.53201e-05	9.20678e-05	0.000144146	8.0428e-05
C21H33O8N1S0	427.214	21	33	8	1	0	0.380952	1.57143	0.047619	6				6.06498e-05	6.17667e-05	6.05144e-05	4.30697e-05	N/A	N/A
C20H29O9N1S0	427.511	20	29	9	1	0	0.45	1.45	0.05	7				0.00054442	0.000464948	3.63457e-05	0.00041304	0.000383804	7.03853e-05
C18H23O11N1S0	429.12	18	23	11	1	0	0.611111	1.27778	0.0555556	8				8.43938e-05	9.8004e-05	6.46626e-05	6.22042e-05	8.94171e-05	8.16236e-05
C19H27O10N1S0	429.156	19	27	10	1	0	0.526316	1.42105	0.0526316	7				0.000173499	0.000180616	0.000126421	0.000101603	0.000130716	0.000124341
C20H31O9N1S0	429.862	20	31	9	1	0	0.45	1.55	0.05	6				0.00136434	0.0014046	0.000130568	0.000122	0.000120706	0.000109311
C18H25O11N1S0	431.136	18	25	11	1	0	0.611111	1.38889	0.0555556	7				9.93349e-05	8.92691e-05	5.29385e-05	5.63858e-05	7.19067e-05	4.97293e-05
C19H29O10N1S0	431.172	19	29	10	1	0	0.526316	1.52632	0.0526316	6				0.00028052	0.000283975	0.000205204	0.000200019	0.000207359	0.000222231
C20H33O9N1S0	431.71	20	33	9	1	0	0.45	1.65	0.05	5				0.000640969	0.000589789	6.1875e-05	6.08592e-05	0.000413148	8.39609e-05
C18H27O11N1S0	433.151	18	27	11	1	0	0.611111	1.5	0.0555556	6				0.000124848	0.000131233	5.43685e-05	9.08677e-05	0.000125277	0.000116964
C19H31O10N1S0	433.188	19	31	10	1	0	0.526316	1.63158	0.0526316	5				0.00029406	0.000298454	0.000271858	0.000253015	0.000312551	0.00022907
C20H21O10N1S0	435.109	20	21	10	1	0	0.5	1.05	0.05	11				6.02768e-05	4.50125e-05	3.23872e-05	4.06968e-05	N/A	4.38289e-05
C21H25O9N1S0	435.146	21	25	9	1	0	0.428571	1.19048	0.047619	10				5.33368e-05	8.03943e-05	5.68508e-05	5.74797e-05	0.000113968	N/A
C18H29O11N1S0	435.167	18	29	11	1	0	0.611111	1.61111	0.0555556	5				0.000169592	0.000168955	0.00014944	0.000135612	0.000140282	0.000165571
C22H29O8N1S0	435.182	22	29	8	1	0	0.363636	1.31818	0.0454545	9				8.10096e-05	8.86853e-05	3.67533e-05	N/A	8.83315e-05	9.62793e-05
C19H33O10N1S0	435.203	19	33	10	1	0	0.526316	1.73684	0.0526316	4				0.000133172	0.000160052	0.000131823	0.000102429	9.22736e-05	7.87499e-05
C23H33O7N1S0	435.218	23	33	7	1	0	0.304348	1.43478	0.0434783	8				3.13699e-05	3.74738e-05	3.56702e-05	3.94698e-05	N/A	N/A
C20H23O10N1S0	437.125	20	23	10	1	0	0.5	1.15	0.05	10				7.97045e-05	8.81214e-05	7.02467e-05	4.7999e-05	6.94561e-05	6.36957e-05
C17H27O12N1S0	437.146	17	27	12	1	0	0.705882	1.58824	0.0588235	5				4.6422e-05	5.54086e-05	4.05644e-05	3.32121e-05	N/A	N/A
C21H27O9N1S0	437.161	21	27	9	1	0	0.428571	1.28571	0.047619	9				6.19763e-05	6.99721e-05	5.50559e-05	5.19916e-05	8.57271e-05	N/A
C18H31O11N1S0	437.182	18	31	11	1	0	0.611111	1.72222	0.0555556	4				0.000160416	0.000180774	0.00010695	0.000107485	0.000107397	0.000102441
C22H31O8N1S0	437.198	22	31	8	1	0	0.363636	1.40909	0.0454545	8				8.77895e-05	8.60023e-05	3.39459e-05	4.62381e-05	9.7076e-05	8.9625e-05
C23H35O7N1S0	437.234	23	35	7	1	0	0.304348	1.52174	0.0434783	7				N/A	3.38762e-05	5.55621e-05	7.99045e-05	9.06575e-05	5.87621e-05
C19H21O11N1S0	439.104	19	21	11	1	0	0.578947	1.10526	0.0526316	10				8.6306e-05	6.85677e-05	5.69463e-05	3.68339e-05	8.15175e-05	4.713e-05
C20H25O10N1S0	439.14	20	25	10	1	0	0.5	1.25	0.05	9				0.00013077	0.000147487	7.39489e-05	6.47069e-05	0.000133106	9.25494e-05
C17H29O12N1S0	439.162	17	29	12	1	0	0.705882	1.70588	0.0588235	4				4.67157e-05	6.15403e-05	3.81441e-05	4.40764e-05	7.94138e-05	5.99487e-05
C21H29O9N1S0	439.177	21	29	9	1	0	0.428571	1.38095	0.047619	8				7.56444e-05	7.31307e-05	5.11879e-05	6.75591e-05	8.77977e-05	8.40232e-05
C22H33O8N1S0	439.213	22	33	8	1	0	0.363636	1.5	0.0454545	7				0.000134126	7.97201e-05	6.96576e-05	4.8255e-05	9.58774e-05	8.72917e-05
C19H23O11N1S0	441.12	19	23	11	1	0	0.578947	1.21053	0.0526316	9				6.27544e-05	0.000115519	7.54192e-05	6.59601e-05	0.000101528	7.8722e-05
C20H27O10N1S0	441.156	20	27	10	1	0	0.5	1.35	0.05	8				0.000198551	0.000217462	0.000135676	0.000158272	0.000188529	0.000170844
C21H31O9N1S0	441.192	21	31	9	1	0	0.428571	1.47619	0.047619	7				0.000114515	9.77979e-05	6.40871e-05	7.65936e-05	0.000138043	8.81042e-05
C19H25O11N1S0	443.135	19	25	11	1	0	0.578947	1.31579	0.0526316	8				0.000105628	0.000103967	7.63213e-05	6.93654e-05	9.95537e-05	9.79406e-05
C21H33O9N1S0	443.208	21	33	9	1	0	0.428571	1.57143	0.047619	6				7.88941e-05	9.68393e-05	5.55003e-05	5.59088e-05	0.000106949	9.46779e-05
C20H29O10N1S0	443.673	20	29	10	1	0	0.5	1.45	0.05	7				0.000476348	0.000433424	0.00039226	0.00056227	0.000424554	6.08905e-05
C18H23O12N1S0	445.115	18	23	12	1	0	0.666667	1.27778	0.0555556	8				3.95017e-05	5.53794e-05	3.4416e-05	N/A	N/A	5.97935e-05
C19H27O11N1S0	445.151	19	27	11	1	0	0.578947	1.42105	0.0526316	7				9.92194e-05	0.000102211	7.74894e-05	0.000101552	8.09202e-05	9.63658e-05
C20H31O10N1S0	445.355	20	31	10	1	0	0.5	1.55	0.05	6				0.000777725	0.00072832	0.000114128	0.000646473	0.000676234	0.000674111
C22H25O9N1S0	447.146	22	25	9	1	0	0.409091	1.13636	0.0454545	11				3.89915e-05	4.34344e-05	3.20089e-05	4.19061e-05	N/A	4.94105e-05
C19H29O11N1S0	447.167	19	29	11	1	0	0.578947	1.52632	0.0526316	6				0.000185008	0.000153241	0.000110412	0.000119161	0.000200266	0.000155907
C20H33O10N1S0	447.37	20	33	10	1	0	0.5	1.65	0.05	5				0.000517646	0.000499912	0.000494018	0.000529323	0.000480748	6.33483e-05
C20H19O11N1S0	449.088	20	19	11	1	0	0.55	0.95	0.05	12				N/A	3.53523e-05	3.94412e-05	4.05341e-05	N/A	N/A
C21H23O10N1S0	449.125	21	23	10	1	0	0.47619	1.09524	0.047619	11				6.01123e-05	7.36606e-05	4.75142e-05	N/A	8.33051e-05	N/A
C18H27O12N1S0	449.146	18	27	12	1	0	0.666667	1.5	0.0555556	6				5.44228e-05	7.42947e-05	3.40071e-05	6.28134e-05	8.99734e-05	7.58981e-05
C22H27O9N1S0	449.161	22	27	9	1	0	0.409091	1.22727	0.0454545	10				6.09733e-05	7.3466e-05	4.43142e-05	5.09113e-05	N/A	5.71297e-05
C19H31O11N1S0	449.182	19	31	11	1	0	0.578947	1.63158	0.0526316	5				0.00019836	0.000239962	0.000181503	0.000162651	0.000218625	0.00019658
C20H21O11N1S0	451.104	20	21	11	1	0	0.55	1.05	0.05	11				5.38183e-05	6.30921e-05	4.35734e-05	N/A	N/A	N/A
C21H25O10N1S0	451.141	21	25	10	1	0	0.47619	1.19048	0.047619	10				0.000100934	9.85862e-05	5.70294e-05	5.53798e-05	0.000116696	6.93556e-05
C18H29O12N1S0	451.162	18	29	12	1	0	0.666667	1.61111	0.0555556	5				9.41198e-05	8.5385e-05	6.24208e-05	7.2426e-05	7.93106e-05	7.4965e-05
C19H33O11N1S0	451.198	19	33	11	1	0	0.578947	1.73684	0.0526316	4				0.000110245	0.000148772	9.00518e-05	0.00011566	N/A	0.000119459
C20H23O11N1S0	453.12	20	23	11	1	0	0.55	1.15	0.05	10				9.01858e-05	9.00868e-05	4.72895e-05	6.8522e-05	7.28287e-05	7.65261e-05
C21H27O10N1S0	453.156	21	27	10	1	0	0.47619	1.28571	0.047619	9				8.51779e-05	9.44196e-05	5.83445e-05	5.82054e-05	N/A	7.12039e-05
C18H31O12N1S0	453.177	18	31	12	1	0	0.666667	1.72222	0.0555556	4				8.45268e-05	9.26563e-05	6.81581e-05	7.6433e-05	8.0109e-05	7.16656e-05
C22H31O9N1S0	453.193	22	31	9	1	0	0.409091	1.40909	0.0454545	8				9.8777e-05	8.68394e-05	5.40827e-05	5.81506e-05	9.24214e-05	0.000116346
C19H21O12N1S0	455.099	19	21	12	1	0	0.631579	1.10526	0.0526316	10				4.95809e-05	4.86984e-05	3.43043e-05	N/A	9.1803e-05	5.52932e-05
C20H25O11N1S0	455.135	20	25	11	1	0	0.55	1.25	0.05	9				0.00011094	9.88165e-05	8.14529e-05	8.65308e-05	0.00011246	9.51057e-05
C21H29O10N1S0	455.172	21	29	10	1	0	0.47619	1.38095	0.047619	8				8.26425e-05	0.000108757	5.31571e-05	4.63558e-05	9.21559e-05	0.00010007
C22H33O9N1S0	455.208	22	33	9	1	0	0.409091	1.5	0.0454545	7				0.000136291	0.000140887	7.43515e-05	7.25789e-05	0.000153763	0.000174868
C19H23O12N1S0	457.115	19	23	12	1	0	0.631579	1.21053	0.0526316	9				5.56986e-05	7.32395e-05	4.52067e-05	3.98398e-05	N/A	6.36827e-05
C20H27O11N1S0	457.151	20	27	11	1	0	0.55	1.35	0.05	8				0.000152996	0.000153706	9.09435e-05	0.000113257	0.00011724	0.000122413
C21H31O10N1S0	457.187	21	31	10	1	0	0.47619	1.47619	0.047619	7				0.000133823	0.000134465	6.43601e-05	8.4144e-05	0.000132243	0.000138583
C22H35O9N1S0	457.224	22	35	9	1	0	0.409091	1.59091	0.0454545	6				7.87633e-05	6.45471e-05	4.7916e-05	4.90132e-05	0.000129272	0.000104485
C19H25O12N1S0	459.13	19	25	12	1	0	0.631579	1.31579	0.0526316	8				5.49125e-05	4.84227e-05	4.89709e-05	N/A	7.68565e-05	4.65974e-05
C23H25O9N1S0	459.145	23	25	9	1	0	0.391304	1.08696	0.0434783	12				5.10354e-05	N/A	4.02994e-05	N/A	N/A	N/A
C20H29O11N1S0	459.167	20	29	11	1	0	0.55	1.45	0.05	7				0.00025517	0.00024471	0.000202627	0.00020818	0.000252679	0.000284265
C20H31O11N1S0	461.182	20	31	11	1	0	0.55	1.55	0.05	6				0.000455942	0.000502496	0.00034352	0.000357703	0.000358407	0.000434071
C21H35O10N1S0	461.219	21	35	10	1	0	0.47619	1.66667	0.047619	5				8.08877e-05	7.28693e-05	4.86394e-05	3.69577e-05	N/A	5.16231e-05
C21H21O11N1S0	463.104	21	21	11	1	0	0.52381	1	0.047619	12				N/A	N/A	3.47747e-05	3.52204e-05	6.80081e-05	N/A
C22H25O10N1S0	463.14	22	25	10	1	0	0.454545	1.13636	0.0454545	11				4.97182e-05	4.66901e-05	4.05686e-05	3.70253e-05	N/A	5.90562e-05
C19H29O12N1S0	463.162	19	29	12	1	0	0.631579	1.52632	0.0526316	6				8.95268e-05	8.14623e-05	7.67177e-05	5.96126e-05	0.000100176	7.28954e-05
C20H33O11N1S0	463.198	20	33	11	1	0	0.55	1.65	0.05	5				0.00033621	0.000396137	0.000320088	0.000336051	0.00036515	0.000338072
C21H23O11N1S0	465.12	21	23	11	1	0	0.52381	1.09524	0.047619	11				6.36116e-05	8.36906e-05	4.63523e-05	5.40955e-05	N/A	8.22179e-05
C22H27O10N1S0	465.156	22	27	10	1	0	0.454545	1.22727	0.0454545	10				8.73968e-05	8.53433e-05	4.94274e-05	5.53089e-05	9.81205e-05	5.48698e-05
C19H31O12N1S0	465.177	19	31	12	1	0	0.631579	1.63158	0.0526316	5				9.27937e-05	0.000133484	6.24862e-05	5.44874e-05	0.000101897	9.79224e-05
C20H21O12N1S0	467.099	20	21	12	1	0	0.6	1.05	0.05	11				5.65658e-05	5.07244e-05	5.48367e-05	N/A	N/A	N/A
C21H25O11N1S0	467.135	21	25	11	1	0	0.52381	1.19048	0.047619	10				9.05891e-05	9.47852e-05	7.79962e-05	6.00208e-05	0.000118069	4.97414e-05
C18H29O13N1S0	467.157	18	29	13	1	0	0.722222	1.61111	0.0555556	5				4.36688e-05	4.61483e-05	3.54288e-05	4.16013e-05	N/A	4.9588e-05
C22H29O10N1S0	467.172	22	29	10	1	0	0.454545	1.31818	0.0454545	9				0.000114391	8.91956e-05	6.31299e-05	5.64408e-05	0.000101207	0.000106163
C23H33O9N1S0	467.208	23	33	9	1	0	0.391304	1.43478	0.0434783	8				7.31115e-05	5.91991e-05	4.24834e-05	4.30878e-05	6.71203e-05	N/A
C20H23O12N1S0	469.114	20	23	12	1	0	0.6	1.15	0.05	10				5.36659e-05	6.71501e-05	4.63624e-05	3.80012e-05	N/A	N/A
C21H27O11N1S0	469.151	21	27	11	1	0	0.52381	1.28571	0.047619	9				0.0001127	0.000118709	7.73941e-05	8.16118e-05	0.00011028	9.91491e-05
C22H31O10N1S0	469.187	22	31	10	1	0	0.454545	1.40909	0.0454545	8				0.000114537	0.000102732	6.6253e-05	7.07162e-05	0.000140742	9.36774e-05
C23H35O9N1S0	469.224	23	35	9	1	0	0.391304	1.52174	0.0434783	7				5.29606e-05	6.6428e-05	5.34534e-05	4.25319e-05	8.6354e-05	9.92743e-05
C19H21O13N1S0	471.094	19	21	13	1	0	0.684211	1.10526	0.0526316	10				3.34703e-05	3.06315e-05	3.21508e-05	N/A	N/A	N/A
C20H25O12N1S0	471.13	20	25	12	1	0	0.6	1.25	0.05	9				8.69393e-05	9.37689e-05	6.46451e-05	4.94555e-05	8.843e-05	7.2053e-05
C21H29O11N1S0	471.167	21	29	11	1	0	0.52381	1.38095	0.047619	8				8.43452e-05	0.000115739	6.79863e-05	7.15524e-05	0.000114022	8.68323e-05
C22H33O10N1S0	471.203	22	33	10	1	0	0.454545	1.5	0.0454545	7				0.000154655	0.000125246	7.72766e-05	8.79126e-05	0.000164344	0.000178929
C20H27O12N1S0	473.146	20	27	12	1	0	0.6	1.35	0.05	8				9.69171e-05	0.000102926	7.32128e-05	8.71675e-05	9.96039e-05	9.48469e-05
C21H31O11N1S0	473.182	21	31	11	1	0	0.52381	1.47619	0.047619	7				0.000131997	0.000106574	9.09586e-05	0.000101275	0.000170754	0.000130234
C22H35O10N1S0	473.219	22	35	10	1	0	0.454545	1.59091	0.0454545	6				9.42438e-05	9.14546e-05	6.89303e-05	5.16318e-05	6.99504e-05	0.000125557
C23H25O10N1S0	475.14	23	25	10	1	0	0.434783	1.08696	0.0434783	12				6.91587e-05	5.0353e-05	4.32487e-05	N/A	N/A	6.25627e-05
C20H29O12N1S0	475.162	20	29	12	1	0	0.6	1.45	0.05	7				0.000159168	0.000151774	0.000127366	0.000127035	0.000147577	0.000168011
C21H33O11N1S0	475.198	21	33	11	1	0	0.52381	1.57143	0.047619	6				0.000157171	0.000141328	8.10237e-05	7.42214e-05	9.81249e-05	0.0001442
C23H27O10N1S0	477.156	23	27	10	1	0	0.434783	1.17391	0.0434783	11				4.95496e-05	5.90492e-05	5.00429e-05	N/A	8.54419e-05	N/A
C20H31O12N1S0	477.177	20	31	12	1	0	0.6	1.55	0.05	6				0.000230187	0.00025887	0.000173646	0.000190594	0.000191608	0.000253689
C22H25O11N1S0	479.135	22	25	11	1	0	0.5	1.13636	0.0454545	11				6.07605e-05	6.19278e-05	5.89361e-05	6.85483e-05	7.51151e-05	7.65342e-05
C19H29O13N1S0	479.156	19	29	13	1	0	0.684211	1.52632	0.0526316	6				3.34399e-05	7.42514e-05	3.83231e-05	N/A	N/A	N/A
C20H33O12N1S0	479.193	20	33	12	1	0	0.6	1.65	0.05	5				0.000179985	0.000194464	0.000122982	0.000181135	0.000211709	0.000214567
C21H23O12N1S0	481.115	21	23	12	1	0	0.571429	1.09524	0.047619	11				6.97456e-05	7.67499e-05	4.55872e-05	6.786e-05	N/A	6.33735e-05
C22H27O11N1S0	481.151	22	27	11	1	0	0.5	1.22727	0.0454545	10				8.91711e-05	0.000102967	6.50692e-05	5.67751e-05	7.90491e-05	8.22132e-05
C21H25O12N1S0	483.13	21	25	12	1	0	0.571429	1.19048	0.047619	10				8.05021e-05	8.60646e-05	7.30979e-05	6.92046e-05	7.66259e-05	9.473e-05
C22H29O11N1S0	483.167	22	29	11	1	0	0.5	1.31818	0.0454545	9				0.000108294	9.97542e-05	6.0551e-05	8.0478e-05	9.95829e-05	0.000133415
C23H33O10N1S0	483.203	23	33	10	1	0	0.434783	1.43478	0.0434783	8				9.33568e-05	6.14619e-05	5.08934e-05	3.58329e-05	9.4688e-05	9.35564e-05
C20H23O13N1S0	485.11	20	23	13	1	0	0.65	1.15	0.05	10				5.17856e-05	0.000104028	3.20323e-05	4.58144e-05	N/A	N/A
C21H27O12N1S0	485.146	21	27	12	1	0	0.571429	1.28571	0.047619	9				8.99549e-05	0.00010431	6.54837e-05	3.85856e-05	7.76964e-05	0.000118661
C22H31O11N1S0	485.183	22	31	11	1	0	0.5	1.40909	0.0454545	8				0.000104161	0.000115833	5.74666e-05	8.10568e-05	0.000122639	0.000167122
C23H35O10N1S0	485.219	23	35	10	1	0	0.434783	1.52174	0.0434783	7				7.75222e-05	8.50878e-05	5.39226e-05	6.4505e-05	7.44783e-05	8.02961e-05
C21H29O12N1S0	487.161	21	29	12	1	0	0.571429	1.38095	0.047619	8				8.82326e-05	8.7833e-05	5.28755e-05	3.9809e-05	N/A	6.47843e-05
C22H33O11N1S0	487.198	22	33	11	1	0	0.5	1.5	0.0454545	7				0.000113714	8.75363e-05	4.7498e-05	5.66771e-05	0.00011912	0.000120597
C21H31O12N1S0	489.177	21	31	12	1	0	0.571429	1.47619	0.047619	7				9.96921e-05	9.71621e-05	6.35606e-05	7.80536e-05	9.99667e-05	8.41266e-05
C22H35O11N1S0	489.213	22	35	11	1	0	0.5	1.59091	0.0454545	6				7.44952e-05	0.000106741	3.92367e-05	6.40885e-05	N/A	0.000115154
C20H29O13N1S0	491.157	20	29	13	1	0	0.65	1.45	0.05	7				7.15214e-05	7.50713e-05	4.70883e-05	7.04603e-05	N/A	8.79171e-05
C24H29O10N1S0	491.172	24	29	10	1	0	0.416667	1.20833	0.0416667	11				4.39161e-05	5.63111e-05	4.18841e-05	N/A	N/A	5.55534e-05
C21H33O12N1S0	491.193	21	33	12	1	0	0.571429	1.57143	0.047619	6				9.66323e-05	0.000110289	6.57104e-05	N/A	0.000120368	0.000137429
C22H23O12N1S0	493.114	22	23	12	1	0	0.545455	1.04545	0.0454545	12				4.07646e-05	4.6613e-05	3.39062e-05	N/A	N/A	4.60347e-05
C20H31O13N1S0	493.172	20	31	13	1	0	0.65	1.55	0.05	6				0.000110386	0.000113361	9.57787e-05	8.20778e-05	N/A	0.000156345
C24H31O10N1S0	493.188	24	31	10	1	0	0.416667	1.29167	0.0416667	10				5.5175e-05	4.72621e-05	4.61225e-05	N/A	N/A	N/A
C22H25O12N1S0	495.13	22	25	12	1	0	0.545455	1.13636	0.0454545	11				5.57334e-05	6.59333e-05	4.32968e-05	5.64235e-05	N/A	5.42307e-05
C23H29O11N1S0	495.167	23	29	11	1	0	0.478261	1.26087	0.0434783	10				5.84907e-05	6.76324e-05	4.78006e-05	6.11431e-05	N/A	9.19712e-05
C21H23O13N1S0	497.11	21	23	13	1	0	0.619048	1.09524	0.047619	11				2.93997e-05	5.67642e-05	4.75039e-05	N/A	N/A	N/A
C22H27O12N1S0	497.146	22	27	12	1	0	0.545455	1.22727	0.0454545	10				6.07133e-05	7.61546e-05	6.48488e-05	6.6895e-05	N/A	7.85466e-05
C23H31O11N1S0	497.182	23	31	11	1	0	0.478261	1.34783	0.0434783	9				6.94708e-05	6.58813e-05	4.68597e-05	5.14945e-05	8.01738e-05	7.76499e-05
C22H29O12N1S0	499.162	22	29	12	1	0	0.545455	1.31818	0.0454545	9				6.56235e-05	8.34503e-05	4.85329e-05	4.25793e-05	8.34283e-05	7.58234e-05
C23H33O11N1S0	499.198	23	33	11	1	0	0.478261	1.43478	0.0434783	8				6.59354e-05	9.53893e-05	4.30237e-05	6.50451e-05	9.53134e-05	0.000113194
C24H37O10N1S0	499.235	24	37	10	1	0	0.416667	1.54167	0.0416667	7				N/A	3.50705e-05	4.33054e-05	3.98779e-05	N/A	5.49814e-05
C21H27O13N1S0	501.141	21	27	13	1	0	0.619048	1.28571	0.047619	9				5.62713e-05	5.26467e-05	5.4294e-05	N/A	N/A	7.40158e-05
C22H31O12N1S0	501.177	22	31	12	1	0	0.545455	1.40909	0.0454545	8				8.53243e-05	6.99173e-05	4.14674e-05	3.93696e-05	6.92403e-05	0.000109845
C23H35O11N1S0	501.214	23	35	11	1	0	0.478261	1.52174	0.0434783	7				7.99165e-05	8.62069e-05	3.54333e-05	4.17996e-05	N/A	0.000128863
C22H33O12N1S0	503.193	22	33	12	1	0	0.545455	1.5	0.0454545	7				9.33709e-05	8.67941e-05	5.11941e-05	8.58513e-05	0.000111776	0.000130876
C21H31O13N1S0	505.172	21	31	13	1	0	0.619048	1.47619	0.047619	7				3.62575e-05	8.29298e-05	4.17104e-05	N/A	N/A	6.59676e-05
C23H25O12N1S0	507.13	23	25	12	1	0	0.521739	1.08696	0.0434783	12				3.90103e-05	3.84204e-05	3.37962e-05	N/A	N/A	N/A
C23H27O12N1S0	509.146	23	27	12	1	0	0.521739	1.17391	0.0434783	11				5.05332e-05	7.10512e-05	3.86547e-05	3.55728e-05	N/A	6.12732e-05
C24H31O11N1S0	509.182	24	31	11	1	0	0.458333	1.29167	0.0416667	10				5.109e-05	N/A	4.01563e-05	6.37632e-05	N/A	5.71274e-05
C22H25O13N1S0	511.125	22	25	13	1	0	0.590909	1.13636	0.0454545	11				3.77217e-05	5.35586e-05	3.77623e-05	N/A	N/A	4.66612e-05
C23H29O12N1S0	511.162	23	29	12	1	0	0.521739	1.26087	0.0434783	10				6.62164e-05	4.81987e-05	4.61701e-05	6.82543e-05	7.60255e-05	9.76294e-05
C24H33O11N1S0	511.198	24	33	11	1	0	0.458333	1.375	0.0416667	9				4.21714e-05	4.88676e-05	4.07797e-05	N/A	N/A	5.10913e-05
C23H31O12N1S0	513.177	23	31	12	1	0	0.521739	1.34783	0.0434783	9				N/A	6.83839e-05	4.77867e-05	3.49449e-05	N/A	7.165e-05
C22H29O13N1S0	515.156	22	29	13	1	0	0.590909	1.31818	0.0454545	9				3.53959e-05	5.24255e-05	3.63711e-05	N/A	N/A	4.68265e-05
C23H35O12N1S0	517.209	23	35	12	1	0	0.521739	1.52174	0.0434783	7				4.18724e-05	4.98877e-05	3.38311e-05	N/A	N/A	7.00047e-05
C24H29O12N1S0	523.162	24	29	12	1	0	0.5	1.20833	0.0416667	11				4.73766e-05	6.55119e-05	3.3113e-05	3.84276e-05	N/A	4.62839e-05
C23H27O13N1S0	525.141	23	27	13	1	0	0.565217	1.17391	0.0434783	11				3.57652e-05	4.72492e-05	4.08426e-05	N/A	N/A	4.56808e-05
C24H31O12N1S0	525.177	24	31	12	1	0	0.5	1.29167	0.0416667	10				N/A	5.23498e-05	4.50555e-05	N/A	N/A	5.5317e-05
C23H29O13N1S0	527.156	23	29	13	1	0	0.565217	1.26087	0.0434783	10				N/A	3.74701e-05	3.12663e-05	N/A	N/A	N/A
C23H31O13N1S0	529.172	23	31	13	1	0	0.565217	1.34783	0.0434783	9				2.86275e-05	5.0951e-05	4.40923e-05	N/A	N/A	5.06546e-05
C24H29O13N1S0	539.157	24	29	13	1	0	0.541667	1.20833	0.0416667	11				N/A	2.80324e-05	3.88012e-05	N/A	N/A	N/A
C26H37O11N1S0	539.229	26	37	11	1	0	0.423077	1.42308	0.0384615	9				3.56872e-05	3.99028e-05	3.58679e-05	5.64926e-05	N/A	6.16528e-05
C26H39O11N1S0	541.245	26	39	11	1	0	0.423077	1.5	0.0384615	8				N/A	5.03891e-05	3.87229e-05	N/A	N/A	5.1909e-05
C25H31O13N1S0	553.172	25	31	13	1	0	0.52	1.24	0.04	11				N/A	N/A	4.48661e-05	N/A	N/A	N/A
C25H33O13N1S0	555.188	25	33	13	1	0	0.52	1.32	0.04	10				N/A	4.01879e-05	3.27607e-05	N/A	N/A	N/A
C26H37O13N1S0	571.22	26	37	13	1	0	0.5	1.42308	0.0384615	9				N/A	N/A	4.26223e-05	N/A	N/A	N/A
C9H9O5N1S0	211.041	9	9	5	1	0	0.555556	1	0.111111	6				2.56433e-05	N/A	N/A	N/A	N/A	N/A
C8H7O6N1S0	213.02	8	7	6	1	0	0.75	0.875	0.125	6				1.94647e-05	N/A	N/A	2.22497e-05	N/A	3.88593e-05
C9H11O5N1S0	213.056	9	11	5	1	0	0.555556	1.22222	0.111111	5				3.81705e-05	2.49851e-05	N/A	N/A	N/A	3.81413e-05
C8H9O6N1S0	215.036	8	9	6	1	0	0.75	1.125	0.125	5				2.42355e-05	N/A	N/A	N/A	5.59128e-05	N/A
C10H9O5N1S0	223.041	10	9	5	1	0	0.5	0.9	0.1	7				2.13297e-05	4.03392e-05	N/A	N/A	N/A	3.64195e-05
C11H13O4N1S0	223.077	11	13	4	1	0	0.363636	1.18182	0.0909091	6				2.64818e-05	2.77607e-05	N/A	N/A	N/A	N/A
C10H11O5N1S0	225.056	10	11	5	1	0	0.5	1.1	0.1	6				2.38744e-05	2.14907e-05	N/A	N/A	N/A	4.73546e-05
C11H15O4N1S0	225.093	11	15	4	1	0	0.363636	1.36364	0.0909091	5				2.38922e-05	N/A	N/A	N/A	N/A	N/A
C10H13O5N1S0	227.072	10	13	5	1	0	0.5	1.3	0.1	5				3.02189e-05	3.55788e-05	N/A	N/A	N/A	5.0534e-05
C11H9O5N1S0	235.041	11	9	5	1	0	0.454545	0.818182	0.0909091	8				1.98706e-05	N/A	N/A	N/A	N/A	N/A
C11H11O5N1S0	237.056	11	11	5	1	0	0.454545	1	0.0909091	7				2.95092e-05	3.08924e-05	N/A	N/A	N/A	4.78529e-05
C12H15O4N1S0	237.093	12	15	4	1	0	0.333333	1.25	0.0833333	6				2.61704e-05	N/A	N/A	N/A	N/A	N/A
C11H17O5N1S0	243.103	11	17	5	1	0	0.454545	1.54545	0.0909091	4				2.12982e-05	N/A	N/A	N/A	N/A	3.9897e-05
C13H17O4N1S0	251.109	13	17	4	1	0	0.307692	1.30769	0.0769231	6				2.33569e-05	1.98079e-05	N/A	N/A	N/A	N/A
C12H19O5N1S0	257.119	12	19	5	1	0	0.416667	1.58333	0.0833333	4				2.62397e-05	2.86415e-05	N/A	2.42308e-05	N/A	4.0947e-05
C10H13O5N1S1	259.044	10	13	5	1	1	0.5	1.3	0.1	5				2.34131e-05	3.53323e-05	N/A	N/A	N/A	N/A
C12H21O5N1S0	259.135	12	21	5	1	0	0.416667	1.75	0.0833333	3				2.79357e-05	N/A	N/A	N/A	N/A	N/A
C13H13O5N1S0	263.072	13	13	5	1	0	0.384615	1	0.0769231	8				3.87275e-05	3.00369e-05	N/A	N/A	N/A	4.0082e-05
C14H19O4N1S0	265.124	14	19	4	1	0	0.285714	1.35714	0.0714286	6				2.8106e-05	N/A	N/A	N/A	N/A	N/A
C10H9O6N1S1	271.008	10	9	6	1	1	0.6	0.9	0.1	7				2.35465e-05	N/A	N/A	N/A	N/A	N/A
C13H21O5N1S0	271.135	13	21	5	1	0	0.384615	1.61538	0.0769231	4				2.47031e-05	N/A	N/A	2.85391e-05	N/A	N/A
C11H17O5N1S1	275.075	11	17	5	1	1	0.454545	1.54545	0.0909091	4				2.831e-05	2.28829e-05	N/A	N/A	N/A	N/A
C15H17O4N1S0	275.108	15	17	4	1	0	0.266667	1.13333	0.0666667	8				2.51136e-05	N/A	N/A	N/A	N/A	N/A
C13H11O6N1S0	277.051	13	11	6	1	0	0.461538	0.846154	0.0769231	9				2.42778e-05	2.11954e-05	N/A	N/A	N/A	3.74759e-05
C10H15O6N1S1	277.055	10	15	6	1	1	0.6	1.5	0.1	4				2.55342e-05	N/A	N/A	N/A	N/A	N/A
C10H15O8N1S0	277.072	10	15	8	1	0	0.8	1.5	0.1	4				2.44261e-05	N/A	N/A	2.62436e-05	N/A	N/A
C11H19O7N1S0	277.109	11	19	7	1	0	0.636364	1.72727	0.0909091	3				2.41139e-05	2.2526e-05	N/A	N/A	N/A	N/A
C15H19O4N1S0	277.124	15	19	4	1	0	0.266667	1.26667	0.0666667	7				2.80252e-05	N/A	N/A	N/A	N/A	N/A
C15H21O4N1S0	279.14	15	21	4	1	0	0.266667	1.4	0.0666667	6				3.34796e-05	N/A	N/A	N/A	N/A	N/A
C11H13O6N1S1	287.039	11	13	6	1	1	0.545455	1.18182	0.0909091	6				2.62869e-05	N/A	N/A	N/A	N/A	N/A
C11H15O6N1S1	289.055	11	15	6	1	1	0.545455	1.36364	0.0909091	5				3.60955e-05	2.52758e-05	N/A	N/A	N/A	N/A
C12H19O7N1S0	289.109	12	19	7	1	0	0.583333	1.58333	0.0833333	4				3.33234e-05	2.2432e-05	N/A	3.70846e-05	N/A	N/A
C11H17O6N1S1	291.07	11	17	6	1	1	0.545455	1.54545	0.0909091	4				2.63593e-05	N/A	N/A	N/A	N/A	N/A
C11H17O8N1S0	291.088	11	17	8	1	0	0.727273	1.54545	0.0909091	4				2.58247e-05	N/A	N/A	3.33086e-05	N/A	N/A
C12H21O5N1S1	291.107	12	21	5	1	1	0.416667	1.75	0.0833333	3				4.05432e-05	6.23987e-05	N/A	N/A	N/A	N/A
C11H19O6N1S1	293.086	11	19	6	1	1	0.545455	1.72727	0.0909091	3				2.48955e-05	N/A	N/A	N/A	N/A	N/A
C13H13O7N1S0	295.062	13	13	7	1	0	0.538462	1	0.0769231	8				2.94841e-05	3.80573e-05	N/A	N/A	5.9886e-05	5.2312e-05
C15H23O5N1S0	297.15	15	23	5	1	0	0.333333	1.53333	0.0666667	5				2.34871e-05	2.20428e-05	N/A	3.43756e-05	N/A	N/A
C12H15O6N1S1	301.055	12	15	6	1	1	0.5	1.25	0.0833333	6				2.50268e-05	N/A	N/A	N/A	N/A	N/A
C17H21O4N1S0	303.14	17	21	4	1	0	0.235294	1.23529	0.0588235	8				2.3912e-05	N/A	N/A	N/A	N/A	N/A
C12H19O8N1S0	305.104	12	19	8	1	0	0.666667	1.58333	0.0833333	4				2.37216e-05	N/A	N/A	3.02795e-05	N/A	N/A
C14H13O7N1S0	307.062	14	13	7	1	0	0.5	0.928571	0.0714286	9				2.80769e-05	4.13961e-05	N/A	3.20941e-05	N/A	4.13955e-05
C12H21O6N1S1	307.102	12	21	6	1	1	0.5	1.75	0.0833333	3				2.42372e-05	N/A	N/A	N/A	N/A	N/A
C16H23O5N1S0	309.15	16	23	5	1	0	0.3125	1.4375	0.0625	6				4.34891e-05	3.80649e-05	N/A	3.06307e-05	N/A	N/A
C13H15O6N1S1	313.055	13	15	6	1	1	0.461538	1.15385	0.0769231	7				2.66682e-05	N/A	N/A	N/A	N/A	N/A
C13H17O6N1S1	315.07	13	17	6	1	1	0.461538	1.30769	0.0769231	6				2.59688e-05	N/A	N/A	N/A	N/A	N/A
C17H17O5N1S0	315.103	17	17	5	1	0	0.294118	1	0.0588235	10				2.64692e-05	N/A	N/A	N/A	N/A	N/A
C16H15O6N1S0	317.082	16	15	6	1	0	0.375	0.9375	0.0625	10				2.99794e-05	N/A	N/A	N/A	N/A	N/A
C17H19O5N1S0	317.119	17	19	5	1	0	0.294118	1.11765	0.0588235	9				4.08428e-05	N/A	N/A	N/A	N/A	N/A
C14H23O7N1S0	317.14	14	23	7	1	0	0.5	1.64286	0.0714286	4				3.27909e-05	3.5159e-05	N/A	N/A	N/A	N/A
C12H17O9N1S0	319.083	12	17	9	1	0	0.75	1.41667	0.0833333	5				3.08234e-05	2.69804e-05	N/A	N/A	N/A	N/A
C13H21O8N1S0	319.119	13	21	8	1	0	0.615385	1.61538	0.0769231	4				4.65583e-05	2.96353e-05	N/A	2.93254e-05	N/A	N/A
C12H19O9N1S0	321.099	12	19	9	1	0	0.75	1.58333	0.0833333	4				2.56665e-05	3.39262e-05	N/A	N/A	N/A	N/A
C13H15O7N1S1	329.05	13	15	7	1	1	0.538462	1.15385	0.0769231	7				2.56001e-05	N/A	N/A	N/A	N/A	N/A
C14H19O6N1S1	329.086	14	19	6	1	1	0.428571	1.35714	0.0714286	6				2.81139e-05	N/A	N/A	N/A	N/A	N/A
C13H17O7N1S1	331.065	13	17	7	1	1	0.538462	1.30769	0.0769231	6				2.48676e-05	3.01359e-05	N/A	N/A	N/A	N/A
C13H17O9N1S0	331.083	13	17	9	1	0	0.692308	1.30769	0.0769231	6				3.2528e-05	N/A	N/A	N/A	N/A	4.95327e-05
C18H21O5N1S0	331.135	18	21	5	1	0	0.277778	1.16667	0.0555556	9				2.67647e-05	N/A	N/A	N/A	N/A	N/A
C18H23O5N1S0	333.15	18	23	5	1	0	0.277778	1.27778	0.0555556	8				3.77616e-05	3.32609e-05	N/A	N/A	N/A	3.73746e-05
C13H21O9N1S0	335.114	13	21	9	1	0	0.692308	1.61538	0.0769231	4				4.00633e-05	4.27832e-05	N/A	N/A	N/A	N/A
C17H27O6N1S0	341.177	17	27	6	1	0	0.352941	1.58824	0.0588235	5				2.60523e-05	3.3482e-05	N/A	N/A	N/A	4.44976e-05
C14H17O7N1S1	343.065	14	17	7	1	1	0.5	1.21429	0.0714286	7				2.64549e-05	2.48828e-05	N/A	N/A	N/A	N/A
C14H19O7N1S1	345.081	14	19	7	1	1	0.5	1.35714	0.0714286	6				2.72525e-05	3.02048e-05	N/A	N/A	N/A	N/A
C15H23O6N1S1	345.117	15	23	6	1	1	0.4	1.53333	0.0666667	5				2.85981e-05	3.46622e-05	N/A	N/A	N/A	N/A
C19H23O5N1S0	345.15	19	23	5	1	0	0.263158	1.21053	0.0526316	9				2.74765e-05	N/A	N/A	N/A	N/A	N/A
C14H21O9N1S0	347.114	14	21	9	1	0	0.642857	1.5	0.0714286	5				4.24182e-05	4.40735e-05	N/A	4.2254e-05	N/A	N/A
C16H29O7N1S0	347.187	16	29	7	1	0	0.4375	1.8125	0.0625	3				2.64552e-05	N/A	N/A	3.28918e-05	N/A	N/A
C13H19O10N1S0	349.094	13	19	10	1	0	0.769231	1.46154	0.0769231	5				3.09021e-05	2.63633e-05	N/A	N/A	N/A	N/A
C14H23O9N1S0	349.13	14	23	9	1	0	0.642857	1.64286	0.0714286	4				3.75015e-05	4.45224e-05	N/A	2.91295e-05	N/A	4.59823e-05
C18H23O6N1S0	349.145	18	23	6	1	0	0.333333	1.27778	0.0555556	8				7.35922e-05	5.58714e-05	N/A	3.83719e-05	7.07061e-05	4.38898e-05
C15H15O9N1S0	353.067	15	15	9	1	0	0.6	1	0.0666667	9				3.6058e-05	4.41177e-05	N/A	4.33974e-05	6.7778e-05	4.5393e-05
C15H19O7N1S1	357.081	15	19	7	1	1	0.466667	1.26667	0.0666667	7				2.77158e-05	3.47428e-05	N/A	N/A	N/A	N/A
C19H21O6N1S0	359.129	19	21	6	1	0	0.315789	1.10526	0.0526316	10				3.54056e-05	N/A	N/A	N/A	N/A	N/A
C20H25O5N1S0	359.166	20	25	5	1	0	0.25	1.25	0.05	9				7.6565e-05	N/A	N/A	N/A	N/A	5.67562e-05
C17H15O8N1S0	361.073	17	15	8	1	0	0.470588	0.882353	0.0588235	11				3.41505e-05	3.53414e-05	N/A	N/A	N/A	N/A
C18H19O7N1S0	361.109	18	19	7	1	0	0.388889	1.05556	0.0555556	10				2.80007e-05	4.48291e-05	N/A	N/A	N/A	N/A
C19H23O6N1S0	361.145	19	23	6	1	0	0.315789	1.21053	0.0526316	9				5.92005e-05	4.89192e-05	N/A	N/A	N/A	4.14033e-05
C18H31O7N1S0	373.203	18	31	7	1	0	0.388889	1.72222	0.0555556	4				3.74288e-05	N/A	N/A	5.23111e-05	N/A	N/A
C20H25O6N1S0	375.161	20	25	6	1	0	0.3	1.25	0.05	9				6.36132e-05	4.07832e-05	N/A	N/A	N/A	4.55932e-05
C21H29O5N1S0	375.197	21	29	5	1	0	0.238095	1.38095	0.047619	8				3.25922e-05	N/A	N/A	N/A	N/A	N/A
C17H15O9N1S0	377.067	17	15	9	1	0	0.529412	0.882353	0.0588235	11				2.79277e-05	3.82437e-05	N/A	N/A	N/A	N/A
C14H19O11N1S0	377.088	14	19	11	1	0	0.785714	1.35714	0.0714286	6				3.27863e-05	N/A	N/A	N/A	N/A	N/A
C21H29O6N1S0	391.192	21	29	6	1	0	0.285714	1.38095	0.047619	8				3.48784e-05	3.9599e-05	N/A	N/A	N/A	N/A
C15H23O11N1S0	393.12	15	23	11	1	0	0.733333	1.53333	0.0666667	5				3.59189e-05	4.29886e-05	N/A	N/A	6.42937e-05	N/A
C20H21O8N1S0	403.119	20	21	8	1	0	0.4	1.05	0.05	11				2.83956e-05	3.07599e-05	N/A	3.46705e-05	N/A	N/A
C21H25O7N1S0	403.156	21	25	7	1	0	0.333333	1.19048	0.047619	10				3.11588e-05	2.89607e-05	N/A	N/A	N/A	N/A
C22H29O6N1S0	403.192	22	29	6	1	0	0.272727	1.31818	0.0454545	9				4.23441e-05	4.45682e-05	N/A	N/A	N/A	N/A
C21H27O7N1S0	405.171	21	27	7	1	0	0.333333	1.28571	0.047619	9				5.32403e-05	N/A	N/A	N/A	N/A	N/A
C17H29O10N1S0	407.172	17	29	10	1	0	0.588235	1.70588	0.0588235	4				0.000113766	0.000138339	N/A	0.000101667	0.00011972	0.000105889
C21H23O8N1S0	417.135	21	23	8	1	0	0.380952	1.09524	0.047619	11				3.69419e-05	N/A	N/A	N/A	N/A	N/A
C22H27O7N1S0	417.172	22	27	7	1	0	0.318182	1.22727	0.0454545	10				3.43266e-05	3.74677e-05	N/A	N/A	N/A	N/A
C16H21O12N1S0	419.099	16	21	12	1	0	0.75	1.3125	0.0625	7				2.85381e-05	3.49776e-05	N/A	N/A	N/A	N/A
C20H21O9N1S0	419.114	20	21	9	1	0	0.45	1.05	0.05	11				2.95851e-05	5.20036e-05	N/A	N/A	N/A	N/A
C16H23O12N1S0	421.115	16	23	12	1	0	0.75	1.4375	0.0625	6				3.41339e-05	N/A	N/A	3.66401e-05	N/A	4.42897e-05
C21H27O8N1S0	421.167	21	27	8	1	0	0.380952	1.28571	0.047619	9				5.96209e-05	5.59381e-05	N/A	N/A	7.09407e-05	N/A
C18H17O11N1S0	423.073	18	17	11	1	0	0.611111	0.944444	0.0555556	11				3.70021e-05	3.27669e-05	N/A	N/A	N/A	N/A
C23H27O7N1S0	429.172	23	27	7	1	0	0.304348	1.17391	0.0434783	11				4.27414e-05	N/A	N/A	N/A	N/A	N/A
C17H21O12N1S0	431.099	17	21	12	1	0	0.705882	1.23529	0.0588235	8				3.71931e-05	3.56169e-05	N/A	N/A	N/A	N/A
C22H25O8N1S0	431.151	22	25	8	1	0	0.363636	1.13636	0.0454545	11				3.71177e-05	4.24034e-05	N/A	N/A	N/A	N/A
C21H23O9N1S0	433.13	21	23	9	1	0	0.428571	1.09524	0.047619	11				4.51843e-05	4.47265e-05	N/A	4.43543e-05	N/A	4.5965e-05
C22H27O8N1S0	433.166	22	27	8	1	0	0.363636	1.22727	0.0454545	10				6.67268e-05	5.57969e-05	N/A	N/A	N/A	N/A
C19H17O11N1S0	435.073	19	17	11	1	0	0.578947	0.894737	0.0526316	12				2.99303e-05	2.91746e-05	N/A	N/A	N/A	N/A
C17H25O12N1S0	435.13	17	25	12	1	0	0.705882	1.47059	0.0588235	6				3.88177e-05	4.3947e-05	N/A	N/A	N/A	N/A
C19H19O11N1S0	437.089	19	19	11	1	0	0.578947	1	0.0526316	11				6.00599e-05	5.95817e-05	N/A	N/A	N/A	N/A
C18H19O12N1S0	441.083	18	19	12	1	0	0.666667	1.05556	0.0555556	10				3.8545e-05	N/A	N/A	N/A	N/A	N/A
C22H35O8N1S0	441.229	22	35	8	1	0	0.363636	1.59091	0.0454545	6				6.15924e-05	6.98399e-05	N/A	N/A	8.29469e-05	8.42365e-05
C18H21O12N1S0	443.099	18	21	12	1	0	0.666667	1.16667	0.0555556	9				4.72429e-05	5.14067e-05	N/A	4.04948e-05	N/A	N/A
C23H25O8N1S0	443.151	23	25	8	1	0	0.347826	1.08696	0.0434783	12				3.31698e-05	N/A	N/A	N/A	N/A	N/A
C22H23O9N1S0	445.13	22	23	9	1	0	0.409091	1.04545	0.0454545	12				3.62294e-05	N/A	N/A	4.51583e-05	N/A	N/A
C18H25O12N1S0	447.13	18	25	12	1	0	0.666667	1.38889	0.0555556	7				5.46406e-05	4.85904e-05	N/A	3.72253e-05	N/A	6.08334e-05
C23H31O8N1S0	449.198	23	31	8	1	0	0.347826	1.34783	0.0434783	9				7.18015e-05	N/A	N/A	N/A	N/A	N/A
C22H29O9N1S0	451.177	22	29	9	1	0	0.409091	1.31818	0.0454545	9				0.000128718	7.91446e-05	N/A	5.40222e-05	6.88971e-05	0.000104529
C23H33O8N1S0	451.213	23	33	8	1	0	0.347826	1.43478	0.0434783	8				5.18352e-05	4.83684e-05	N/A	N/A	N/A	N/A
C23H23O9N1S0	457.13	23	23	9	1	0	0.391304	1	0.0434783	13				3.46759e-05	N/A	N/A	N/A	N/A	N/A
C20H27O9N1S1	457.133	20	27	9	1	1	0.45	1.35	0.05	8				3.19963e-05	4.14135e-05	N/A	N/A	N/A	N/A
C21H33O10N1S0	459.203	21	33	10	1	0	0.47619	1.57143	0.047619	6				0.000141268	0.000101075	N/A	N/A	0.000143108	N/A
C22H23O10N1S0	461.125	22	23	10	1	0	0.454545	1.04545	0.0454545	12				3.89945e-05	2.77506e-05	N/A	N/A	N/A	6.27947e-05
C19H27O12N1S0	461.146	19	27	12	1	0	0.631579	1.42105	0.0526316	7				6.20488e-05	4.4044e-05	N/A	6.19476e-05	0.000114808	4.8921e-05
C23H27O9N1S0	461.161	23	27	9	1	0	0.391304	1.17391	0.0434783	11				5.59365e-05	5.33765e-05	N/A	N/A	N/A	N/A
C24H31O8N1S0	461.198	24	31	8	1	0	0.333333	1.29167	0.0416667	10				5.0633e-05	4.1784e-05	N/A	N/A	N/A	N/A
C20H19O12N1S0	465.083	20	19	12	1	0	0.6	0.95	0.05	12				2.91567e-05	N/A	N/A	N/A	N/A	N/A
C19H33O12N1S0	467.193	19	33	12	1	0	0.631579	1.73684	0.0526316	4				8.05977e-05	9.18293e-05	N/A	7.8252e-05	N/A	N/A
C21H27O9N1S1	469.133	21	27	9	1	1	0.428571	1.28571	0.047619	9				3.60579e-05	N/A	N/A	N/A	N/A	N/A
C23H37O9N1S0	471.24	23	37	9	1	0	0.391304	1.6087	0.0434783	6				4.03583e-05	3.56666e-05	N/A	N/A	8.80999e-05	N/A
C19H23O13N1S0	473.11	19	23	13	1	0	0.684211	1.21053	0.0526316	9				3.5409e-05	4.72487e-05	N/A	N/A	N/A	N/A
C23H23O10N1S0	473.124	23	23	10	1	0	0.434783	1	0.0434783	13				3.08907e-05	3.54494e-05	N/A	N/A	N/A	5.3486e-05
C21H31O9N1S1	473.165	21	31	9	1	1	0.428571	1.47619	0.047619	7				3.82323e-05	4.67572e-05	N/A	N/A	N/A	N/A
C25H31O8N1S0	473.198	25	31	8	1	0	0.32	1.24	0.04	11				3.50524e-05	3.48702e-05	N/A	N/A	N/A	N/A
C19H25O13N1S0	475.125	19	25	13	1	0	0.684211	1.31579	0.0526316	8				5.22908e-05	3.54397e-05	N/A	N/A	N/A	N/A
C24H29O9N1S0	475.177	24	29	9	1	0	0.375	1.20833	0.0416667	11				4.81012e-05	3.45854e-05	N/A	N/A	N/A	N/A
C25H33O8N1S0	475.214	25	33	8	1	0	0.32	1.32	0.04	10				3.4686e-05	N/A	N/A	N/A	N/A	N/A
C21H19O12N1S0	477.083	21	19	12	1	0	0.571429	0.904762	0.047619	13				2.89581e-05	N/A	N/A	N/A	N/A	N/A
C22H23O11N1S0	477.12	22	23	11	1	0	0.5	1.04545	0.0454545	12				2.93941e-05	4.62323e-05	N/A	N/A	N/A	6.59226e-05
C19H27O13N1S0	477.141	19	27	13	1	0	0.684211	1.42105	0.0526316	7				3.7133e-05	5.04565e-05	N/A	3.64657e-05	N/A	4.73317e-05
C24H31O9N1S0	477.193	24	31	9	1	0	0.375	1.29167	0.0416667	10				3.21443e-05	6.23531e-05	N/A	N/A	N/A	N/A
C21H21O12N1S0	479.099	21	21	12	1	0	0.571429	1	0.047619	12				4.10915e-05	4.30149e-05	N/A	N/A	N/A	N/A
C24H33O9N1S0	479.208	24	33	9	1	0	0.375	1.375	0.0416667	9				3.68104e-05	3.50839e-05	N/A	N/A	N/A	N/A
C19H31O13N1S0	481.172	19	31	13	1	0	0.684211	1.63158	0.0526316	5				6.15713e-05	6.94589e-05	N/A	3.71033e-05	N/A	4.74787e-05
C24H35O9N1S0	481.224	24	35	9	1	0	0.375	1.45833	0.0416667	8				4.74309e-05	4.82642e-05	N/A	N/A	N/A	N/A
C20H21O13N1S0	483.094	20	21	13	1	0	0.65	1.05	0.05	11				3.13825e-05	5.93441e-05	N/A	4.57466e-05	N/A	N/A
C22H31O9N1S1	485.165	22	31	9	1	1	0.409091	1.40909	0.0454545	8				3.34176e-05	4.27168e-05	N/A	N/A	N/A	N/A
C20H25O13N1S0	487.125	20	25	13	1	0	0.65	1.25	0.05	9				3.40892e-05	4.5954e-05	N/A	4.46581e-05	N/A	5.39491e-05
C22H33O9N1S1	487.18	22	33	9	1	1	0.409091	1.5	0.0454545	7				4.04153e-05	5.11775e-05	N/A	N/A	N/A	N/A
C23H37O10N1S0	487.234	23	37	10	1	0	0.434783	1.6087	0.0434783	6				7.02499e-05	5.40721e-05	N/A	5.64456e-05	7.28885e-05	9.55452e-05
C20H27O13N1S0	489.141	20	27	13	1	0	0.65	1.35	0.05	8				5.00725e-05	6.31761e-05	N/A	5.21176e-05	N/A	4.80531e-05
C23H25O11N1S0	491.135	23	25	11	1	0	0.478261	1.08696	0.0434783	12				2.92191e-05	4.77757e-05	N/A	5.08479e-05	N/A	N/A
C25H33O9N1S0	491.208	25	33	9	1	0	0.36	1.32	0.04	10				4.52804e-05	3.84973e-05	N/A	N/A	N/A	N/A
C23H27O11N1S0	493.151	23	27	11	1	0	0.478261	1.17391	0.0434783	11				5.87313e-05	8.6393e-05	N/A	5.24858e-05	N/A	4.81562e-05
C21H35O12N1S0	493.208	21	35	12	1	0	0.571429	1.66667	0.047619	5				6.78734e-05	7.71087e-05	N/A	6.3917e-05	9.01939e-05	6.13677e-05
C25H35O9N1S0	493.224	25	35	9	1	0	0.36	1.4	0.04	9				3.06732e-05	4.61979e-05	N/A	N/A	N/A	N/A
C24H33O10N1S0	495.203	24	33	10	1	0	0.416667	1.375	0.0416667	9				4.0338e-05	5.3481e-05	N/A	N/A	N/A	5.2936e-05
C24H35O10N1S0	497.219	24	35	10	1	0	0.416667	1.45833	0.0416667	8				4.82325e-05	5.88173e-05	N/A	N/A	N/A	6.20215e-05
C21H25O13N1S0	499.125	21	25	13	1	0	0.619048	1.19048	0.047619	10				5.68249e-05	6.89371e-05	N/A	4.39844e-05	N/A	7.35269e-05
C23H21O12N1S0	503.099	23	21	12	1	0	0.521739	0.913043	0.0434783	14				3.30317e-05	N/A	N/A	N/A	N/A	N/A
C21H29O13N1S0	503.156	21	29	13	1	0	0.619048	1.38095	0.047619	8				4.51389e-05	3.50237e-05	N/A	3.59641e-05	N/A	6.49138e-05
C26H33O9N1S0	503.208	26	33	9	1	0	0.346154	1.26923	0.0384615	11				3.15955e-05	N/A	N/A	N/A	N/A	N/A
C23H23O12N1S0	505.115	23	23	12	1	0	0.521739	1	0.0434783	13				3.01636e-05	4.56297e-05	N/A	N/A	N/A	N/A
C22H35O12N1S0	505.209	22	35	12	1	0	0.545455	1.59091	0.0454545	6				4.15845e-05	5.27111e-05	N/A	N/A	N/A	0.000101181
C26H35O9N1S0	505.224	26	35	9	1	0	0.346154	1.34615	0.0384615	10				3.79473e-05	3.9906e-05	N/A	N/A	N/A	N/A
C24H29O11N1S0	507.167	24	29	11	1	0	0.458333	1.20833	0.0416667	11				5.28293e-05	N/A	N/A	5.82975e-05	N/A	6.30374e-05
C21H33O13N1S0	507.188	21	33	13	1	0	0.619048	1.57143	0.047619	6				5.71122e-05	5.58758e-05	N/A	4.80814e-05	N/A	N/A
C25H33O10N1S0	507.203	25	33	10	1	0	0.4	1.32	0.04	10				4.94836e-05	N/A	N/A	N/A	N/A	N/A
C26H37O9N1S0	507.24	26	37	9	1	0	0.346154	1.42308	0.0384615	9				3.10106e-05	3.79239e-05	N/A	N/A	N/A	N/A
C22H23O13N1S0	509.109	22	23	13	1	0	0.590909	1.04545	0.0454545	12				3.42997e-05	4.78564e-05	N/A	N/A	N/A	5.50959e-05
C25H35O10N1S0	509.219	25	35	10	1	0	0.4	1.4	0.04	9				4.7695e-05	5.31768e-05	N/A	N/A	N/A	5.90808e-05
C25H37O10N1S0	511.234	25	37	10	1	0	0.4	1.48	0.04	8				4.60711e-05	5.20318e-05	N/A	N/A	N/A	6.4943e-05
C22H27O13N1S0	513.141	22	27	13	1	0	0.590909	1.22727	0.0454545	10				5.84234e-05	4.80769e-05	N/A	4.3299e-05	N/A	7.89763e-05
C24H35O11N1S0	513.214	24	35	11	1	0	0.458333	1.45833	0.0416667	8				3.38775e-05	3.87306e-05	N/A	4.84206e-05	8.06957e-05	6.01832e-05
C23H33O12N1S0	515.193	23	33	12	1	0	0.521739	1.43478	0.0434783	8				5.18517e-05	6.0702e-05	N/A	N/A	N/A	N/A
C24H37O11N1S0	515.229	24	37	11	1	0	0.458333	1.54167	0.0416667	7				3.75521e-05	4.79551e-05	N/A	N/A	N/A	N/A
C22H31O13N1S0	517.172	22	31	13	1	0	0.590909	1.40909	0.0454545	8				4.5273e-05	5.90947e-05	N/A	4.25691e-05	N/A	8.20985e-05
C22H33O13N1S0	519.188	22	33	13	1	0	0.590909	1.5	0.0454545	7				4.69465e-05	4.6168e-05	N/A	N/A	N/A	N/A
C25H31O11N1S0	521.182	25	31	11	1	0	0.44	1.24	0.04	11				3.81686e-05	3.08782e-05	N/A	N/A	N/A	N/A
C22H35O13N1S0	521.203	22	35	13	1	0	0.590909	1.59091	0.0454545	6				2.93357e-05	3.54276e-05	N/A	N/A	N/A	N/A
C26H37O10N1S0	523.234	26	37	10	1	0	0.384615	1.42308	0.0384615	9				4.07685e-05	5.08325e-05	N/A	N/A	N/A	6.78782e-05
C25H35O11N1S0	525.214	25	35	11	1	0	0.44	1.4	0.04	9				3.83382e-05	4.48365e-05	N/A	N/A	N/A	N/A
C26H39O10N1S0	525.25	26	39	10	1	0	0.384615	1.5	0.0384615	8				3.96387e-05	4.9475e-05	N/A	N/A	N/A	6.75515e-05
C24H33O12N1S0	527.193	24	33	12	1	0	0.5	1.375	0.0416667	9				2.79225e-05	5.54378e-05	N/A	N/A	N/A	N/A
C24H35O12N1S0	529.208	24	35	12	1	0	0.5	1.45833	0.0416667	8				3.58113e-05	N/A	N/A	N/A	N/A	N/A
C25H39O11N1S0	529.245	25	39	11	1	0	0.44	1.56	0.04	7				4.21987e-05	2.80959e-05	N/A	N/A	N/A	N/A
C23H33O13N1S0	531.188	23	33	13	1	0	0.565217	1.43478	0.0434783	8				4.77348e-05	5.25879e-05	N/A	N/A	N/A	N/A
C26H31O11N1S0	533.183	26	31	11	1	0	0.423077	1.19231	0.0384615	12				2.948e-05	2.87094e-05	N/A	N/A	N/A	N/A
C23H35O13N1S0	533.203	23	35	13	1	0	0.565217	1.52174	0.0434783	7				2.86001e-05	2.95924e-05	N/A	N/A	N/A	N/A
C27H37O10N1S0	535.235	27	37	10	1	0	0.37037	1.37037	0.037037	10				3.51889e-05	2.89209e-05	N/A	N/A	N/A	N/A
C25H31O12N1S0	537.177	25	31	12	1	0	0.48	1.24	0.04	11				2.79723e-05	N/A	N/A	N/A	N/A	N/A
C26H35O11N1S0	537.213	26	35	11	1	0	0.423077	1.34615	0.0384615	10				3.39657e-05	2.99423e-05	N/A	N/A	N/A	N/A
C27H39O10N1S0	537.25	27	39	10	1	0	0.37037	1.44444	0.037037	9				2.86386e-05	N/A	N/A	N/A	N/A	N/A
C23H27O14N1S0	541.136	23	27	14	1	0	0.608696	1.17391	0.0434783	11				4.34803e-05	3.67889e-05	N/A	N/A	N/A	N/A
C24H31O13N1S0	541.173	24	31	13	1	0	0.541667	1.29167	0.0416667	10				2.76347e-05	N/A	N/A	N/A	N/A	N/A
C25H35O12N1S0	541.209	25	35	12	1	0	0.48	1.4	0.04	9				3.46824e-05	3.13307e-05	N/A	N/A	N/A	N/A
C26H37O12N1S0	555.224	26	37	12	1	0	0.461538	1.42308	0.0384615	9				3.22591e-05	3.05856e-05	N/A	N/A	N/A	N/A
C24H31O14N1S0	557.167	24	31	14	1	0	0.583333	1.29167	0.0416667	10				2.78058e-05	3.02416e-05	N/A	N/A	N/A	N/A
C24H33O14N1S0	559.183	24	33	14	1	0	0.583333	1.375	0.0416667	9				2.77351e-05	N/A	N/A	N/A	N/A	N/A
C25H31O14N1S0	569.168	25	31	14	1	0	0.56	1.24	0.04	11				4.03802e-05	N/A	N/A	N/A	N/A	N/A
C17H31O11N1S0	425.182	17	31	11	1	0	0.647059	1.82353	0.0588235	3				N/A	N/A	N/A	N/A	6.96224e-05	N/A
C14H19O10N1S0	361.094	14	19	10	1	0	0.714286	1.35714	0.0714286	6				N/A	4.93266e-05	N/A	N/A	6.57297e-05	N/A
C14H13O9N1S0	339.052	14	13	9	1	0	0.642857	0.928571	0.0714286	9				N/A	N/A	N/A	N/A	6.56242e-05	N/A
C10H11O6N1S0	241.051	10	11	6	1	0	0.6	1.1	0.1	6				N/A	2.26201e-05	N/A	3.58256e-05	6.52881e-05	4.44557e-05
C15H25O6N1S0	315.161	15	25	6	1	0	0.4	1.66667	0.0666667	4				N/A	2.9818e-05	N/A	N/A	5.95128e-05	N/A
C14H23O8N1S0	333.135	14	23	8	1	0	0.571429	1.64286	0.0714286	4				N/A	3.05326e-05	N/A	3.19065e-05	5.67113e-05	4.02061e-05
C12H14O3N0S0	206.087	12	14	3	0	0	0.25	1.16667	0	6				3.17176e-05	2.15629e-05	2.85821e-05	N/A	N/A	3.054e-05
C10H8O5N0S0	208.03	10	8	5	0	0	0.5	0.8	0	7				2.023e-05	N/A	2.30384e-05	N/A	N/A	N/A
C12H16O3N0S0	208.103	12	16	3	0	0	0.25	1.33333	0	5				5.64743e-05	5.42641e-05	4.38588e-05	4.48826e-05	N/A	5.49528e-05
C11H14O4N0S0	210.082	11	14	4	0	0	0.363636	1.27273	0	5				5.0807e-05	3.92484e-05	3.87689e-05	3.9394e-05	5.08324e-05	6.52503e-05
C12H18O3N0S0	210.118	12	18	3	0	0	0.25	1.5	0	4				N/A	2.38462e-05	3.51959e-05	2.86759e-05	N/A	N/A
C10H12O5N0S0	212.061	10	12	5	0	0	0.5	1.2	0	5				4.01257e-05	2.57169e-05	3.09628e-05	4.5399e-05	6.69696e-05	5.99929e-05
C11H16O4N0S0	212.098	11	16	4	0	0	0.363636	1.45455	0	4				8.5099e-05	6.39903e-05	8.39215e-05	7.84849e-05	7.42618e-05	8.32532e-05
C12H20O3N0S0	212.134	12	20	3	0	0	0.25	1.66667	0	3				3.02063e-05	N/A	2.51289e-05	2.83039e-05	N/A	N/A
C9H10O4N0S1	214.023	9	10	4	0	1	0.444444	1.11111	0	5				2.22683e-05	3.18331e-05	3.75036e-05	N/A	N/A	N/A
C9H10O6N0S0	214.041	9	10	6	0	0	0.666667	1.11111	0	5				N/A	2.68942e-05	2.3418e-05	2.65434e-05	N/A	3.83291e-05
C10H14O5N0S0	214.077	10	14	5	0	0	0.5	1.4	0	4				0.000161168	0.000119528	0.000144345	0.000134345	0.000125576	0.000211267
C11H18O4N0S0	214.113	11	18	4	0	0	0.363636	1.63636	0	3				3.74538e-05	2.57124e-05	7.77001e-05	8.59099e-05	N/A	3.61714e-05
C9H12O6N0S0	216.056	9	12	6	0	0	0.666667	1.33333	0	4				5.02642e-05	4.44035e-05	4.25107e-05	4.53712e-05	7.46613e-05	8.85814e-05
C10H16O5N0S0	216.26	10	16	5	0	0	0.5	1.6	0	3				0.000158739	0.000165854	0.000161954	3.56958e-05	0.000156684	0.00023403
C14H16O2N0S0	216.108	14	16	2	0	0	0.142857	1.14286	0	7				2.23179e-05	2.3033e-05	3.78253e-05	N/A	N/A	N/A
C11H20O4N0S0	216.129	11	20	4	0	0	0.363636	1.81818	0	2				3.07409e-05	N/A	2.44805e-05	N/A	N/A	N/A
C9H14O4N0S1	218.054	9	14	4	0	1	0.444444	1.55556	0	3				N/A	N/A	2.8916e-05	N/A	N/A	N/A
C9H14O6N0S0	218.072	9	14	6	0	0	0.666667	1.55556	0	3				5.68373e-05	3.46178e-05	5.82391e-05	5.81892e-05	6.39659e-05	8.38654e-05
C10H18O5N0S0	218.108	10	18	5	0	0	0.5	1.8	0	2				7.46959e-05	7.11292e-05	9.40357e-05	0.000101807	9.6401e-05	0.00021387
C14H18O2N0S0	218.123	14	18	2	0	0	0.142857	1.28571	0	6				5.44325e-05	3.69551e-05	3.30326e-05	3.50596e-05	5.37151e-05	4.77977e-05
C12H12O4N0S0	220.066	12	12	4	0	0	0.333333	1	0	7				N/A	3.29301e-05	2.39146e-05	N/A	6.57121e-05	N/A
C13H16O3N0S0	220.103	13	16	3	0	0	0.230769	1.23077	0	6				7.87988e-05	5.88263e-05	5.8812e-05	5.30287e-05	6.28096e-05	8.31749e-05
C10H20O5N0S0	220.124	10	20	5	0	0	0.5	2	0	1				N/A	N/A	2.37848e-05	N/A	N/A	N/A
C14H20O2N0S0	220.139	14	20	2	0	0	0.142857	1.42857	0	5				5.32536e-05	3.62553e-05	2.84789e-05	5.09935e-05	6.19579e-05	N/A
C11H10O5N0S0	222.046	11	10	5	0	0	0.454545	0.909091	0	7				3.70125e-05	3.61465e-05	3.016e-05	3.18076e-05	5.38935e-05	7.74015e-05
C8H14O5N0S1	222.049	8	14	5	0	1	0.625	1.75	0	2				N/A	N/A	3.27601e-05	N/A	N/A	N/A
C12H14O4N0S0	222.082	12	14	4	0	0	0.333333	1.16667	0	6				7.56154e-05	6.39022e-05	6.06388e-05	6.91791e-05	7.06076e-05	6.95707e-05
C13H18O3N0S0	222.453	13	18	3	0	0	0.230769	1.38462	0	5				0.000178714	0.000152949	3.34221e-05	3.84449e-05	0.000180746	0.000157712
C11H12O5N0S0	224.061	11	12	5	0	0	0.454545	1.09091	0	6				4.19992e-05	5.62023e-05	3.58486e-05	4.9487e-05	N/A	6.8188e-05
C12H16O4N0S0	224.098	12	16	4	0	0	0.333333	1.33333	0	5				0.000111198	9.05513e-05	9.76411e-05	0.000108126	9.3906e-05	0.000130475
C13H20O3N0S0	224.134	13	20	3	0	0	0.230769	1.53846	0	4				5.05346e-05	3.05127e-05	5.45323e-05	4.07924e-05	5.29625e-05	5.04363e-05
C11H14O5N0S0	226.077	11	14	5	0	0	0.454545	1.27273	0	5				0.00018143	0.00013972	0.000127843	0.000131927	0.000134574	0.000174949
C12H18O4N0S0	226.113	12	18	4	0	0	0.333333	1.5	0	4				0.000137575	9.2801e-05	0.000122887	0.00012963	9.98775e-05	0.000103438
C10H12O6N0S0	228.056	10	12	6	0	0	0.6	1.2	0	5				9.95178e-05	8.4379e-05	6.99908e-05	6.7983e-05	0.000126779	0.000135206
C12H20O4N0S0	228.129	12	20	4	0	0	0.333333	1.66667	0	3				8.56185e-05	3.88028e-05	0.00010674	0.000147474	6.35139e-05	9.04411e-05
C11H16O5N0S0	228.427	11	16	5	0	0	0.454545	1.45455	0	4				0.000276185	0.000242906	3.51746e-05	0.00023617	0.00023537	6.48707e-05
C10H14O4N0S1	230.054	10	14	4	0	1	0.4	1.4	0	4				4.70595e-05	7.52482e-05	9.5922e-05	0.000111943	N/A	N/A
C10H14O6N0S0	230.072	10	14	6	0	0	0.6	1.4	0	4				0.000141457	0.000158439	0.000144957	0.000157624	0.00019924	0.000241544
C11H18O5N0S0	230.108	11	18	5	0	0	0.454545	1.63636	0	3				0.000211306	0.000206028	0.000207935	0.000243786	0.000232715	0.000249615
C15H18O2N0S0	230.123	15	18	2	0	0	0.133333	1.2	0	7				5.37396e-05	5.38299e-05	4.28567e-05	4.3678e-05	N/A	4.39769e-05
C9H12O5N0S1	232.033	9	12	5	0	1	0.555556	1.33333	0	4				N/A	1.9934e-05	2.67436e-05	N/A	N/A	N/A
C9H12O7N0S0	232.051	9	12	7	0	0	0.777778	1.33333	0	4				2.35024e-05	1.94873e-05	2.62751e-05	N/A	N/A	N/A
C10H16O4N0S1	232.07	10	16	4	0	1	0.4	1.6	0	3				N/A	N/A	2.57375e-05	2.76886e-05	N/A	N/A
C10H16O6N0S0	232.087	10	16	6	0	0	0.6	1.6	0	3				0.000144995	0.000151549	0.00014372	0.000132741	0.000207882	0.000260525
C14H16O3N0S0	232.103	14	16	3	0	0	0.214286	1.14286	0	7				7.3848e-05	6.25823e-05	2.52237e-05	4.20011e-05	6.48234e-05	5.59551e-05
C11H20O5N0S0	232.124	11	20	5	0	0	0.454545	1.81818	0	2				0.000121992	0.000102424	0.000155585	0.000153292	0.000101651	0.000169797
C15H20O2N0S0	232.139	15	20	2	0	0	0.133333	1.33333	0	6				9.98603e-05	9.91081e-05	6.87274e-05	6.539e-05	9.2116e-05	9.2163e-05
C12H10O5N0S0	234.046	12	10	5	0	0	0.416667	0.833333	0	8				2.09587e-05	N/A	2.2634e-05	2.75389e-05	N/A	3.27839e-05
C9H14O5N0S1	234.049	9	14	5	0	1	0.555556	1.55556	0	3				N/A	N/A	3.29641e-05	5.33199e-05	5.82502e-05	3.25177e-05
C13H14O4N0S0	234.082	13	14	4	0	0	0.307692	1.07692	0	7				5.22834e-05	N/A	3.87251e-05	3.4137e-05	N/A	6.25041e-05
C14H18O3N0S0	234.118	14	18	3	0	0	0.214286	1.28571	0	6				0.000237612	0.000194635	0.000176142	0.000152174	0.000192057	0.000177399
C15H22O2N0S0	234.155	15	22	2	0	0	0.133333	1.46667	0	5				6.6161e-05	4.57168e-05	4.60815e-05	5.18234e-05	6.4821e-05	5.54838e-05
C12H12O5N0S0	236.061	12	12	5	0	0	0.416667	1	0	7				5.1342e-05	4.52328e-05	4.54217e-05	5.22639e-05	6.5529e-05	0.0001003
C9H16O5N0S1	236.065	9	16	5	0	1	0.555556	1.77778	0	2				3.69455e-05	4.36804e-05	3.23148e-05	5.74737e-05	N/A	5.51689e-05
C13H16O4N0S0	236.098	13	16	4	0	0	0.307692	1.23077	0	6				0.000146846	8.75196e-05	0.000102581	0.000102975	0.000117384	0.000118062
C14H20O3N0S0	236.134	14	20	3	0	0	0.214286	1.42857	0	5				0.000143658	0.000110413	9.39437e-05	9.94946e-05	8.24126e-05	9.7612e-05
C11H10O6N0S0	238.04	11	10	6	0	0	0.545455	0.909091	0	7				3.9766e-05	3.73053e-05	3.67962e-05	6.01461e-05	N/A	6.87998e-05
C12H14O5N0S0	238.077	12	14	5	0	0	0.416667	1.16667	0	6				0.000128733	0.000112046	9.14103e-05	9.69879e-05	0.000136215	0.00014962
C13H18O4N0S0	238.28	13	18	4	0	0	0.307692	1.38462	0	5				0.000229727	0.000150743	0.000198447	3.31635e-05	0.000190773	0.000203541
C14H22O3N0S0	238.484	14	22	3	0	0	0.214286	1.57143	0	4				7.46367e-05	5.75514e-05	0.000198521	2.57283e-05	5.72028e-05	5.10364e-05
C11H12O6N0S0	240.056	11	12	6	0	0	0.545455	1.09091	0	6				8.00702e-05	6.93263e-05	6.71309e-05	6.55174e-05	9.01661e-05	0.000109205
C13H20O4N0S0	240.129	13	20	4	0	0	0.307692	1.53846	0	4				0.000153608	0.000112555	0.00018533	0.000172498	0.000132706	0.0001489
C14H24O3N0S0	240.165	14	24	3	0	0	0.214286	1.71429	0	3				N/A	2.08153e-05	3.45087e-05	N/A	N/A	N/A
C12H16O5N0S0	240.761	12	16	5	0	0	0.416667	1.33333	0	5				0.000307033	0.000258378	3.32496e-05	3.33851e-05	0.000249553	3.25137e-05
C10H10O5N0S1	242.018	10	10	5	0	1	0.5	1	0	6				3.77288e-05	3.19254e-05	3.25933e-05	4.25735e-05	N/A	5.92986e-05
C11H14O4N0S1	242.054	11	14	4	0	1	0.363636	1.27273	0	5				2.05668e-05	3.78226e-05	2.58013e-05	2.83479e-05	N/A	N/A
C11H14O6N0S0	242.406	11	14	6	0	0	0.545455	1.27273	0	5				0.000202829	0.000204988	0.000177337	3.67297e-05	0.000217963	3.64859e-05
C13H22O4N0S0	242.145	13	22	4	0	0	0.307692	1.69231	0	3				4.13252e-05	3.86401e-05	6.90136e-05	9.45295e-05	N/A	5.01881e-05
C12H18O5N0S0	242.61	12	18	5	0	0	0.416667	1.5	0	4				0.000334401	0.000282925	4.34351e-05	4.45101e-05	0.000295615	4.48315e-05
C10H12O5N0S1	244.2	10	12	5	0	1	0.5	1.2	0	5				0.000270689	0.000311626	0.000156953	0.000142899	0.000255757	3.60637e-05
C10H12O7N0S0	244.051	10	12	7	0	0	0.7	1.2	0	5				4.35541e-05	5.70587e-05	3.34572e-05	6.88308e-05	6.11949e-05	9.93669e-05
C11H16O4N0S1	244.07	11	16	4	0	1	0.363636	1.45455	0	4				N/A	3.5405e-05	3.56872e-05	2.92545e-05	N/A	N/A
C16H20O2N0S0	244.139	16	20	2	0	0	0.125	1.25	0	7				6.1506e-05	4.41938e-05	3.19673e-05	4.52276e-05	9.0667e-05	4.96031e-05
C13H24O4N0S0	244.16	13	24	4	0	0	0.307692	1.84615	0	2				N/A	2.07224e-05	2.43916e-05	N/A	N/A	N/A
C11H16O6N0S0	244.589	11	16	6	0	0	0.545455	1.45455	0	4				0.000333733	0.000317963	2.98965e-05	3.78339e-05	6.52922e-05	0.000522614
C12H20O5N0S0	244.458	12	20	5	0	0	0.416667	1.66667	0	3				0.000162969	0.000142452	2.52246e-05	4.01196e-05	0.000198401	0.000225683
C10H14O5N0S1	246.049	10	14	5	0	1	0.5	1.4	0	4				3.20375e-05	4.79601e-05	4.94245e-05	7.47921e-05	7.96213e-05	4.82271e-05
C10H14O7N0S0	246.067	10	14	7	0	0	0.7	1.4	0	4				5.83904e-05	6.00102e-05	5.65879e-05	7.39493e-05	8.83642e-05	0.00011409
C11H18O6N0S0	246.27	11	18	6	0	0	0.545455	1.63636	0	3				0.000151345	0.000154752	0.000160673	0.000174223	0.000187764	4.234e-05
C15H18O3N0S0	246.118	15	18	3	0	0	0.2	1.2	0	7				8.1914e-05	8.72307e-05	4.41463e-05	6.46923e-05	6.14508e-05	3.99318e-05
C16H22O2N0S0	246.155	16	22	2	0	0	0.125	1.375	0	6				0.000107086	7.13064e-05	6.59247e-05	5.3529e-05	8.55719e-05	7.11875e-05
C9H12O6N0S1	248.028	9	12	6	0	1	0.666667	1.33333	0	4				2.38019e-05	2.26297e-05	2.90431e-05	2.90377e-05	5.52299e-05	5.40334e-05
C13H12O5N0S0	248.061	13	12	5	0	0	0.384615	0.923077	0	8				4.18272e-05	2.59591e-05	2.62571e-05	2.67344e-05	6.37134e-05	3.52647e-05
C10H16O5N0S1	248.065	10	16	5	0	1	0.5	1.6	0	3				3.86961e-05	6.57557e-05	4.70457e-05	6.11745e-05	5.15806e-05	7.53022e-05
C10H16O7N0S0	248.082	10	16	7	0	0	0.7	1.6	0	3				4.27266e-05	4.02541e-05	3.43131e-05	2.93005e-05	N/A	6.73307e-05
C14H16O4N0S0	248.098	14	16	4	0	0	0.285714	1.14286	0	7				6.77643e-05	4.75837e-05	4.96392e-05	6.43333e-05	N/A	6.7892e-05
C11H20O6N0S0	248.119	11	20	6	0	0	0.545455	1.81818	0	2				7.47594e-05	9.53295e-05	9.65203e-05	0.00010693	9.3797e-05	0.000120984
C16H24O2N0S0	248.17	16	24	2	0	0	0.125	1.5	0	5				3.92448e-05	3.69387e-05	3.77007e-05	3.45916e-05	7.27704e-05	N/A
C15H20O3N0S0	248.468	15	20	3	0	0	0.2	1.33333	0	6				0.000327219	0.000264207	5.3798e-05	4.09493e-05	0.000252462	0.000240748
C12H10O6N0S0	250.04	12	10	6	0	0	0.5	0.833333	0	8				4.74936e-05	2.77394e-05	3.01409e-05	N/A	N/A	3.87965e-05
C9H14O6N0S1	250.044	9	14	6	0	1	0.666667	1.55556	0	3				2.30847e-05	2.00498e-05	3.34618e-05	3.48591e-05	N/A	N/A
C13H14O5N0S0	250.077	13	14	5	0	0	0.384615	1.07692	0	7				7.00301e-05	3.66317e-05	3.74737e-05	4.38153e-05	9.14169e-05	8.98701e-05
C15H22O3N0S0	250.15	15	22	3	0	0	0.2	1.46667	0	5				0.000109514	8.76731e-05	9.68957e-05	0.000105263	0.00011364	9.51343e-05
C14H18O4N0S0	250.28	14	18	4	0	0	0.285714	1.28571	0	6				0.000161068	0.000130841	3.64346e-05	0.000146014	0.00015567	0.000158025
C12H12O6N0S0	252.056	12	12	6	0	0	0.5	1	0	7				4.12562e-05	5.98146e-05	6.35504e-05	4.75266e-05	6.17632e-05	7.69625e-05
C13H16O5N0S0	252.093	13	16	5	0	0	0.384615	1.23077	0	6				0.000158415	0.000135429	0.000147978	0.000157186	0.000137332	0.000168877
C10H20O5N0S1	252.096	10	20	5	0	1	0.5	2	0	1				N/A	2.41182e-05	3.19669e-05	N/A	N/A	N/A
C14H20O4N0S0	252.798	14	20	4	0	0	0.285714	1.42857	0	5				0.000430495	0.000399059	5.98905e-05	6.34808e-05	9.96825e-05	9.94174e-05
C12H14O6N0S0	254.072	12	14	6	0	0	0.5	1.16667	0	6				0.000141617	0.00015628	0.000124085	0.000145282	0.000172091	0.000193219
C13H18O5N0S0	254.777	13	18	5	0	0	0.384615	1.38462	0	5				0.00054527	0.000437704	5.89079e-05	8.19605e-05	7.26705e-05	0.000111459
C14H22O4N0S0	254.479	14	22	4	0	0	0.285714	1.57143	0	4				0.000168802	0.000175039	2.88938e-05	3.48767e-05	0.000152485	0.000168111
C11H12O5N0S1	256.033	11	12	5	0	1	0.454545	1.09091	0	6				5.17806e-05	5.26268e-05	2.69509e-05	4.86366e-05	5.07992e-05	5.45439e-05
C11H12O7N0S0	256.051	11	12	7	0	0	0.636364	1.09091	0	6				5.43265e-05	5.83121e-05	4.42822e-05	5.89128e-05	7.6319e-05	5.52452e-05
C12H16O4N0S1	256.07	12	16	4	0	1	0.333333	1.33333	0	5				4.29466e-05	6.08282e-05	3.93093e-05	4.26476e-05	N/A	4.93364e-05
C17H20O2N0S0	256.139	17	20	2	0	0	0.117647	1.17647	0	8				7.43861e-05	8.48837e-05	5.17241e-05	5.69582e-05	6.86783e-05	5.54426e-05
C14H24O4N0S0	256.16	14	24	4	0	0	0.285714	1.71429	0	3				3.87503e-05	5.24929e-05	3.57771e-05	3.62186e-05	N/A	4.96605e-05
C13H20O5N0S0	256.793	13	20	5	0	0	0.384615	1.53846	0	4				0.000680653	0.000476966	7.5195e-05	7.88286e-05	6.21712e-05	0.000131365
C11H14O7N0S0	258.067	11	14	7	0	0	0.636364	1.27273	0	5				0.000159844	0.000117932	0.000126108	0.000135985	0.000185955	0.000183548
C15H14O4N0S0	258.082	15	14	4	0	0	0.266667	0.933333	0	9				N/A	N/A	2.49573e-05	N/A	N/A	N/A
C12H16O6N0S0	256.756	12	16	6	0	0	0.5	1.33333	0	5				0.000371069	0.000327046	2.38697e-05	4.47843e-05	0.000357712	8.78281e-05
C16H18O3N0S0	258.118	16	18	3	0	0	0.1875	1.125	0	8				5.7898e-05	4.27337e-05	4.77008e-05	N/A	N/A	4.13819e-05
C13H22O5N0S0	258.139	13	22	5	0	0	0.384615	1.69231	0	3				9.16406e-05	5.9885e-05	8.09682e-05	7.24985e-05	0.000141981	0.000128737
C17H22O2N0S0	258.155	17	22	2	0	0	0.117647	1.29412	0	7				0.000235612	0.000209945	0.000167351	0.000143289	0.000216927	0.000181077
C14H26O4N0S0	258.176	14	26	4	0	0	0.285714	1.85714	0	2				3.90171e-05	5.33929e-05	4.62625e-05	3.37319e-05	N/A	N/A
C12H18O6N0S0	258.605	12	18	6	0	0	0.5	1.5	0	4				0.00048278	0.000478719	5.71431e-05	5.65466e-05	7.58437e-05	0.00064571
C11H14O5N0S1	258.881	11	14	5	0	1	0.454545	1.27273	0	5				0.000657907	0.000814272	3.95464e-05	2.85838e-05	0.000472182	7.13236e-05
C11H16O5N0S1	260.065	11	16	5	0	1	0.454545	1.45455	0	4				N/A	3.67128e-05	3.08283e-05	4.53755e-05	N/A	4.28379e-05
C11H16O7N0S0	260.082	11	16	7	0	0	0.636364	1.45455	0	4				0.000165854	0.000164876	0.000174101	0.000145133	0.000199564	0.000308474
C15H16O4N0S0	260.098	15	16	4	0	0	0.266667	1.06667	0	8				3.65128e-05	3.97756e-05	2.68204e-05	3.74486e-05	N/A	N/A
C16H20O3N0S0	260.134	16	20	3	0	0	0.1875	1.25	0	7				0.000125014	0.000118246	0.000101638	0.000110354	0.000111599	0.000112159
C17H24O2N0S0	260.338	17	24	2	0	0	0.117647	1.41176	0	6				0.000243382	0.00021839	3.30354e-05	0.000180852	0.000201804	0.00016818
C10H14O6N0S1	262.044	10	14	6	0	1	0.6	1.4	0	4				3.40904e-05	3.41044e-05	4.49182e-05	6.23421e-05	5.16923e-05	8.0836e-05
C10H14O8N0S0	262.061	10	14	8	0	0	0.8	1.4	0	4				N/A	N/A	3.2326e-05	N/A	N/A	N/A
C14H14O5N0S0	262.077	14	14	5	0	0	0.357143	1	0	8				6.37427e-05	5.39599e-05	3.40827e-05	3.47858e-05	6.81743e-05	8.14981e-05
C11H18O5N0S1	262.08	11	18	5	0	1	0.454545	1.63636	0	3				3.32525e-05	3.29455e-05	3.006e-05	4.25521e-05	N/A	N/A
C11H18O7N0S0	262.098	11	18	7	0	0	0.636364	1.63636	0	3				7.76765e-05	8.66369e-05	8.96846e-05	0.000103826	8.95994e-05	0.000146646
C15H18O4N0S0	262.113	15	18	4	0	0	0.266667	1.2	0	7				0.00014939	0.000132442	0.000133718	0.000160542	0.000165513	0.000178746
C12H20O6N0S0	260.787	12	20	6	0	0	0.5	1.66667	0	3				0.000897597	0.000915326	2.60589e-05	0.00137826	0.000166847	0.000199597
C12H22O6N0S0	262.134	12	22	6	0	0	0.5	1.83333	0	2				5.15636e-05	3.80112e-05	3.47119e-05	3.80557e-05	6.96521e-05	7.61577e-05
C16H22O3N0S0	262.15	16	22	3	0	0	0.1875	1.375	0	6				0.000193693	0.000174138	0.000136313	0.000139539	0.00023634	0.000136501
C17H26O2N0S0	262.186	17	26	2	0	0	0.117647	1.52941	0	5				8.94202e-05	0.000111493	0.000105915	8.80507e-05	0.000115227	8.43442e-05
C9H12O7N0S1	264.023	9	12	7	0	1	0.777778	1.33333	0	4				N/A	N/A	2.64688e-05	N/A	N/A	5.9762e-05
C13H12O6N0S0	264.056	13	12	6	0	0	0.461538	0.923077	0	8				6.24112e-05	6.60375e-05	4.72162e-05	5.54985e-05	6.26383e-05	8.6949e-05
C10H16O6N0S1	264.06	10	16	6	0	1	0.6	1.6	0	3				6.80735e-05	8.60636e-05	5.1839e-05	0.000127204	N/A	0.000118598
C14H16O5N0S0	264.093	14	16	5	0	0	0.357143	1.14286	0	7				0.000141253	0.00013131	9.13826e-05	0.00011789	0.000138604	0.000146661
C11H20O7N0S0	264.114	11	20	7	0	0	0.636364	1.81818	0	2				N/A	2.43182e-05	3.97505e-05	N/A	N/A	4.7437e-05
C15H20O4N0S0	264.463	15	20	4	0	0	0.266667	1.33333	0	6				0.000319542	0.000279675	0.00029869	5.35688e-05	0.00024908	6.49597e-05
C16H24O3N0S0	264.499	16	24	3	0	0	0.1875	1.5	0	5				0.000217197	0.000211997	0.000228735	2.79086e-05	0.000188565	0.000121863
C12H10O7N0S0	266.035	12	10	7	0	0	0.583333	0.833333	0	8				2.1873e-05	3.5602e-05	3.50066e-05	2.81289e-05	5.37549e-05	5.65008e-05
C13H14O6N0S0	266.072	13	14	6	0	0	0.461538	1.07692	0	7				0.000117212	0.000128906	0.00011244	0.000109388	0.000135638	0.00016734
C10H18O6N0S1	266.075	10	18	6	0	1	0.6	1.8	0	2				5.62144e-05	7.22683e-05	3.23762e-05	7.05303e-05	N/A	N/A
C16H26O3N0S0	266.181	16	26	3	0	0	0.1875	1.625	0	4				3.99856e-05	4.83256e-05	6.46527e-05	0.000129208	N/A	N/A
C14H18O5N0S0	266.61	14	18	5	0	0	0.357143	1.28571	0	6				0.000361205	0.0002969	4.73837e-05	3.58642e-05	0.000307748	6.81093e-05
C15H22O4N0S0	266.646	15	22	4	0	0	0.266667	1.46667	0	5				0.000315719	0.00026869	5.84809e-05	5.37556e-05	0.000273203	4.33296e-05
C12H12O5N0S1	268.033	12	12	5	0	1	0.416667	1	0	7				4.514e-05	4.72064e-05	4.71679e-05	3.19526e-05	N/A	8.17353e-05
C12H12O7N0S0	268.051	12	12	7	0	0	0.583333	1	0	7				5.646e-05	6.08583e-05	5.48298e-05	3.60868e-05	9.3459e-05	7.88046e-05
C10H20O6N0S1	268.091	10	20	6	0	1	0.6	2	0	1				N/A	3.86088e-05	2.36525e-05	2.99816e-05	N/A	N/A
C16H28O3N0S0	268.196	16	28	3	0	0	0.1875	1.75	0	3				3.69766e-05	2.24243e-05	5.31319e-05	4.34396e-05	N/A	N/A
C13H16O6N0S0	268.589	13	16	6	0	0	0.461538	1.23077	0	6				0.000363178	0.000360531	4.69116e-05	3.88107e-05	0.000325495	5.83322e-05
C14H20O5N0S0	268.625	14	20	5	0	0	0.357143	1.42857	0	5				0.000632711	0.000571274	8.64155e-05	8.12043e-05	0.000573787	7.19227e-05
C15H24O4N0S0	268.495	15	24	4	0	0	0.266667	1.6	0	4				0.000180314	0.000138195	2.98597e-05	3.58267e-05	0.000120297	0.000131102
C11H10O6N0S1	270.013	11	10	6	0	1	0.545455	0.909091	0	7				N/A	N/A	2.49174e-05	2.73773e-05	N/A	N/A
C12H14O5N0S1	270.049	12	14	5	0	1	0.416667	1.16667	0	6				5.00805e-05	7.06733e-05	5.6078e-05	7.55129e-05	N/A	7.60094e-05
C12H14O7N0S0	270.067	12	14	7	0	0	0.583333	1.16667	0	6				0.000173875	0.000195175	0.00015704	0.000167311	0.00019349	0.000297608
C13H18O4N0S1	270.085	13	18	4	0	1	0.307692	1.38462	0	5				5.79743e-05	8.78216e-05	5.11057e-05	6.12929e-05	N/A	4.75256e-05
C17H18O3N0S0	270.118	17	18	3	0	0	0.176471	1.05882	0	9				3.4142e-05	2.69871e-05	3.77594e-05	N/A	N/A	3.73313e-05
C18H22O2N0S0	270.155	18	22	2	0	0	0.111111	1.22222	0	8				6.46997e-05	4.15945e-05	5.3509e-05	6.82475e-05	6.07265e-05	7.21827e-05
C15H26O4N0S0	270.176	15	26	4	0	0	0.266667	1.73333	0	3				N/A	3.74431e-05	3.77771e-05	3.36126e-05	N/A	5.96899e-05
C13H18O6N0S0	270.772	13	18	6	0	0	0.461538	1.38462	0	5				0.000686875	0.000649752	6.77175e-05	8.1224e-05	8.95685e-05	0.000125853
C14H22O5N0S0	270.808	14	22	5	0	0	0.357143	1.57143	0	4				0.00041085	0.000391452	7.46691e-05	5.67365e-05	5.35334e-05	0.000112024
C11H12O6N0S1	272.028	11	12	6	0	1	0.545455	1.09091	0	6				3.57174e-05	3.06255e-05	4.10974e-05	3.93592e-05	N/A	4.00237e-05
C16H16O4N0S0	272.098	16	16	4	0	0	0.25	1	0	9				4.06743e-05	3.10502e-05	2.9883e-05	2.61601e-05	N/A	3.40268e-05
C13H20O4N0S1	272.101	13	20	4	0	1	0.307692	1.53846	0	4				3.04807e-05	2.82271e-05	3.31742e-05	3.27129e-05	N/A	3.95984e-05
C17H20O3N0S0	272.134	17	20	3	0	0	0.176471	1.17647	0	8				0.000146733	0.000123174	0.000109073	8.42129e-05	0.000161814	0.000122769
C14H24O5N0S0	272.155	14	24	5	0	0	0.357143	1.71429	0	3				8.80385e-05	8.69632e-05	8.29213e-05	0.000109084	0.000145869	0.000126827
C18H24O2N0S0	272.17	18	24	2	0	0	0.111111	1.33333	0	7				0.000224501	0.000153576	0.000160387	0.000120982	0.000187589	0.000133623
C12H16O7N0S0	272.584	12	16	7	0	0	0.583333	1.33333	0	5				0.000352923	0.000409916	5.73312e-05	5.0939e-05	0.000435587	7.40376e-05
C13H20O6N0S0	272.788	13	20	6	0	0	0.461538	1.53846	0	4				0.000577967	0.000574615	7.6026e-05	7.74694e-05	0.000115999	0.000124386
C14H10O6N0S0	274.04	14	10	6	0	0	0.428571	0.714286	0	10				N/A	N/A	3.44363e-05	N/A	N/A	N/A
C11H14O6N0S1	274.044	11	14	6	0	1	0.545455	1.27273	0	5				6.34271e-05	9.13056e-05	5.992e-05	0.000106851	5.39233e-05	9.03826e-05
C12H16O5N0S1	272.732	12	16	5	0	1	0.416667	1.33333	0	5				0.00108372	0.00137631	3.97049e-05	0.00010636	0.000754786	0.000125581
C12H18O5N0S1	274.08	12	18	5	0	1	0.416667	1.5	0	4				4.08697e-05	6.04588e-05	4.50039e-05	7.93408e-05	N/A	5.24342e-05
C16H18O4N0S0	274.113	16	18	4	0	0	0.25	1.125	0	8				7.50688e-05	7.11845e-05	7.10395e-05	5.55677e-05	0.000108815	6.72219e-05
C14H26O5N0S0	274.171	14	26	5	0	0	0.357143	1.85714	0	2				6.09151e-05	5.16952e-05	6.08624e-05	6.74282e-05	6.24738e-05	6.65825e-05
C18H26O2N0S0	274.186	18	26	2	0	0	0.111111	1.44444	0	6				0.00012791	6.49142e-05	0.000116728	0.000113702	0.000133518	9.46325e-05
C12H18O7N0S0	274.766	12	18	7	0	0	0.583333	1.5	0	4				0.000312228	0.000330788	4.23011e-05	6.29902e-05	0.000397938	3.50323e-05
C13H22O6N0S0	274.469	13	22	6	0	0	0.461538	1.69231	0	3				0.000168349	0.000160626	3.86798e-05	0.000178329	0.000274091	4.9963e-05
C17H22O3N0S0	274.651	17	22	3	0	0	0.176471	1.29412	0	7				0.000376935	0.000342138	4.61911e-05	4.1638e-05	0.000353412	8.88066e-05
C14H12O6N0S0	276.056	14	12	6	0	0	0.428571	0.857143	0	9				3.57139e-05	3.65474e-05	2.84508e-05	3.45704e-05	N/A	4.91209e-05
C11H16O6N0S1	276.06	11	16	6	0	1	0.545455	1.45455	0	4				7.7997e-05	7.13995e-05	8.3019e-05	9.8546e-05	9.77568e-05	9.91957e-05
C11H16O8N0S0	276.077	11	16	8	0	0	0.727273	1.45455	0	4				5.02776e-05	5.61457e-05	4.95677e-05	4.71502e-05	6.247e-05	0.000123197
C15H16O5N0S0	276.093	15	16	5	0	0	0.333333	1.06667	0	8				0.000113301	7.65986e-05	8.31712e-05	0.000104877	0.000117573	0.000133554
C12H20O5N0S1	276.096	12	20	5	0	1	0.416667	1.66667	0	3				N/A	6.47069e-05	3.94457e-05	9.50811e-05	N/A	N/A
C12H20O7N0S0	276.114	12	20	7	0	0	0.583333	1.66667	0	3				0.000150698	0.000153281	0.000170819	0.000152719	0.000219508	0.00024587
C13H24O6N0S0	276.15	13	24	6	0	0	0.461538	1.84615	0	2				2.83748e-05	2.74565e-05	3.91228e-05	3.18047e-05	N/A	N/A
C17H24O3N0S0	276.667	17	24	3	0	0	0.176471	1.41176	0	6				0.000482573	0.000397307	0.000380431	5.51692e-05	7.5636e-05	6.17344e-05
C14H28O5N0S0	276.186	14	28	5	0	0	0.357143	2	0	1				N/A	N/A	2.60825e-05	N/A	N/A	N/A
C18H28O2N0S0	276.202	18	28	2	0	0	0.111111	1.55556	0	5				N/A	N/A	3.089e-05	2.5956e-05	N/A	N/A
C16H20O4N0S0	276.463	16	20	4	0	0	0.25	1.25	0	7				0.000232489	0.000208109	3.94064e-05	4.69857e-05	0.000246813	0.000187386
C14H14O6N0S0	278.072	14	14	6	0	0	0.428571	1	0	8				0.000103006	8.65923e-05	8.09075e-05	9.42982e-05	0.00010683	0.000113435
C11H18O6N0S1	278.075	11	18	6	0	1	0.545455	1.63636	0	3				6.53978e-05	7.69657e-05	0.000103366	0.000128815	6.30511e-05	6.22519e-05
C15H18O5N0S0	278.443	15	18	5	0	0	0.333333	1.2	0	7				0.000322712	0.000245095	0.000268779	3.0993e-05	0.000307281	6.28589e-05
C12H22O5N0S1	278.112	12	22	5	0	1	0.416667	1.83333	0	2				2.97132e-05	5.13046e-05	3.40305e-05	6.89222e-05	N/A	5.97596e-05
C12H22O7N0S0	278.129	12	22	7	0	0	0.583333	1.83333	0	2				N/A	2.62814e-05	2.76457e-05	4.42964e-05	N/A	4.50466e-05
C17H26O3N0S0	278.181	17	26	3	0	0	0.176471	1.52941	0	5				0.000214816	0.000221369	0.000164243	0.00015791	0.000207304	0.000164905
C16H22O4N0S0	278.479	16	22	4	0	0	0.25	1.375	0	6				0.000340468	0.000319571	5.206e-05	5.02645e-05	0.000337026	0.000300761
C13H12O7N0S0	280.051	13	12	7	0	0	0.538462	0.923077	0	8				5.06029e-05	5.69414e-05	4.24522e-05	5.65176e-05	9.09931e-05	9.82049e-05
C10H16O7N0S1	280.054	10	16	7	0	1	0.7	1.6	0	3				3.1175e-05	4.18246e-05	2.69653e-05	5.08832e-05	N/A	5.62426e-05
C14H16O6N0S0	280.422	14	16	6	0	0	0.428571	1.14286	0	7				0.000247234	0.000212404	0.000164943	4.33109e-05	0.000265774	4.03032e-05
C12H24O5N0S1	280.127	12	24	5	0	1	0.416667	2	0	1				2.48154e-05	N/A	3.94822e-05	3.6526e-05	N/A	N/A
C16H24O4N0S0	280.495	16	24	4	0	0	0.25	1.5	0	5				0.000208455	0.000248795	3.61569e-05	4.23214e-05	0.000180433	0.000177785
C13H14O5N0S1	282.049	13	14	5	0	1	0.384615	1.07692	0	7				2.37224e-05	N/A	2.68054e-05	N/A	N/A	N/A
C13H14O7N0S0	282.067	13	14	7	0	0	0.538462	1.07692	0	7				0.000125178	0.000150548	0.000103809	0.000131759	0.000146596	0.000166499
C10H18O7N0S1	282.07	10	18	7	0	1	0.7	1.8	0	2				3.1418e-05	3.23226e-05	2.90511e-05	3.39009e-05	N/A	3.51556e-05
C15H22O3N0S1	282.122	15	22	3	0	1	0.2	1.46667	0	5				4.83388e-05	5.31389e-05	4.89872e-05	4.34187e-05	6.14108e-05	3.75424e-05
C15H20O5N0S0	280.96	15	20	5	0	0	0.333333	1.33333	0	6				0.000822203	0.000845638	2.46732e-05	0.000138886	0.000120857	0.000154897
C16H26O4N0S0	282.176	16	26	4	0	0	0.25	1.625	0	4				0.000130364	0.000255817	0.000122963	7.28118e-05	0.000111897	8.66497e-05
C14H18O6N0S0	282.939	14	18	6	0	0	0.428571	1.28571	0	6				0.000570646	0.000536745	7.13639e-05	6.47733e-05	9.45608e-05	3.7674e-05
C15H22O5N0S0	282.975	15	22	5	0	0	0.333333	1.46667	0	5				0.00102083	0.00106898	0.000220378	3.3537e-05	0.000173202	0.000209283
C12H12O8N0S0	284.046	12	12	8	0	0	0.666667	1	0	7				2.59826e-05	4.86861e-05	4.26427e-05	3.02574e-05	7.72484e-05	4.26532e-05
C13H16O5N0S1	284.065	13	16	5	0	1	0.384615	1.23077	0	6				0.000119177	0.000148427	7.05413e-05	7.23372e-05	6.12696e-05	9.76301e-05
C14H20O4N0S1	284.101	14	20	4	0	1	0.285714	1.42857	0	5				7.07812e-05	7.68896e-05	4.1371e-05	7.58289e-05	6.46739e-05	4.50742e-05
C18H20O3N0S0	284.134	18	20	3	0	0	0.166667	1.11111	0	9				6.58587e-05	5.9611e-05	5.97519e-05	4.57346e-05	N/A	5.13884e-05
C15H24O3N0S1	284.137	15	24	3	0	1	0.2	1.6	0	4				2.74248e-05	3.26734e-05	5.99531e-05	7.71777e-05	5.85425e-05	7.22609e-05
C19H24O2N0S0	284.17	19	24	2	0	0	0.105263	1.26316	0	8				0.000110768	7.64132e-05	8.73807e-05	6.48372e-05	8.1384e-05	5.44399e-05
C16H28O4N0S0	284.192	16	28	4	0	0	0.25	1.75	0	3				0.000114491	0.000104827	8.72052e-05	0.000109298	0.000121275	9.99305e-05
C13H16O7N0S0	284.751	13	16	7	0	0	0.538462	1.23077	0	6				0.000352352	0.000415655	5.93581e-05	6.47573e-05	8.64338e-05	8.30323e-05
C14H20O6N0S0	284.62	14	20	6	0	0	0.428571	1.42857	0	5				0.00077225	0.000763126	9.64062e-05	9.96325e-05	0.000163934	0.0010335
C15H24O5N0S0	284.824	15	24	5	0	0	0.333333	1.6	0	4				0.000416895	0.000368409	5.88237e-05	5.88248e-05	9.60687e-05	7.89665e-05
C12H14O6N0S1	286.044	12	14	6	0	1	0.5	1.16667	0	6				7.47617e-05	7.74991e-05	3.96554e-05	4.02848e-05	6.72424e-05	6.03891e-05
C12H14O8N0S0	286.062	12	14	8	0	0	0.666667	1.16667	0	6				0.000121622	0.000151041	0.000106607	0.000124218	9.89591e-05	0.00014681
C17H18O4N0S0	286.113	17	18	4	0	0	0.235294	1.05882	0	9				4.6765e-05	2.84612e-05	2.9064e-05	N/A	5.47819e-05	3.4849e-05
C15H26O5N0S0	286.171	15	26	5	0	0	0.333333	1.73333	0	3				4.4982e-05	5.89142e-05	5.62381e-05	6.73187e-05	6.78387e-05	7.51025e-05
C19H26O2N0S0	286.186	19	26	2	0	0	0.105263	1.36842	0	7				0.000141623	0.000125873	0.000110231	9.23616e-05	8.38772e-05	9.13898e-05
C16H30O4N0S0	286.207	16	30	4	0	0	0.25	1.875	0	2				0.000273649	0.000242513	0.000164091	0.000118467	0.000114838	7.28739e-05
C13H18O5N0S1	286.582	13	18	5	0	1	0.384615	1.38462	0	5				0.000837427	0.000996481	7.9665e-05	8.14757e-05	0.000499916	7.6217e-05
C13H18O7N0S0	286.767	13	18	7	0	0	0.538462	1.38462	0	5				0.000546317	0.000609275	7.7054e-05	7.23235e-05	9.78826e-05	0.000118742
C14H22O6N0S0	286.803	14	22	6	0	0	0.428571	1.57143	0	4				0.000466027	0.000452945	5.15824e-05	7.69318e-05	6.9476e-05	0.000118901
C18H22O3N0S0	286.484	18	22	3	0	0	0.166667	1.22222	0	8				0.000340214	0.000265079	5.30331e-05	3.46145e-05	0.000297001	0.000239814
C11H12O7N0S1	288.023	11	12	7	0	1	0.636364	1.09091	0	6				7.42273e-05	8.29306e-05	6.86485e-05	4.91306e-05	6.87172e-05	7.91561e-05
C12H16O6N0S1	288.06	12	16	6	0	1	0.5	1.33333	0	5				9.42576e-05	0.000131597	9.52752e-05	0.000132502	8.74579e-05	0.000102332
C12H16O8N0S0	288.244	12	16	8	0	0	0.666667	1.33333	0	5				0.000166175	0.00017405	0.000155114	0.000156909	0.000151823	4.08811e-05
C16H16O5N0S0	288.093	16	16	5	0	0	0.3125	1	0	9				4.30187e-05	3.9142e-05	2.82787e-05	2.65181e-05	N/A	3.66458e-05
C13H20O5N0S1	288.096	13	20	5	0	1	0.384615	1.53846	0	4				9.23215e-05	8.69493e-05	6.92645e-05	9.65432e-05	5.8569e-05	7.89013e-05
C17H20O4N0S0	288.129	17	20	4	0	0	0.235294	1.17647	0	8				0.00019038	0.000185487	0.000132739	0.000151767	0.000191797	0.00012224
C14H24O6N0S0	288.15	14	24	6	0	0	0.428571	1.71429	0	3				0.000121421	0.00015286	9.83095e-05	0.000141922	0.000120524	0.00016485
C15H28O5N0S0	288.186	15	28	5	0	0	0.333333	1.86667	0	2				N/A	N/A	3.29525e-05	2.71403e-05	N/A	N/A
C19H28O2N0S0	288.202	19	28	2	0	0	0.105263	1.47368	0	6				6.90099e-05	7.02702e-05	3.54396e-05	4.85852e-05	5.52841e-05	4.99963e-05
C16H32O4N0S0	288.223	16	32	4	0	0	0.25	2	0	1				4.19931e-05	4.26573e-05	5.61366e-05	4.34528e-05	5.3636e-05	N/A
C13H20O7N0S0	288.615	13	20	7	0	0	0.538462	1.53846	0	4				0.000615303	0.000734649	8.07607e-05	0.000654244	0.000131684	0.000123178
C18H24O3N0S0	288.667	18	24	3	0	0	0.166667	1.33333	0	7				0.000723639	0.000679964	0.000121575	0.000577328	9.18914e-05	0.000115179
C15H14O6N0S0	290.072	15	14	6	0	0	0.4	0.933333	0	9				6.47183e-05	4.1885e-05	4.72689e-05	4.59495e-05	N/A	5.77408e-05
C12H18O6N0S1	290.075	12	18	6	0	1	0.5	1.5	0	4				5.19563e-05	8.24732e-05	6.12234e-05	0.000116853	5.53378e-05	6.44199e-05
C12H18O8N0S0	290.093	12	18	8	0	0	0.666667	1.5	0	4				0.000124803	0.000152463	0.000117598	0.000131863	0.000148836	0.000187907
C16H18O5N0S0	290.108	16	18	5	0	0	0.3125	1.125	0	8				0.00016282	0.000124946	0.000113457	0.000108591	9.81327e-05	0.000131006
C13H22O5N0S1	290.111	13	22	5	0	1	0.384615	1.69231	0	3				2.49959e-05	6.33395e-05	2.96688e-05	4.70432e-05	N/A	N/A
C13H22O7N0S0	290.631	13	22	7	0	0	0.538462	1.69231	0	3				0.000534847	0.000586777	9.7674e-05	0.000740547	9.06965e-05	0.00011064
C14H12O7N0S0	292.051	14	12	7	0	0	0.5	0.857143	0	9				4.4417e-05	5.71676e-05	2.71547e-05	3.83086e-05	N/A	5.13294e-05
C11H16O7N0S1	292.054	11	16	7	0	1	0.636364	1.45455	0	4				3.49388e-05	4.82096e-05	4.39506e-05	4.08599e-05	N/A	5.44538e-05
C15H16O6N0S0	292.087	15	16	6	0	0	0.4	1.06667	0	8				0.00013381	0.000121271	9.06205e-05	0.000119569	0.000145917	0.000167328
C12H20O6N0S1	292.091	12	20	6	0	1	0.5	1.66667	0	3				8.15245e-05	0.000115268	7.88339e-05	0.000142484	6.97855e-05	7.93133e-05
C12H20O8N0S0	292.109	12	20	8	0	0	0.666667	1.66667	0	3				5.61147e-05	5.22778e-05	2.85085e-05	4.58047e-05	N/A	7.0493e-05
C13H24O5N0S1	292.127	13	24	5	0	1	0.384615	1.84615	0	2				N/A	2.62612e-05	3.57655e-05	N/A	N/A	N/A
C13H24O7N0S0	292.145	13	24	7	0	0	0.538462	1.84615	0	2				N/A	3.11502e-05	2.67684e-05	N/A	N/A	N/A
C17H22O4N0S0	290.646	17	22	4	0	0	0.235294	1.29412	0	7				0.000378183	0.000320397	2.9747e-05	0.000341458	0.00035465	4.25034e-05
C18H26O3N0S0	291.517	18	26	3	0	0	0.166667	1.44444	0	6				0.0169072	0.00914769	5.50286e-05	8.60382e-05	0.000111549	3.66446e-05
C16H20O5N0S0	292.625	16	20	5	0	0	0.3125	1.25	0	7				0.000404029	0.000331914	6.06956e-05	4.65227e-05	0.000371635	6.35254e-05
C17H24O4N0S0	292.829	17	24	4	0	0	0.235294	1.41176	0	6				0.000839458	0.000686666	0.000120906	0.000115299	0.000135308	0.000102344
C18H28O3N0S0	292.865	18	28	3	0	0	0.166667	1.55556	0	5				0.00175253	0.000966289	0.000367228	0.000359038	0.000250143	0.00015523
C13H10O8N0S0	294.03	13	10	8	0	0	0.615385	0.769231	0	9				2.71347e-05	N/A	3.36259e-05	N/A	N/A	N/A
C14H14O7N0S0	294.067	14	14	7	0	0	0.5	1	0	8				8.73787e-05	9.22028e-05	6.9562e-05	6.42601e-05	0.000102329	0.000139887
C11H18O7N0S1	294.07	11	18	7	0	1	0.636364	1.63636	0	3				5.70134e-05	6.69748e-05	5.13612e-05	0.000104176	N/A	5.81336e-05
C13H26O5N0S1	294.143	13	26	5	0	1	0.384615	2	0	1				2.34213e-05	3.13022e-05	3.51435e-05	4.05423e-05	N/A	4.82055e-05
C18H30O3N0S0	294.379	18	30	3	0	0	0.166667	1.66667	0	4				0.000114887	7.04505e-05	0.000158554	3.02967e-05	0.000106535	7.96896e-05
C15H18O6N0S0	294.772	15	18	6	0	0	0.4	1.2	0	7				0.00050516	0.000457204	6.4847e-05	7.64893e-05	0.000100218	7.55077e-05
C16H22O5N0S0	294.975	16	22	5	0	0	0.3125	1.375	0	6				0.00081603	0.000791951	0.000127994	0.000150733	5.96537e-05	9.49099e-05
C17H26O4N0S0	294.678	17	26	4	0	0	0.235294	1.52941	0	5				0.00162568	0.00144936	0.000241133	0.000235979	0.000229847	0.00111692
C13H12O8N0S0	296.046	13	12	8	0	0	0.615385	0.923077	0	8				4.44686e-05	4.78447e-05	3.32498e-05	3.35711e-05	N/A	5.86612e-05
C14H16O5N0S1	296.065	14	16	5	0	1	0.357143	1.14286	0	7				3.39056e-05	3.67332e-05	3.74317e-05	2.68851e-05	N/A	N/A
C11H20O7N0S1	296.086	11	20	7	0	1	0.636364	1.81818	0	2				2.80361e-05	6.14673e-05	2.64665e-05	6.45965e-05	N/A	N/A
C16H24O3N0S1	296.137	16	24	3	0	1	0.1875	1.5	0	5				7.84971e-05	8.69667e-05	8.63417e-05	8.46388e-05	0.000110156	8.3786e-05
C16H24O5N0S0	296.657	16	24	5	0	0	0.3125	1.5	0	5				0.000447533	0.000416971	0.000396332	8.3692e-05	5.76122e-05	6.82604e-05
C20H24O2N0S0	296.17	20	24	2	0	0	0.1	1.2	0	9				4.67845e-05	4.82052e-05	5.28426e-05	3.15107e-05	8.68267e-05	3.82934e-05
C17H28O4N0S0	296.191	17	28	4	0	0	0.235294	1.64706	0	4				0.000187066	0.000194662	0.000158911	0.000169919	0.000168753	0.000135136
C18H32O3N0S0	296.395	18	32	3	0	0	0.166667	1.77778	0	3				6.86658e-05	4.69501e-05	0.000173122	4.73115e-05	0.0001605	9.26648e-05
C14H16O7N0S0	296.584	14	16	7	0	0	0.5	1.14286	0	7				0.000255598	0.000292767	4.41187e-05	4.03465e-05	0.000314246	5.26393e-05
C13H14O6N0S1	298.044	13	14	6	0	1	0.461538	1.07692	0	7				2.69378e-05	2.96514e-05	2.4826e-05	N/A	N/A	N/A
C13H14O8N0S0	298.062	13	14	8	0	0	0.615385	1.07692	0	7				8.62675e-05	0.000121712	9.31528e-05	0.000126955	0.000119297	0.000153114
C14H18O5N0S1	298.08	14	18	5	0	1	0.357143	1.28571	0	6				0.000180945	0.000195273	0.000110907	0.000122699	0.000111967	0.000122229
C14H18O7N0S0	298.6	14	18	7	0	0	0.5	1.28571	0	6				0.000584926	0.00060418	0.000451098	7.68523e-05	9.43214e-05	0.000125257
C18H18O4N0S0	298.113	18	18	4	0	0	0.222222	1	0	10				N/A	3.06359e-05	3.11897e-05	N/A	N/A	5.44701e-05
C15H22O4N0S1	298.117	15	22	4	0	1	0.266667	1.46667	0	5				2.73314e-05	4.58019e-05	2.7229e-05	7.31753e-05	8.26686e-05	5.65494e-05
C15H20O6N0S0	297.455	15	20	6	0	0	0.4	1.33333	0	6				0.00667749	0.00773878	7.24033e-05	8.84547e-05	8.77987e-05	0.000126693
C15H22O6N0S0	298.636	15	22	6	0	0	0.4	1.46667	0	5				0.00107469	0.0011047	0.000980178	0.000145699	0.000172509	0.00018329
C19H22O3N0S0	298.15	19	22	3	0	0	0.157895	1.15789	0	9				9.47135e-05	4.83982e-05	5.32709e-05	5.79561e-05	8.64335e-05	6.20252e-05
C20H26O2N0S0	298.186	20	26	2	0	0	0.1	1.3	0	8				0.000123994	9.76158e-05	8.79568e-05	9.22445e-05	0.000132132	8.17136e-05
C17H30O4N0S0	298.207	17	30	4	0	0	0.235294	1.76471	0	3				N/A	3.04801e-05	2.58933e-05	N/A	N/A	3.52264e-05
C16H26O5N0S0	298.338	16	26	5	0	0	0.3125	1.625	0	4				0.000256106	0.000263854	4.07943e-05	0.000222182	0.000233064	0.000231077
C13H16O6N0S1	300.059	13	16	6	0	1	0.461538	1.23077	0	6				0.000103715	9.57641e-05	7.33108e-05	8.21853e-05	7.23374e-05	7.56417e-05
C18H20O4N0S0	300.129	18	20	4	0	0	0.222222	1.11111	0	9				7.42748e-05	9.94645e-05	5.92761e-05	5.58393e-05	9.95872e-05	7.43896e-05
C15H24O4N0S1	300.132	15	24	4	0	1	0.266667	1.6	0	4				4.55003e-05	5.87372e-05	5.97943e-05	3.1998e-05	N/A	N/A
C16H26O3N0S1	298.821	16	26	3	0	1	0.1875	1.625	0	4				0.00107248	0.00093917	3.43285e-05	0.00286176	0.000414158	0.000531364
C19H24O3N0S0	300.165	19	24	3	0	0	0.157895	1.26316	0	8				0.000201289	0.000181697	0.000134616	0.000159573	0.000207609	0.000127634
C16H28O5N0S0	300.186	16	28	5	0	0	0.3125	1.75	0	3				0.000105196	9.76602e-05	8.84018e-05	9.29812e-05	9.85006e-05	6.22222e-05
C13H16O8N0S0	300.412	13	16	8	0	0	0.615385	1.23077	0	6				0.00023252	0.00030071	3.40473e-05	0.000233054	0.000296488	4.30622e-05
C14H20O5N0S1	300.598	14	20	5	0	1	0.357143	1.42857	0	5				0.000444132	0.000562435	6.09311e-05	5.30455e-05	0.000274213	4.76888e-05
C14H20O7N0S0	300.783	14	20	7	0	0	0.5	1.42857	0	5				0.00073931	0.000819259	0.000100657	0.000110003	0.000162713	0.000142033
C15H24O6N0S0	300.986	15	24	6	0	0	0.4	1.6	0	4				0.000819791	0.00092455	0.000122496	9.58886e-05	0.000165481	3.71596e-05
C20H28O2N0S0	300.536	20	28	2	0	0	0.1	1.4	0	7				0.000485621	0.000287589	8.2176e-05	7.45535e-05	0.000281448	0.000164901
C12H14O7N0S1	302.039	12	14	7	0	1	0.583333	1.16667	0	6				0.000157052	0.000173296	6.17014e-05	9.03902e-05	9.95387e-05	0.000178067
C12H14O9N0S0	302.056	12	14	9	0	0	0.75	1.16667	0	6				2.82227e-05	4.34531e-05	3.48803e-05	3.03987e-05	6.2045e-05	4.15341e-05
C13H18O6N0S1	302.075	13	18	6	0	1	0.461538	1.38462	0	5				0.000129372	0.000166942	0.0001027	0.000120137	9.53359e-05	0.000139086
C17H18O5N0S0	302.108	17	18	5	0	0	0.294118	1.05882	0	9				7.49908e-05	6.23197e-05	5.99761e-05	5.20637e-05	N/A	8.34954e-05
C14H22O5N0S1	302.112	14	22	5	0	1	0.357143	1.57143	0	4				3.65046e-05	5.19261e-05	4.78275e-05	4.66702e-05	N/A	6.14636e-05
C15H26O6N0S0	302.166	15	26	6	0	0	0.4	1.73333	0	3				0.000141466	0.00012261	0.000118892	0.000161683	0.000134896	0.000168335
C19H26O3N0S0	302.181	19	26	3	0	0	0.157895	1.36842	0	7				0.00023606	0.000183129	0.000180662	0.000179644	0.000242726	0.000188883
C16H30O5N0S0	302.202	16	30	5	0	0	0.3125	1.875	0	2				9.82288e-05	8.88038e-05	6.22678e-05	7.57057e-05	6.86882e-05	7.09466e-05
C13H18O8N0S0	302.595	13	18	8	0	0	0.615385	1.38462	0	5				0.000319704	0.000353773	3.55418e-05	4.0244e-05	0.000362413	7.47603e-05
C14H22O7N0S0	302.965	14	22	7	0	0	0.5	1.57143	0	4				0.000464762	0.000508111	6.43362e-05	3.99439e-05	9.86933e-05	9.04001e-05
C18H22O4N0S0	302.813	18	22	4	0	0	0.222222	1.22222	0	8				0.000523788	0.000487078	7.83968e-05	7.507e-05	0.000119325	7.77704e-05
C12H16O7N0S1	304.054	12	16	7	0	1	0.583333	1.33333	0	5				4.09958e-05	4.90934e-05	3.50628e-05	7.11329e-05	N/A	4.15918e-05
C12H16O9N0S0	304.072	12	16	9	0	0	0.75	1.33333	0	5				3.95332e-05	7.44183e-05	3.49852e-05	3.31634e-05	N/A	6.61474e-05
C16H16O6N0S0	304.087	16	16	6	0	0	0.375	1	0	9				5.36589e-05	6.1747e-05	6.57385e-05	6.23527e-05	7.77787e-05	9.57231e-05
C13H20O6N0S1	304.091	13	20	6	0	1	0.461538	1.53846	0	4				0.000160899	0.000197267	0.000149938	0.000163152	8.49434e-05	0.000137605
C13H20O8N0S0	304.109	13	20	8	0	0	0.615385	1.53846	0	4				0.000194474	0.000211001	0.000166717	0.000193192	0.000271885	0.000311882
C17H20O5N0S0	304.124	17	20	5	0	0	0.294118	1.17647	0	8				0.000181513	0.00013321	0.00013808	0.000126327	0.000161658	0.000153268
C14H24O7N0S0	304.145	14	24	7	0	0	0.5	1.71429	0	3				0.000157602	0.000148015	0.00012738	0.000144891	0.000175669	0.00019452
C19H28O3N0S0	304.531	19	28	3	0	0	0.157895	1.47368	0	6				0.000407933	0.000324634	8.45697e-05	6.76504e-05	0.000291081	0.000183811
C15H14O7N0S0	306.067	15	14	7	0	0	0.466667	0.933333	0	9				7.52956e-05	6.32212e-05	6.66499e-05	6.95535e-05	6.53678e-05	0.000109098
C12H18O7N0S1	306.07	12	18	7	0	1	0.583333	1.5	0	4				7.79886e-05	9.37532e-05	7.59698e-05	0.000142441	N/A	0.000102377
C16H18O6N0S0	306.27	16	18	6	0	0	0.375	1.125	0	8				0.000250604	0.000210444	0.000188088	3.55921e-05	0.000197569	0.000237248
C13H22O6N0S1	306.106	13	22	6	0	1	0.461538	1.69231	0	3				7.6446e-05	0.000121645	7.03358e-05	0.000127901	0.000131609	7.95316e-05
C13H22O8N0S0	306.124	13	22	8	0	0	0.615385	1.69231	0	3				5.10757e-05	5.6122e-05	6.27194e-05	6.2997e-05	8.08505e-05	0.000102809
C14H26O7N0S0	306.16	14	26	7	0	0	0.5	1.85714	0	2				2.35904e-05	4.04216e-05	2.77194e-05	N/A	N/A	3.97054e-05
C18H24O4N0S0	305.163	18	24	4	0	0	0.222222	1.33333	0	7				0.00320942	0.00258086	2.82778e-05	0.000557968	5.4273e-05	0.000521687
C17H22O5N0S0	306.808	17	22	5	0	0	0.294118	1.29412	0	7				0.000613261	0.000568358	9.55405e-05	9.25421e-05	8.88953e-05	0.000106592
C14H12O8N0S0	308.046	14	12	8	0	0	0.571429	0.857143	0	9				3.26224e-05	4.49449e-05	3.251e-05	4.42513e-05	N/A	5.58187e-05
C15H16O5N0S1	308.064	15	16	5	0	1	0.333333	1.06667	0	8				N/A	2.3944e-05	2.58212e-05	N/A	N/A	N/A
C15H16O7N0S0	308.082	15	16	7	0	0	0.466667	1.06667	0	8				0.000146561	0.000189614	0.000156283	0.000161623	0.000141648	0.00022111
C12H20O7N0S1	308.086	12	20	7	0	1	0.583333	1.66667	0	3				4.21736e-05	0.000107215	7.67749e-05	0.000123819	N/A	N/A
C13H24O6N0S1	308.122	13	24	6	0	1	0.461538	1.84615	0	2				2.56335e-05	N/A	2.80222e-05	4.68419e-05	6.19063e-05	N/A
C17H24O3N0S1	308.137	17	24	3	0	1	0.176471	1.41176	0	6				N/A	N/A	3.47801e-05	3.07184e-05	N/A	N/A
C14H28O5N0S1	308.158	14	28	5	0	1	0.357143	2	0	1				N/A	6.64559e-05	3.61385e-05	5.62539e-05	N/A	N/A
C21H24O2N0S0	308.17	21	24	2	0	0	0.0952381	1.14286	0	10				3.36559e-05	3.2159e-05	2.8036e-05	N/A	N/A	N/A
C18H26O4N0S0	307.345	18	26	4	0	0	0.222222	1.44444	0	6				0.0164428	0.0152484	0.000104024	9.04705e-05	6.03836e-05	0.00188415
C16H20O6N0S0	308.788	16	20	6	0	0	0.375	1.25	0	7				0.000514262	0.000454956	7.72997e-05	7.78597e-05	9.48937e-05	0.000102615
C17H24O5N0S0	308.824	17	24	5	0	0	0.294118	1.41176	0	6				0.00135825	0.00113976	0.000198891	3.63004e-05	0.000194455	0.00107014
C18H28O4N0S0	308.86	18	28	4	0	0	0.222222	1.55556	0	5				0.00335067	0.00365984	0.000587734	2.80511e-05	0.000436749	0.00181959
C14H14O8N0S0	310.062	14	14	8	0	0	0.571429	1	0	8				0.000107103	0.000128665	8.10729e-05	9.74308e-05	0.00011834	0.000117357
C15H18O5N0S1	310.08	15	18	5	0	1	0.333333	1.2	0	7				2.95983e-05	2.95104e-05	2.62837e-05	N/A	N/A	N/A
C12H22O7N0S1	310.101	12	22	7	0	1	0.583333	1.83333	0	2				3.9308e-05	6.67723e-05	4.88782e-05	7.24987e-05	N/A	7.36975e-05
C13H26O6N0S1	310.138	13	26	6	0	1	0.461538	2	0	1				2.53209e-05	2.97491e-05	2.77955e-05	2.88231e-05	N/A	3.81927e-05
C20H22O3N0S0	310.15	20	22	3	0	0	0.15	1.1	0	10				4.11523e-05	2.52779e-05	4.05943e-05	4.79894e-05	N/A	3.98824e-05
C17H26O3N0S1	310.153	17	26	3	0	1	0.176471	1.52941	0	5				0.000140465	0.000142202	0.000160358	0.000173243	0.000200832	0.000201117
C21H26O2N0S0	310.186	21	26	2	0	0	0.0952381	1.2381	0	9				0.000100488	7.5804e-05	7.49587e-05	6.16278e-05	0.00011298	0.00010695
C15H18O7N0S0	310.432	15	18	7	0	0	0.466667	1.2	0	7				0.00056071	0.000589383	6.89999e-05	0.00048094	0.000103967	0.000654893
C16H22O6N0S0	310.469	16	22	6	0	0	0.375	1.375	0	6				0.00112936	0.00106644	0.000159851	0.000883348	0.000176146	0.00110912
C17H26O5N0S0	310.672	17	26	5	0	0	0.294118	1.52941	0	5				0.00218239	0.00204727	0.000291133	0.00163836	0.000287376	0.000292981
C18H30O4N0S0	310.709	18	30	4	0	0	0.222222	1.66667	0	4				0.000521318	0.000477132	8.5149e-05	0.000367829	7.64846e-05	7.16511e-05
C13H12O9N0S0	312.041	13	12	9	0	0	0.692308	0.923077	0	8				N/A	N/A	3.02527e-05	3.19685e-05	N/A	N/A
C11H20O8N0S1	312.081	11	20	8	0	1	0.727273	1.81818	0	2				N/A	N/A	2.57381e-05	N/A	N/A	N/A
C15H20O5N0S1	312.096	15	20	5	0	1	0.333333	1.33333	0	6				0.000190359	0.000219584	0.000123232	0.00013654	0.000160077	0.0001412
C16H24O4N0S1	312.132	16	24	4	0	1	0.25	1.5	0	5				4.3443e-05	6.1098e-05	5.77046e-05	6.37961e-05	6.70479e-05	6.39399e-05
C20H24O3N0S0	312.165	20	24	3	0	0	0.15	1.2	0	9				0.000237732	0.000195467	0.00017008	0.000164989	0.000247067	0.000205245
C21H28O2N0S0	312.202	21	28	2	0	0	0.0952381	1.33333	0	8				0.000266345	0.000185121	0.000192722	0.00018245	0.000251301	0.000224382
C15H20O7N0S0	312.783	15	20	7	0	0	0.466667	1.33333	0	6				0.00101927	0.00110365	0.000124055	0.000166837	0.000195062	0.00021015
C16H24O6N0S0	312.819	16	24	6	0	0	0.375	1.5	0	5				0.00110534	0.000989249	0.000176656	0.000159381	0.000129003	0.000228607
C17H28O5N0S0	312.855	17	28	5	0	0	0.294118	1.64706	0	4				0.00054485	0.000494738	5.51799e-05	6.08347e-05	8.75727e-05	8.31389e-05
C18H32O4N0S0	312.557	18	32	4	0	0	0.222222	1.77778	0	3				0.000288751	0.000187732	5.14602e-05	3.70687e-05	0.00020427	0.000166639
C13H14O7N0S1	314.039	13	14	7	0	1	0.538462	1.07692	0	7				4.04864e-05	4.71544e-05	2.8081e-05	N/A	N/A	5.94065e-05
C13H14O9N0S0	314.057	13	14	9	0	0	0.692308	1.07692	0	7				6.75486e-05	7.66344e-05	5.04735e-05	5.28024e-05	0.000116721	6.75245e-05
C14H18O6N0S1	314.075	14	18	6	0	1	0.428571	1.28571	0	6				7.57652e-05	7.16282e-05	7.56113e-05	8.58605e-05	5.75641e-05	5.32663e-05
C14H16O8N0S0	312.579	14	16	8	0	0	0.571429	1.14286	0	7				0.000236516	0.000286778	2.77097e-05	0.000248816	0.000313663	6.231e-05
C19H22O4N0S0	314.145	19	22	4	0	0	0.210526	1.15789	0	9				0.000122595	0.000144585	0.000104705	0.000107939	0.000145891	0.00010502
C16H26O4N0S1	314.148	16	26	4	0	1	0.25	1.625	0	4				6.60642e-05	7.9141e-05	0.000104458	9.55805e-05	9.66833e-05	8.32285e-05
C17H28O3N0S1	313.337	17	28	3	0	1	0.176471	1.64706	0	4				0.00260991	0.00363877	4.56791e-05	0.000295668	0.00104604	4.29609e-05
C17H30O5N0S0	314.202	17	30	5	0	0	0.294118	1.76471	0	3				3.50022e-05	3.46795e-05	3.99404e-05	2.94187e-05	5.809e-05	N/A
C21H30O2N0S0	314.217	21	30	2	0	0	0.0952381	1.42857	0	7				9.43421e-05	7.47821e-05	9.82571e-05	8.39226e-05	9.29567e-05	0.000125456
C18H34O4N0S0	314.238	18	34	4	0	0	0.222222	1.88889	0	2				0.000409533	0.000311213	0.000195519	0.000157434	0.000121112	6.36636e-05
C14H18O8N0S0	314.595	14	18	8	0	0	0.571429	1.28571	0	6				0.000431519	0.000507041	4.74898e-05	9.5722e-05	0.000450675	9.7454e-05
C15H22O5N0S1	314.446	15	22	5	0	1	0.333333	1.46667	0	5				0.000319992	0.000403495	4.67841e-05	4.58904e-05	0.000162335	0.000178012
C15H22O7N0S0	314.798	15	22	7	0	0	0.466667	1.46667	0	5				0.000965262	0.000990682	0.000150922	0.000175616	0.000196859	0.000208582
C16H26O6N0S0	314.5	16	26	6	0	0	0.375	1.625	0	4				0.000257412	0.000276026	5.14205e-05	5.80236e-05	0.000357295	0.000345617
C20H26O3N0S0	314.85	20	26	3	0	0	0.15	1.3	0	8				0.000985427	0.000911139	0.000158935	0.00017509	0.000248443	0.000199375
C13H16O7N0S1	316.054	13	16	7	0	1	0.538462	1.23077	0	6				0.000202601	0.000259974	0.00012452	0.000115407	0.000171972	0.000232505
C13H16O9N0S0	316.072	13	16	9	0	0	0.692308	1.23077	0	6				0.000132178	0.00013437	0.000116446	0.000103209	0.000156549	0.000144994
C17H16O6N0S0	316.087	17	16	6	0	0	0.352941	0.941176	0	10				4.20827e-05	4.63108e-05	3.12304e-05	3.20188e-05	N/A	4.05715e-05
C14H20O6N0S1	316.091	14	20	6	0	1	0.428571	1.42857	0	5				0.000117548	0.000147175	0.000103503	0.000138783	7.93826e-05	0.000108797
C18H20O5N0S0	316.124	18	20	5	0	0	0.277778	1.11111	0	9				0.000137552	0.000122311	0.000108693	0.00010128	0.000106019	0.000118366
C15H24O5N0S1	316.127	15	24	5	0	1	0.333333	1.6	0	4				6.86102e-05	8.73612e-05	6.96199e-05	7.50456e-05	N/A	6.68541e-05
C16H28O6N0S0	316.181	16	28	6	0	0	0.375	1.75	0	3				6.57871e-05	8.92156e-05	7.82374e-05	7.46092e-05	6.76067e-05	8.0304e-05
C18H36O4N0S0	316.254	18	36	4	0	0	0.222222	2	0	1				0.000101084	6.63353e-05	9.29087e-05	0.000107483	9.309e-05	4.09584e-05
C14H20O8N0S0	316.777	14	20	8	0	0	0.571429	1.42857	0	5				0.000462158	0.000531154	5.73035e-05	6.93479e-05	0.00012102	0.000105488
C15H24O7N0S0	317.147	15	24	7	0	0	0.466667	1.6	0	4				0.000478436	0.000477807	6.9836e-05	7.63089e-05	5.80309e-05	3.89471e-05
C19H24O4N0S0	316.327	19	24	4	0	0	0.210526	1.26316	0	8				0.000289487	0.000227791	4.48861e-05	0.000202462	0.000271245	0.000250422
C20H28O3N0S0	316.865	20	28	3	0	0	0.15	1.4	0	7				0.000959854	0.000929355	0.000174896	0.000164141	0.000208813	0.000149638
C16H14O7N0S0	318.067	16	14	7	0	0	0.4375	0.875	0	10				4.60097e-05	4.09847e-05	2.61299e-05	N/A	5.68297e-05	N/A
C13H18O7N0S1	318.07	13	18	7	0	1	0.538462	1.38462	0	5				8.79041e-05	8.35795e-05	8.98321e-05	0.000106726	N/A	7.32357e-05
C13H18O9N0S0	318.088	13	18	9	0	0	0.692308	1.38462	0	5				0.000116751	0.000124067	7.92382e-05	0.000114558	0.000158301	0.000150959
C17H18O6N0S0	318.103	17	18	6	0	0	0.352941	1.05882	0	9				7.42318e-05	8.12457e-05	7.74871e-05	7.45236e-05	0.000107211	9.83711e-05
C14H22O6N0S1	318.106	14	22	6	0	1	0.428571	1.57143	0	4				7.184e-05	0.000107223	0.00010586	0.000171118	5.96009e-05	0.000100551
C15H26O5N0S1	318.143	15	26	5	0	1	0.333333	1.73333	0	3				3.2516e-05	5.51506e-05	3.46911e-05	6.36438e-05	N/A	N/A
C15H26O7N0S0	318.16	15	26	7	0	0	0.466667	1.73333	0	3				8.88602e-05	0.000114631	0.00011573	0.000117413	0.000134708	0.000172717
C19H26O4N0S0	318.677	19	26	4	0	0	0.210526	1.36842	0	7				0.000694653	0.0005315	0.000499958	9.50389e-05	0.000142004	7.25373e-05
C14H22O8N0S0	318.626	14	22	8	0	0	0.571429	1.57143	0	4				0.000266022	0.000299317	4.55153e-05	3.91608e-05	0.000415218	3.88193e-05
C18H22O5N0S0	318.808	18	22	5	0	0	0.277778	1.22222	0	8				0.00072872	0.000683017	0.000119549	0.00010886	0.000120543	0.000101279
C16H16O7N0S0	320.082	16	16	7	0	0	0.4375	1	0	9				9.25897e-05	0.000117655	7.18058e-05	6.81861e-05	9.81899e-05	0.000113038
C13H20O7N0S1	320.086	13	20	7	0	1	0.538462	1.53846	0	4				9.58848e-05	0.00011175	0.000114216	0.000178029	8.02694e-05	7.60175e-05
C13H20O9N0S0	320.104	13	20	9	0	0	0.692308	1.53846	0	4				5.12641e-05	5.90209e-05	3.94653e-05	4.33446e-05	9.91054e-05	7.7827e-05
C17H20O6N0S0	320.286	17	20	6	0	0	0.352941	1.17647	0	8				0.000304489	0.000266825	0.000206457	3.61059e-05	0.00028481	0.000257025
C14H24O6N0S1	320.122	14	24	6	0	1	0.428571	1.71429	0	3				5.2348e-05	8.54445e-05	5.08199e-05	7.8469e-05	N/A	N/A
C14H24O8N0S0	320.14	14	24	8	0	0	0.571429	1.71429	0	3				8.20485e-05	9.29684e-05	7.3541e-05	7.5716e-05	0.000126605	0.000103098
C19H28O4N0S0	320.693	19	28	4	0	0	0.210526	1.47368	0	6				0.00115712	0.000959913	0.000907166	0.000168009	0.000203739	0.000175743
C20H30O3N0S0	319.215	20	30	3	0	0	0.15	1.5	0	6				0.0156155	0.00797535	8.10595e-05	8.57737e-05	0.00152485	0.000997056
C20H32O3N0S0	320.228	20	32	3	0	0	0.15	1.6	0	5				0.00018584	0.000199192	6.6077e-05	8.14425e-05	9.70727e-05	5.38138e-05
C18H24O5N0S0	320.991	18	24	5	0	0	0.277778	1.33333	0	7				0.00383385	0.0035214	0.000560221	0.00053041	0.000590801	4.34334e-05
C15H14O8N0S0	322.062	15	14	8	0	0	0.533333	0.933333	0	9				6.19762e-05	6.53922e-05	5.4828e-05	5.42997e-05	6.13121e-05	6.30898e-05
C12H18O8N0S1	322.065	12	18	8	0	1	0.666667	1.5	0	4				3.46904e-05	5.53801e-05	2.79362e-05	6.96785e-05	N/A	5.11712e-05
C16H18O5N0S1	322.08	16	18	5	0	1	0.3125	1.125	0	8				N/A	N/A	2.94213e-05	N/A	N/A	N/A
C16H18O7N0S0	322.265	16	18	7	0	0	0.4375	1.125	0	8				0.000272618	0.000288554	0.000191358	0.000210338	0.000237042	4.96789e-05
C13H22O7N0S1	322.101	13	22	7	0	1	0.538462	1.69231	0	3				8.15141e-05	0.000123729	5.4693e-05	0.000132997	8.73629e-05	9.19622e-05
C18H26O3N0S1	322.153	18	26	3	0	1	0.166667	1.44444	0	6				2.95738e-05	N/A	2.93662e-05	3.63021e-05	N/A	N/A
C14H26O8N0S0	322.156	14	26	8	0	0	0.571429	1.85714	0	2				N/A	N/A	2.64687e-05	N/A	N/A	N/A
C15H30O5N0S1	322.509	15	30	5	0	1	0.333333	2	0	1				N/A	N/A	0.000119451	N/A	0.000140692	0.0011423
C17H22O6N0S0	322.803	17	22	6	0	0	0.352941	1.29412	0	7				0.000789597	0.000702122	0.000100275	9.61923e-05	0.00015666	0.000134233
C19H30O4N0S0	323.043	19	30	4	0	0	0.210526	1.57895	0	5				0.00284432	0.00253583	0.000480727	3.25031e-05	0.000409393	0.000348601
C15H16O8N0S0	324.077	15	16	8	0	0	0.533333	1.06667	0	8				0.000182724	0.000190943	0.00013976	0.000145432	0.000169203	0.000242303
C12H20O8N0S1	324.081	12	20	8	0	1	0.666667	1.66667	0	3				N/A	4.57444e-05	3.1262e-05	3.87347e-05	N/A	N/A
C14H28O6N0S1	324.153	14	28	6	0	1	0.428571	2	0	1				2.73393e-05	4.9101e-05	4.00326e-05	2.74736e-05	N/A	N/A
C21H24O3N0S0	324.165	21	24	3	0	0	0.142857	1.14286	0	10				5.06615e-05	5.10937e-05	4.60592e-05	N/A	N/A	6.38182e-05
C18H28O3N0S1	324.169	18	28	3	0	1	0.166667	1.55556	0	5				6.97694e-05	0.000103051	9.06098e-05	9.63933e-05	0.000122902	0.000105553
C18H26O5N0S0	323.507	18	26	5	0	0	0.277778	1.44444	0	6				0.0133141	0.0128717	7.94386e-05	9.23381e-05	0.000127718	7.95134e-05
C22H28O2N0S0	324.202	22	28	2	0	0	0.0909091	1.27273	0	9				4.26509e-05	2.86675e-05	3.32177e-05	5.59508e-05	N/A	4.2461e-05
C19H32O4N0S0	324.223	19	32	4	0	0	0.210526	1.68421	0	4				0.00015151	0.000167124	8.38013e-05	0.000143655	0.000113245	0.000100872
C16H20O7N0S0	324.949	16	20	7	0	0	0.4375	1.25	0	7				0.000613692	0.000674784	9.11823e-05	2.81768e-05	0.000125843	0.000118272
C17H24O6N0S0	324.986	17	24	6	0	0	0.352941	1.41176	0	6				0.00145912	0.00142752	0.000249861	2.80506e-05	0.000321822	0.000261291
C14H14O9N0S0	326.056	14	14	9	0	0	0.642857	1	0	8				5.77139e-05	7.71373e-05	5.11365e-05	5.10166e-05	7.1312e-05	7.79089e-05
C15H18O6N0S1	326.075	15	18	6	0	1	0.4	1.2	0	7				N/A	4.56489e-05	2.66383e-05	5.42148e-05	N/A	N/A
C20H22O4N0S0	326.144	20	22	4	0	0	0.2	1.1	0	10				6.16757e-05	5.09297e-05	2.67335e-05	3.85758e-05	9.12329e-05	N/A
C17H26O4N0S1	326.148	17	26	4	0	1	0.235294	1.52941	0	5				9.42119e-05	0.000168515	0.000130495	0.000159132	9.52309e-05	0.000122085
C18H28O5N0S0	325.522	18	28	5	0	0	0.277778	1.55556	0	5				0.0218097	0.0232872	0.000221146	0.000180968	0.000139192	0.000127663
C22H30O2N0S0	326.217	22	30	2	0	0	0.0909091	1.36364	0	8				0.000181866	9.57882e-05	0.000168762	0.000177076	9.03983e-05	5.21418e-05
C19H34O4N0S0	326.238	19	34	4	0	0	0.210526	1.78947	0	3				N/A	N/A	4.0503e-05	4.41093e-05	N/A	4.4683e-05
C15H18O8N0S0	326.762	15	18	8	0	0	0.533333	1.2	0	7				0.000466815	0.000568687	7.16046e-05	7.0668e-05	0.000102142	8.90632e-05
C16H22O5N0S1	326.279	16	22	5	0	1	0.3125	1.375	0	6				0.00022485	0.000218434	4.14415e-05	0.000204125	0.000157525	0.000144984
C16H22O7N0S0	326.798	16	22	7	0	0	0.4375	1.375	0	6				0.00151528	0.00161862	0.000222321	0.000299908	0.000270552	0.000320018
C17H26O6N0S0	326.835	17	26	6	0	0	0.352941	1.52941	0	5				0.00118896	0.00119395	0.000176562	0.00018303	0.000224363	0.000234636
C21H26O3N0S0	326.348	21	26	3	0	0	0.142857	1.2381	0	9				0.000261556	0.000229596	3.90867e-05	0.000203741	0.000260694	0.000209891
C18H30O3N0S1	326.853	18	30	3	0	1	0.166667	1.66667	0	4				0.00176246	0.00336824	0.000571713	0.000719433	0.000563725	0.000551035
C14H16O7N0S1	328.054	14	16	7	0	1	0.5	1.14286	0	7				3.12268e-05	3.01202e-05	2.9257e-05	N/A	N/A	N/A
C14H16O9N0S0	328.072	14	16	9	0	0	0.642857	1.14286	0	7				0.00015097	0.000180549	0.00015389	0.000154265	0.000151133	0.000213423
C15H20O6N0S1	328.091	15	20	6	0	1	0.4	1.33333	0	6				8.86985e-05	0.000103173	9.45242e-05	9.68846e-05	N/A	7.664e-05
C21H28O3N0S0	328.197	21	28	3	0	0	0.142857	1.33333	0	8				0.000184258	0.000155199	0.000178588	0.000149418	0.0002126	0.00020612
C18H30O5N0S0	327.205	18	30	5	0	0	0.277778	1.66667	0	4				0.00388187	0.00389483	2.97833e-05	3.81622e-05	0.00063445	0.000486871
C15H20O8N0S0	328.777	15	20	8	0	0	0.533333	1.33333	0	6				0.000724076	0.000848817	0.000112707	0.000114711	0.000138642	0.000147468
C16H24O7N0S0	328.814	16	24	7	0	0	0.4375	1.5	0	5				0.000832812	0.000871961	0.000123738	0.00011806	0.000228195	0.000150261
C20H24O4N0S0	328.495	20	24	4	0	0	0.2	1.2	0	9				0.000309435	0.000263582	3.66816e-05	5.37948e-05	0.000297153	0.000255947
C17H28O4N0S1	328.498	17	28	4	0	1	0.235294	1.64706	0	4				0.000159296	0.000290796	6.11733e-05	5.60978e-05	0.000202175	0.000267187
C17H28O6N0S0	328.683	17	28	6	0	0	0.352941	1.64706	0	4				0.000337531	0.00031	4.30504e-05	5.90357e-05	0.000376457	5.14577e-05
C18H32O5N0S0	328.719	18	32	5	0	0	0.277778	1.77778	0	3				0.000703989	0.00065981	0.000106607	0.000151822	0.000580074	8.50195e-05
C14H18O7N0S1	330.07	14	18	7	0	1	0.5	1.28571	0	6				0.000114389	0.000148622	8.54944e-05	0.000106882	0.0001112	8.22107e-05
C14H18O9N0S0	330.255	14	18	9	0	0	0.642857	1.28571	0	6				0.000204731	0.000267083	0.000198413	0.000205145	0.000312074	4.16988e-05
C18H18O6N0S0	330.103	18	18	6	0	0	0.333333	1	0	10				4.50536e-05	6.80854e-05	3.11445e-05	3.46731e-05	N/A	5.15252e-05
C15H22O6N0S1	330.106	15	22	6	0	1	0.4	1.46667	0	5				0.000127175	0.000155369	9.99816e-05	0.000114896	7.75646e-05	8.14371e-05
C16H24O5N0S1	328.629	16	24	5	0	1	0.3125	1.5	0	5				0.000210598	0.000321742	2.76573e-05	3.05858e-05	0.000160303	0.00017336
C19H22O5N0S0	330.139	19	22	5	0	0	0.263158	1.15789	0	9				0.000137477	9.33473e-05	8.43241e-05	7.92332e-05	9.4783e-05	9.01599e-05
C16H26O5N0S1	330.143	16	26	5	0	1	0.3125	1.625	0	4				4.15648e-05	6.0207e-05	3.34035e-05	4.50807e-05	5.98603e-05	N/A
C17H30O6N0S0	330.197	17	30	6	0	0	0.352941	1.76471	0	3				5.12165e-05	5.42214e-05	3.31618e-05	7.36219e-05	6.15336e-05	4.9531e-05
C15H22O8N0S0	330.96	15	22	8	0	0	0.533333	1.46667	0	5				0.000554523	0.000613428	8.77124e-05	8.23846e-05	5.67837e-05	0.000127965
C16H26O7N0S0	330.662	16	26	7	0	0	0.4375	1.625	0	4				0.000293971	0.000286562	4.8578e-05	4.83547e-05	0.000392831	6.70513e-05
C20H26O4N0S0	330.845	20	26	4	0	0	0.2	1.3	0	8				0.00108582	0.000975023	0.000169986	0.000176276	0.000241784	0.000211725
C21H30O3N0S0	330.547	21	30	3	0	0	0.142857	1.42857	0	7				0.000472658	0.000358955	8.78105e-05	0.000104731	0.000299696	0.000230374
C18H34O5N0S0	330.735	18	34	5	0	0	0.277778	1.88889	0	2				0.000536396	0.000523579	0.000109595	0.000145547	0.00038748	8.94664e-05
C13H16O8N0S1	332.049	13	16	8	0	1	0.615385	1.23077	0	6				2.9889e-05	4.52079e-05	2.80563e-05	N/A	N/A	N/A
C13H16O10N0S0	332.067	13	16	10	0	0	0.769231	1.23077	0	6				2.91384e-05	3.09255e-05	3.91769e-05	N/A	N/A	4.57788e-05
C17H16O7N0S0	332.082	17	16	7	0	0	0.411765	0.941176	0	10				5.07272e-05	6.18081e-05	4.74165e-05	3.25871e-05	N/A	5.23327e-05
C14H20O7N0S1	332.086	14	20	7	0	1	0.5	1.42857	0	5				6.14812e-05	0.000103443	8.33224e-05	0.000127852	8.0715e-05	5.63665e-05
C14H20O9N0S0	332.103	14	20	9	0	0	0.642857	1.42857	0	5				0.000194861	0.000252021	0.000149707	0.000159947	0.000230136	0.000235153
C18H20O6N0S0	332.119	18	20	6	0	0	0.333333	1.11111	0	9				0.000182918	0.000165628	0.000140869	0.00015401	0.000158719	0.000155299
C15H24O6N0S1	332.122	15	24	6	0	1	0.4	1.6	0	4				0.000113761	0.000151851	8.60865e-05	0.000120546	0.00012729	7.15293e-05
C16H28O5N0S1	332.158	16	28	5	0	1	0.3125	1.75	0	3				N/A	N/A	2.70281e-05	N/A	6.16445e-05	N/A
C16H28O7N0S0	332.176	16	28	7	0	0	0.4375	1.75	0	3				5.83789e-05	5.9009e-05	5.48672e-05	7.94091e-05	6.18967e-05	9.13574e-05
C15H24O8N0S0	332.809	15	24	8	0	0	0.533333	1.6	0	4				0.000477242	0.000540423	0.000108622	9.28446e-05	0.000102537	9.34603e-05
C16H14O8N0S0	334.062	16	14	8	0	0	0.5	0.875	0	10				3.73064e-05	7.49315e-05	3.73883e-05	2.85225e-05	N/A	4.13288e-05
C13H18O8N0S1	334.065	13	18	8	0	1	0.615385	1.38462	0	5				4.74392e-05	3.68888e-05	3.34821e-05	6.3444e-05	N/A	4.28999e-05
C13H18O10N0S0	334.083	13	18	10	0	0	0.769231	1.38462	0	5				2.98772e-05	3.24939e-05	4.13052e-05	N/A	6.23173e-05	N/A
C17H18O7N0S0	334.098	17	18	7	0	0	0.411765	1.05882	0	9				0.000147643	0.000124129	9.92376e-05	0.000124072	0.00012784	0.000143258
C14H22O7N0S1	334.101	14	22	7	0	1	0.5	1.57143	0	4				7.8251e-05	0.00012187	7.04734e-05	0.000157572	6.12429e-05	7.84284e-05
C14H22O9N0S0	334.119	14	22	9	0	0	0.642857	1.57143	0	4				7.34538e-05	0.000111482	7.38654e-05	8.3258e-05	0.000147502	0.000143912
C15H26O6N0S1	334.138	15	26	6	0	1	0.4	1.73333	0	3				5.53404e-05	9.25463e-05	8.91809e-05	6.92455e-05	N/A	N/A
C15H26O8N0S0	334.156	15	26	8	0	0	0.533333	1.73333	0	3				6.8182e-05	8.1603e-05	7.96802e-05	5.66234e-05	0.000140029	0.000141443
C19H24O5N0S0	332.991	19	24	5	0	0	0.263158	1.26316	0	8				0.000455354	0.000402285	2.82369e-05	9.2799e-05	7.49604e-05	7.77614e-05
C16H30O7N0S0	334.191	16	30	7	0	0	0.4375	1.875	0	2				N/A	N/A	2.67672e-05	N/A	N/A	N/A
C20H28O4N0S0	333.194	20	28	4	0	0	0.2	1.4	0	7				0.00642456	0.00532474	5.64542e-05	4.52484e-05	0.00113178	0.00109217
C18H22O6N0S0	334.803	18	22	6	0	0	0.333333	1.22222	0	8				0.000692572	0.000667692	0.000105104	0.000110886	0.000131986	0.000138077
C19H26O5N0S0	334.84	19	26	5	0	0	0.263158	1.36842	0	7				0.00139344	0.00104263	0.00019374	0.00021348	0.000248712	0.000192782
C16H16O8N0S0	336.077	16	16	8	0	0	0.5	1	0	9				0.00010824	0.000126108	8.50235e-05	9.37719e-05	0.000124584	0.000132134
C13H20O8N0S1	336.08	13	20	8	0	1	0.615385	1.53846	0	4				4.90862e-05	6.56212e-05	4.28784e-05	8.4439e-05	N/A	5.00915e-05
C14H24O7N0S1	336.117	14	24	7	0	1	0.5	1.71429	0	3				7.2617e-05	0.000108071	6.72276e-05	9.14822e-05	N/A	5.9892e-05
C15H28O6N0S1	336.153	15	28	6	0	1	0.4	1.86667	0	2				N/A	4.35536e-05	4.38595e-05	N/A	N/A	4.28809e-05
C20H30O4N0S0	335.543	20	30	4	0	0	0.2	1.5	0	6				0.0258373	0.0244136	0.000127947	0.000110107	0.000148115	0.000114486
C17H20O7N0S0	336.615	17	20	7	0	0	0.411765	1.17647	0	8				0.000386857	0.000344741	6.16546e-05	5.58166e-05	0.000368646	7.24603e-05
C19H28O5N0S0	336.855	19	28	5	0	0	0.263158	1.47368	0	6				0.00263213	0.00232409	0.000419839	0.000408935	0.000516736	0.000461977
C20H32O4N0S0	336.724	20	32	4	0	0	0.2	1.6	0	5				0.00145952	0.00129628	0.000241125	0.000255509	0.000191155	0.000591363
C15H14O9N0S0	338.057	15	14	9	0	0	0.6	0.933333	0	9				4.61619e-05	6.08754e-05	5.1902e-05	4.53074e-05	6.77143e-05	5.69695e-05
C13H22O8N0S1	338.096	13	22	8	0	1	0.615385	1.69231	0	3				3.72585e-05	6.32176e-05	4.63841e-05	5.88231e-05	N/A	4.10136e-05
C14H26O7N0S1	338.133	14	26	7	0	1	0.5	1.85714	0	2				3.92079e-05	4.766e-05	4.19025e-05	4.56066e-05	N/A	5.75573e-05
C18H24O6N0S0	336.985	18	24	6	0	0	0.333333	1.33333	0	7				0.00585905	0.00587876	5.39975e-05	5.75707e-05	0.000925755	0.00523069
C22H26O3N0S0	338.181	22	26	3	0	0	0.136364	1.18182	0	10				0.000108503	0.000110505	8.61658e-05	9.96465e-05	0.000141068	0.000138863
C16H18O8N0S0	338.595	16	18	8	0	0	0.5	1.125	0	8				0.000307716	0.00035856	5.89248e-05	3.84505e-05	0.000334701	5.43452e-05
C17H22O7N0S0	338.798	17	22	7	0	0	0.411765	1.29412	0	7				0.000845061	0.000881809	0.000124113	0.000115863	0.000134972	0.000175889
C20H34O4N0S0	338.907	20	34	4	0	0	0.2	1.7	0	4				0.000909397	0.000717651	0.000112913	0.000153826	0.000162384	0.00011658
C15H16O9N0S0	340.072	15	16	9	0	0	0.6	1.06667	0	8				0.000128364	0.000183009	0.000142243	0.000145248	0.000173317	0.00017382
C16H20O6N0S1	340.091	16	20	6	0	1	0.375	1.25	0	7				N/A	4.0804e-05	3.97082e-05	4.82676e-05	N/A	5.05195e-05
C13H24O8N0S1	340.112	13	24	8	0	1	0.615385	1.84615	0	2				N/A	2.8654e-05	3.15229e-05	N/A	N/A	N/A
C17H24O5N0S1	340.127	17	24	5	0	1	0.294118	1.41176	0	6				8.51382e-05	6.58684e-05	6.89724e-05	4.83974e-05	7.25565e-05	4.01277e-05
C21H24O4N0S0	340.16	21	24	4	0	0	0.190476	1.14286	0	10				6.35172e-05	4.56781e-05	4.71364e-05	5.00533e-05	7.72534e-05	6.55344e-05
C18H28O4N0S1	340.163	18	28	4	0	1	0.222222	1.55556	0	5				0.000137033	0.000240863	0.000160932	0.000176117	0.000109638	0.000116275
C18H26O6N0S0	339.502	18	26	6	0	0	0.333333	1.44444	0	6				0.00817465	0.00857291	7.34249e-05	9.19095e-05	7.86349e-05	0.000107217
C19H30O5N0S0	339.205	19	30	5	0	0	0.263158	1.57895	0	5				0.0039707	0.00398857	4.81823e-05	4.06256e-05	0.000626786	0.000550453
C16H20O8N0S0	340.777	16	20	8	0	0	0.5	1.25	0	7				0.000732707	0.000782561	0.000135616	0.000111542	0.000167114	0.000127528
C17H24O7N0S0	340.814	17	24	7	0	0	0.411765	1.41176	0	6				0.00121215	0.00113843	0.000161859	0.000165976	0.000246257	0.000232306
C22H28O3N0S0	340.865	22	28	3	0	0	0.136364	1.27273	0	9				0.000685188	0.000622492	0.000128385	0.000114074	0.000160212	0.000184252
C19H32O3N0S1	341.036	19	32	3	0	1	0.157895	1.68421	0	4				0.000558324	0.00125481	0.000152094	0.00017663	0.000169813	4.48769e-05
C19H32O5N0S0	340.552	19	32	5	0	0	0.263158	1.68421	0	4				0.000375123	0.000377158	6.04776e-05	7.50112e-05	0.000290081	0.000233779
C14H14O8N0S1	342.033	14	14	8	0	1	0.571429	1	0	8				N/A	N/A	2.96233e-05	N/A	N/A	N/A
C14H14O10N0S0	342.051	14	14	10	0	0	0.714286	1	0	8				3.95993e-05	3.89544e-05	3.37431e-05	N/A	N/A	5.70186e-05
C15H18O7N0S1	342.07	15	18	7	0	1	0.466667	1.2	0	7				3.88267e-05	4.50034e-05	4.93831e-05	4.80383e-05	7.6183e-05	N/A
C16H22O6N0S1	342.106	16	22	6	0	1	0.375	1.375	0	6				7.23627e-05	6.76266e-05	6.35601e-05	7.1125e-05	N/A	6.43673e-05
C16H22O8N0S0	342.626	16	22	8	0	0	0.5	1.375	0	6				0.000885115	0.00097001	0.00071848	0.000137191	0.000126847	0.00015428
C20H22O5N0S0	342.139	20	22	5	0	0	0.25	1.1	0	10				6.31883e-05	5.96372e-05	5.13663e-05	3.6799e-05	N/A	N/A
C17H26O5N0S1	342.143	17	26	5	0	1	0.294118	1.52941	0	5				0.000166441	0.000208466	0.000130705	0.000158253	6.14268e-05	7.48918e-05
C21H26O4N0S0	342.176	21	26	4	0	0	0.190476	1.2381	0	9				0.00025614	0.000212177	0.000158001	0.00015384	0.00027261	0.000287877
C18H30O4N0S1	342.346	18	30	4	0	1	0.222222	1.66667	0	4				0.000199386	0.000365236	0.000290202	6.92725e-05	0.000194814	0.000204481
C18H28O6N0S0	341.518	18	28	6	0	0	0.333333	1.55556	0	5				0.0105068	0.0105487	0.000100299	8.75222e-05	0.000123132	0.00010241
C15H18O9N0S0	342.422	15	18	9	0	0	0.6	1.2	0	7				0.000237507	0.000382053	3.2816e-05	0.000282512	0.000344704	7.23161e-05
C18H30O6N0S0	342.866	18	30	6	0	0	0.333333	1.66667	0	4				0.00171271	0.00166358	0.000252648	0.000190912	0.000267378	0.000236675
C22H30O3N0S0	342.547	22	30	3	0	0	0.136364	1.36364	0	8				0.000450338	0.000403402	9.44481e-05	0.000437278	0.000394393	7.78099e-05
C14H16O10N0S0	344.067	14	16	10	0	0	0.714286	1.14286	0	7				5.66394e-05	6.80485e-05	5.91578e-05	7.48322e-05	7.56762e-05	8.05721e-05
C15H20O7N0S1	344.086	15	20	7	0	1	0.466667	1.33333	0	6				0.000178323	0.000227945	0.000133173	0.000145802	0.000117154	0.000152518
C19H20O6N0S0	344.119	19	20	6	0	0	0.315789	1.05263	0	10				4.83123e-05	4.61827e-05	4.40787e-05	N/A	N/A	7.48829e-05
C16H24O6N0S1	344.122	16	24	6	0	1	0.375	1.5	0	5				7.804e-05	0.000127431	7.52634e-05	7.67005e-05	6.06198e-05	4.19177e-05
C20H24O5N0S0	344.155	20	24	5	0	0	0.25	1.2	0	9				0.000248991	0.00023376	0.000177943	0.000191122	0.000262209	0.000209331
C17H28O5N0S1	344.158	17	28	5	0	1	0.294118	1.64706	0	4				N/A	5.04976e-05	5.96674e-05	N/A	5.94929e-05	5.55361e-05
C17H26O7N0S0	343.163	17	26	7	0	0	0.411765	1.52941	0	5				0.00186557	0.00187945	3.21004e-05	0.000228174	0.000333021	4.97393e-05
C15H20O9N0S0	344.605	15	20	9	0	0	0.6	1.33333	0	6				0.00033003	0.000426888	5.11478e-05	5.49288e-05	0.000378047	6.26774e-05
C16H24O8N0S0	344.976	16	24	8	0	0	0.5	1.5	0	5				0.000684606	0.000770801	0.000135382	0.000127164	0.000158805	3.89756e-05
C17H28O7N0S0	344.511	17	28	7	0	0	0.411765	1.64706	0	4				0.000291268	0.000291172	5.3048e-05	5.8493e-05	0.000336711	0.000278724
C21H28O4N0S0	344.86	21	28	4	0	0	0.190476	1.33333	0	8				0.000731011	0.000631615	0.000121842	0.000162667	0.00012555	0.000147817
C18H32O6N0S0	344.547	18	32	6	0	0	0.333333	1.77778	0	3				0.000305161	0.000353108	6.3466e-05	4.73175e-05	0.000356208	0.000267315
C14H18O8N0S1	346.065	14	18	8	0	1	0.571429	1.28571	0	6				4.44812e-05	4.41542e-05	4.54564e-05	5.5261e-05	6.44209e-05	5.51901e-05
C14H18O10N0S0	346.083	14	18	10	0	0	0.714286	1.28571	0	6				7.65312e-05	7.96016e-05	6.50879e-05	6.09719e-05	8.5342e-05	8.25792e-05
C18H18O7N0S0	346.098	18	18	7	0	0	0.388889	1	0	10				7.69091e-05	6.74874e-05	5.82672e-05	4.99445e-05	6.43455e-05	7.5377e-05
C15H22O7N0S1	346.101	15	22	7	0	1	0.466667	1.46667	0	5				0.000149382	0.000192306	0.000147687	0.000185772	0.000132588	0.00011863
C19H22O6N0S0	346.134	19	22	6	0	0	0.315789	1.15789	0	9				0.000207217	0.000177318	0.000135	0.000126193	0.000116552	0.000190168
C16H26O6N0S1	346.138	16	26	6	0	1	0.375	1.625	0	4				5.05358e-05	4.94105e-05	4.32021e-05	5.11612e-05	N/A	4.03374e-05
C17H30O7N0S0	346.192	17	30	7	0	0	0.411765	1.76471	0	3				5.63767e-05	4.87062e-05	4.57721e-05	6.7577e-05	7.66426e-05	4.90888e-05
C18H34O6N0S0	346.228	18	34	6	0	0	0.333333	1.88889	0	2				5.2489e-05	6.34972e-05	4.78864e-05	6.68267e-05	N/A	N/A
C22H32O3N0S0	345.23	22	32	3	0	0	0.136364	1.45455	0	7				0.00817561	0.00452915	5.77859e-05	5.74915e-05	0.00097531	0.000752642
C22H34O3N0S0	346.244	22	34	3	0	0	0.136364	1.54545	0	6				9.68714e-05	7.32958e-05	6.68352e-05	0.000100181	N/A	N/A
C15H22O9N0S0	346.454	15	22	9	0	0	0.6	1.46667	0	5				0.000260419	0.000335102	5.59163e-05	4.31966e-05	0.000374636	0.000381344
C16H26O8N0S0	346.657	16	26	8	0	0	0.5	1.625	0	4				0.00028262	0.000306252	5.08784e-05	6.98149e-05	0.000397796	6.08954e-05
C20H26O5N0S0	346.84	20	26	5	0	0	0.25	1.3	0	8				0.00142121	0.00118136	0.000208209	0.000203379	0.000237139	0.000256657
C21H30O4N0S0	346.876	21	30	4	0	0	0.190476	1.42857	0	7				0.00124082	0.00104505	0.00025139	0.000247812	0.000265642	0.000222597
C17H16O8N0S0	348.077	17	16	8	0	0	0.470588	0.941176	0	10				5.73026e-05	8.08707e-05	5.74349e-05	3.84781e-05	7.07972e-05	7.51311e-05
C14H20O8N0S1	348.081	14	20	8	0	1	0.571429	1.42857	0	5				5.8697e-05	7.59341e-05	6.34349e-05	9.69326e-05	N/A	7.78513e-05
C14H20O10N0S0	348.098	14	20	10	0	0	0.714286	1.42857	0	5				4.12554e-05	6.81808e-05	4.65346e-05	N/A	N/A	0.000107568
C18H20O7N0S0	348.281	18	20	7	0	0	0.388889	1.11111	0	9				0.000257715	0.000262902	0.000170915	4.29796e-05	0.000229697	0.000242575
C15H24O7N0S1	348.117	15	24	7	0	1	0.466667	1.6	0	4				0.000103369	0.000148216	0.000106746	0.000161371	7.4152e-05	9.06174e-05
C15H24O9N0S0	348.135	15	24	9	0	0	0.6	1.6	0	4				0.000156837	0.000159674	0.000136534	0.000129664	0.00022103	0.000192505
C16H28O6N0S1	348.153	16	28	6	0	1	0.375	1.75	0	3				3.57095e-05	5.3964e-05	4.35369e-05	3.69852e-05	6.39088e-05	N/A
C16H28O8N0S0	348.171	16	28	8	0	0	0.5	1.75	0	3				7.25063e-05	6.63962e-05	5.46022e-05	6.74384e-05	0.000112519	0.000118149
C19H24O6N0S0	348.819	19	24	6	0	0	0.315789	1.26316	0	8				0.0006257	0.000466384	8.16644e-05	7.643e-05	9.74302e-05	0.000121623
C16H14O9N0S0	350.057	16	14	9	0	0	0.5625	0.875	0	10				5.59745e-05	5.0684e-05	3.0208e-05	N/A	N/A	N/A
C13H18O9N0S1	350.06	13	18	9	0	1	0.692308	1.38462	0	5				N/A	2.93476e-05	4.3473e-05	2.94546e-05	7.45592e-05	N/A
C17H18O8N0S0	350.093	17	18	8	0	0	0.470588	1.05882	0	9				0.000175536	0.000205714	0.000147115	0.000158247	0.000173314	0.000184474
C14H22O8N0S1	350.096	14	22	8	0	1	0.571429	1.57143	0	4				6.10647e-05	8.56902e-05	7.08096e-05	8.70536e-05	N/A	N/A
C15H26O7N0S1	350.133	15	26	7	0	1	0.466667	1.73333	0	3				8.18157e-05	0.000114027	6.6678e-05	0.000122575	6.49719e-05	6.91888e-05
C20H28O5N0S0	349.356	20	28	5	0	0	0.25	1.4	0	7				0.00603121	0.00534805	7.9878e-05	5.77243e-05	0.00107021	6.62646e-05
C21H32O4N0S0	349.058	21	32	4	0	0	0.190476	1.52381	0	6				0.00400306	0.00350047	3.23276e-05	0.000777735	0.000547741	0.000512279
C21H34O4N0S0	350.238	21	34	4	0	0	0.190476	1.61905	0	5				N/A	3.20987e-05	5.95445e-05	4.47226e-05	7.57132e-05	4.29312e-05
C18H22O7N0S0	350.798	18	22	7	0	0	0.388889	1.22222	0	8				0.000807227	0.000776557	0.000119071	0.000113133	0.000118466	0.000113372
C19H26O6N0S0	350.835	19	26	6	0	0	0.315789	1.36842	0	7				0.00157892	0.00144813	0.000293712	0.000237911	0.000292695	0.000277044
C16H16O9N0S0	352.072	16	16	9	0	0	0.5625	1	0	9				0.00011961	0.000142961	8.83836e-05	7.022e-05	0.000104376	0.000120107
C13H20O9N0S1	352.075	13	20	9	0	1	0.692308	1.53846	0	4				3.01755e-05	3.67864e-05	3.10481e-05	4.26385e-05	N/A	N/A
C14H24O8N0S1	352.112	14	24	8	0	1	0.571429	1.71429	0	3				3.82544e-05	6.12538e-05	5.37957e-05	6.86386e-05	N/A	5.44385e-05
C19H28O4N0S1	352.164	19	28	4	0	1	0.210526	1.47368	0	6				3.26517e-05	N/A	3.04197e-05	N/A	N/A	N/A
C20H30O5N0S0	351.538	20	30	5	0	0	0.25	1.5	0	6				0.0185236	0.0180618	0.000126169	0.000135822	0.000147261	0.000109372
C17H20O8N0S0	352.944	17	20	8	0	0	0.470588	1.17647	0	8				0.000503477	0.0005393	7.76711e-05	8.31781e-05	6.37368e-05	9.69059e-05
C18H24O7N0S0	352.981	18	24	7	0	0	0.388889	1.33333	0	7				0.00228191	0.00233497	0.000334938	3.00678e-05	0.000486393	0.000397719
C19H28O6N0S0	353.184	19	28	6	0	0	0.315789	1.47368	0	6				0.00304202	0.00283342	0.000547316	3.56157e-05	0.000639596	4.88537e-05
C13H22O9N0S1	354.091	13	22	9	0	1	0.692308	1.69231	0	3				N/A	N/A	3.38268e-05	3.47483e-05	N/A	N/A
C17H22O6N0S1	354.106	17	22	6	0	1	0.352941	1.29412	0	7				3.33119e-05	4.43008e-05	3.88175e-05	N/A	N/A	N/A
C18H26O5N0S1	354.143	18	26	5	0	1	0.277778	1.44444	0	6				6.39863e-05	8.2222e-05	8.1746e-05	9.2879e-05	N/A	5.5553e-05
C22H26O4N0S0	354.176	22	26	4	0	0	0.181818	1.18182	0	10				0.000220073	0.000174148	0.000174738	0.000174311	0.000250171	0.000211437
C19H30O4N0S1	354.179	19	30	4	0	1	0.210526	1.57895	0	5				8.33436e-05	0.000243692	8.18826e-05	0.000128964	7.74889e-05	N/A
C20H32O5N0S0	353.554	20	32	5	0	0	0.25	1.6	0	5				0.0421195	0.0450077	0.000329701	0.00034097	0.000230483	0.00025684
C16H18O9N0S0	354.59	16	18	9	0	0	0.5625	1.125	0	8				0.000336038	0.000377373	3.86963e-05	4.45663e-05	0.000351254	6.71659e-05
C17H22O8N0S0	354.793	17	22	8	0	0	0.470588	1.29412	0	7				0.000904313	0.000984663	0.000131917	0.000155023	0.000173843	0.000222123
C18H26O7N0S0	355.163	18	26	7	0	0	0.388889	1.44444	0	6				0.00408239	0.00424182	0.000651825	5.1492e-05	0.000833631	5.93082e-05
C19H30O6N0S0	354.866	19	30	6	0	0	0.315789	1.57895	0	5				0.00241019	0.00238766	0.000390163	0.000374859	0.00045013	0.000501977
C20H34O5N0S0	354.568	20	34	5	0	0	0.25	1.7	0	4				0.000256209	0.000233277	5.81315e-05	7.22905e-05	0.0002432	0.000208943
C15H16O10N0S0	356.067	15	16	10	0	0	0.666667	1.06667	0	8				0.000121341	0.000167618	8.27653e-05	9.5304e-05	7.77382e-05	9.07554e-05
C16H20O7N0S1	356.086	16	20	7	0	1	0.4375	1.25	0	7				4.21511e-05	5.24285e-05	4.15544e-05	5.07959e-05	6.46193e-05	N/A
C17H24O6N0S1	356.122	17	24	6	0	1	0.352941	1.41176	0	6				4.90317e-05	5.37547e-05	4.81485e-05	8.02053e-05	N/A	4.4766e-05
C21H24O5N0S0	356.155	21	24	5	0	0	0.238095	1.14286	0	10				8.13337e-05	6.10503e-05	5.92695e-05	5.69879e-05	N/A	4.41962e-05
C18H28O5N0S1	356.158	18	28	5	0	1	0.277778	1.55556	0	5				0.000168539	0.000239893	0.00017156	0.000157932	9.22287e-05	0.000150205
C19H32O4N0S1	356.195	19	32	4	0	1	0.210526	1.68421	0	4				0.000119936	0.000279453	0.000115438	0.000143333	9.31885e-05	5.47303e-05
C20H36O5N0S0	356.249	20	36	5	0	0	0.25	1.8	0	3				2.80222e-05	N/A	3.68033e-05	3.25645e-05	N/A	N/A
C16H20O9N0S0	356.772	16	20	9	0	0	0.5625	1.25	0	7				0.000582895	0.000669659	8.49026e-05	8.08851e-05	0.000114158	0.00010877
C17H24O8N0S0	356.474	17	24	8	0	0	0.470588	1.41176	0	6				0.00115796	0.00122827	0.000172803	0.000966968	0.00119072	0.000225063
C22H28O4N0S0	356.693	22	28	4	0	0	0.181818	1.27273	0	9				0.00102114	0.000871473	0.000172963	0.000171558	0.00134235	0.000327005
C19H32O6N0S0	356.547	19	32	6	0	0	0.315789	1.68421	0	4				0.000277839	0.000269167	4.48206e-05	6.6464e-05	0.000285679	0.000265508
C15H18O8N0S1	358.065	15	18	8	0	1	0.533333	1.2	0	7				4.91662e-05	3.49201e-05	3.09658e-05	4.91666e-05	5.96032e-05	4.08034e-05
C15H18O10N0S0	358.083	15	18	10	0	0	0.666667	1.2	0	7				0.000148735	0.000223255	0.000146347	0.000136814	0.000178033	0.000208878
C19H18O7N0S0	358.098	19	18	7	0	0	0.368421	0.947368	0	11				2.67064e-05	4.33866e-05	3.39359e-05	N/A	7.22655e-05	4.2566e-05
C16H22O7N0S1	358.101	16	22	7	0	1	0.4375	1.375	0	6				9.80425e-05	0.000132759	0.000101264	9.92734e-05	7.08404e-05	6.65197e-05
C20H22O6N0S0	358.134	20	22	6	0	0	0.3	1.1	0	10				8.26899e-05	7.02958e-05	6.79274e-05	6.12601e-05	9.01563e-05	5.64374e-05
C17H26O6N0S1	358.138	17	26	6	0	1	0.352941	1.52941	0	5				9.09193e-05	0.000111489	0.000105847	9.74569e-05	0.000110367	N/A
C21H26O5N0S0	358.338	21	26	5	0	0	0.238095	1.2381	0	9				0.00028503	0.000263498	0.000206434	0.000211927	0.000270936	6.51901e-05
C18H30O5N0S1	358.174	18	30	5	0	1	0.277778	1.66667	0	4				4.29656e-05	7.36347e-05	8.49512e-05	4.90564e-05	N/A	3.98833e-05
C18H28O7N0S0	357.012	18	28	7	0	0	0.388889	1.55556	0	5				0.00424295	0.0042187	3.74134e-05	0.000599587	0.00452558	6.87957e-05
C19H34O6N0S0	358.228	19	34	6	0	0	0.315789	1.78947	0	3				7.51638e-05	9.07599e-05	8.96269e-05	9.98511e-05	7.29603e-05	7.63427e-05
C16H22O9N0S0	358.788	16	22	9	0	0	0.5625	1.375	0	6				0.000564093	0.000657422	8.56861e-05	7.18683e-05	9.05907e-05	0.000115397
C17H26O8N0S0	358.991	17	26	8	0	0	0.470588	1.52941	0	5				0.000736179	0.000754399	9.78031e-05	4.00644e-05	0.000134195	0.000187945
C18H30O7N0S0	358.694	18	30	7	0	0	0.388889	1.66667	0	4				0.00117677	0.00114256	0.000202905	0.00115287	0.000217508	0.000240165
C18H16O8N0S0	360.077	18	16	8	0	0	0.444444	0.888889	0	11				2.88403e-05	4.04034e-05	3.11486e-05	N/A	N/A	5.26313e-05
C15H20O8N0S1	360.081	15	20	8	0	1	0.533333	1.33333	0	6				7.29482e-05	0.000106842	7.88435e-05	8.44153e-05	7.17166e-05	4.15276e-05
C15H20O10N0S0	360.098	15	20	10	0	0	0.666667	1.33333	0	6				0.000162598	0.000212479	0.000150086	0.000135191	0.000146041	0.000174528
C19H20O7N0S0	360.114	19	20	7	0	0	0.368421	1.05263	0	10				9.91144e-05	0.000122551	6.6732e-05	8.36556e-05	0.000104652	9.47784e-05
C16H24O7N0S1	360.117	16	24	7	0	1	0.4375	1.5	0	5				6.80362e-05	9.83352e-05	5.71625e-05	0.00012009	7.86436e-05	6.2673e-05
C17H28O8N0S0	360.338	17	28	8	0	0	0.470588	1.64706	0	4				0.000278959	0.000277436	0.000221957	0.000217107	0.000315233	8.47208e-05
C18H32O7N0S0	360.208	18	32	7	0	0	0.388889	1.77778	0	3				0.000120894	0.000148867	0.00013932	0.000140814	0.000111155	0.000132507
C22H30O4N0S0	359.21	22	30	4	0	0	0.181818	1.36364	0	8				0.00584087	0.00488201	3.42993e-05	3.26069e-05	0.00121759	0.00120596
C16H24O9N0S0	360.804	16	24	9	0	0	0.5625	1.5	0	5				0.000325652	0.000375539	6.38028e-05	4.35367e-05	6.2416e-05	6.60243e-05
C20H24O6N0S0	360.317	20	24	6	0	0	0.3	1.2	0	9				0.000331843	0.000303715	6.86529e-05	0.000228725	0.00029993	0.000271147
C21H28O5N0S0	360.855	21	28	5	0	0	0.238095	1.33333	0	8				0.00144403	0.00116596	0.000233978	0.00020659	0.000335014	0.000282807
C18H18O8N0S0	362.093	18	18	8	0	0	0.444444	1	0	10				0.00016836	0.00016283	0.000116683	0.000120604	0.00015685	0.000161622
C15H22O8N0S1	362.096	15	22	8	0	1	0.533333	1.46667	0	5				0.000110246	0.00015882	0.000108508	0.000186106	0.00014789	9.92951e-05
C15H22O10N0S0	362.114	15	22	10	0	0	0.666667	1.46667	0	5				0.00010607	0.000136915	7.85705e-05	0.00010976	0.00010358	0.000122532
C16H26O7N0S1	362.132	16	26	7	0	1	0.4375	1.625	0	4				8.35674e-05	0.000104386	8.2456e-05	9.15917e-05	N/A	7.72633e-05
C17H30O6N0S1	362.169	17	30	6	0	1	0.352941	1.76471	0	3				2.89087e-05	4.01195e-05	4.55673e-05	N/A	N/A	N/A
C17H30O8N0S0	362.187	17	30	8	0	0	0.470588	1.76471	0	3				5.59683e-05	4.27287e-05	3.77709e-05	6.728e-05	7.96667e-05	8.95009e-05
C22H32O4N0S0	361.559	22	32	4	0	0	0.181818	1.45455	0	7				0.0251419	0.0208264	0.000160311	0.000122037	0.000130987	0.000162568
C19H22O7N0S0	362.464	19	22	7	0	0	0.368421	1.15789	0	9				0.000344173	0.000288534	5.67622e-05	4.48154e-05	0.000247599	0.000290083
C20H26O6N0S0	363.001	20	26	6	0	0	0.3	1.3	0	8				0.00127611	0.00119705	0.000215751	3.31599e-05	0.000231865	0.000209551
C22H34O4N0S0	362.907	22	34	4	0	0	0.181818	1.54545	0	6				0.00206468	0.00183687	0.000421675	0.000452111	0.0002634	0.000287058
C17H16O9N0S0	364.072	17	16	9	0	0	0.529412	0.941176	0	10				9.64976e-05	8.26786e-05	7.83683e-05	4.88257e-05	7.97307e-05	8.37505e-05
C14H20O9N0S1	364.075	14	20	9	0	1	0.642857	1.42857	0	5				5.19862e-05	3.83379e-05	3.58718e-05	3.74739e-05	N/A	N/A
C15H24O8N0S1	364.112	15	24	8	0	1	0.533333	1.6	0	4				0.000102571	0.000183569	0.000115637	0.000155362	N/A	8.3907e-05
C15H24O10N0S0	364.13	15	24	10	0	0	0.666667	1.6	0	4				6.12028e-05	5.11945e-05	3.75805e-05	3.75773e-05	N/A	4.80158e-05
C16H28O7N0S1	364.148	16	28	7	0	1	0.4375	1.75	0	3				3.9154e-05	6.97504e-05	3.88609e-05	9.23084e-05	N/A	N/A
C17H32O6N0S1	364.185	17	32	6	0	1	0.352941	1.88235	0	2				N/A	3.71746e-05	3.75387e-05	3.69788e-05	N/A	N/A
C21H30O5N0S0	363.371	21	30	5	0	0	0.238095	1.42857	0	7				0.00545288	0.0048866	5.50288e-05	5.83989e-05	0.0010489	5.37498e-05
C18H20O8N0S0	364.777	18	20	8	0	0	0.444444	1.11111	0	9				0.000340521	0.000357642	5.34319e-05	3.03491e-05	0.000357426	5.97777e-05
C19H24O7N0S0	364.814	19	24	7	0	0	0.368421	1.26316	0	8				0.000882157	0.000818248	0.000117922	0.000118747	0.000184191	0.000188272
C16H14O10N0S0	366.051	16	14	10	0	0	0.625	0.875	0	10				4.2351e-05	4.58667e-05	3.41896e-05	3.58117e-05	5.94159e-05	N/A
C17H18O9N0S0	366.088	17	18	9	0	0	0.529412	1.05882	0	9				0.000210377	0.000275538	0.000184253	0.000194684	0.000239888	0.000238506
C14H22O9N0S1	366.091	14	22	9	0	1	0.642857	1.57143	0	4				3.88293e-05	5.3114e-05	4.63807e-05	7.82524e-05	6.92893e-05	N/A
C15H26O8N0S1	366.127	15	26	8	0	1	0.533333	1.73333	0	3				5.61416e-05	0.000116654	4.52993e-05	0.000110772	N/A	4.84087e-05
C19H26O5N0S1	366.143	19	26	5	0	1	0.263158	1.36842	0	7				N/A	3.36662e-05	3.9402e-05	N/A	N/A	N/A
C16H30O7N0S1	366.164	16	30	7	0	1	0.4375	1.875	0	2				7.8365e-05	7.72816e-05	5.6172e-05	7.31226e-05	N/A	4.28226e-05
C20H28O6N0S0	365.351	20	28	6	0	0	0.3	1.4	0	7				0.00488813	0.00440221	4.22583e-05	4.39405e-05	6.78673e-05	0.000884392
C21H32O5N0S0	365.22	21	32	5	0	0	0.238095	1.52381	0	6				0.00686067	0.00690507	6.18132e-05	5.87109e-05	0.00123836	0.00122064
C18H22O8N0S0	366.626	18	22	8	0	0	0.444444	1.22222	0	8				0.000946988	0.000940859	0.000132043	0.000137438	0.000192766	0.000847872
C19H26O7N0S0	367.163	19	26	7	0	0	0.368421	1.36842	0	7				0.00177963	0.00168489	0.000262974	3.04113e-05	0.000373355	5.67915e-05
C21H34O5N0S0	366.568	21	34	5	0	0	0.238095	1.61905	0	5				0.000689639	0.000923551	7.06566e-05	5.78398e-05	0.000249278	0.000197955
C22H38O4N0S0	366.771	22	38	4	0	0	0.181818	1.72727	0	4				0.000520302	0.000401104	6.31199e-05	0.000110074	0.000413624	0.00010095
C16H16O10N0S0	368.067	16	16	10	0	0	0.625	1	0	9				0.000101308	0.00010421	8.37803e-05	7.34508e-05	0.000118558	9.65999e-05
C14H24O9N0S1	368.107	14	24	9	0	1	0.642857	1.71429	0	3				4.52432e-05	6.01377e-05	2.91836e-05	3.6746e-05	N/A	N/A
C18H24O6N0S1	368.122	18	24	6	0	1	0.333333	1.33333	0	7				3.16002e-05	N/A	5.2666e-05	0.00013181	N/A	4.93898e-05
C15H28O8N0S1	368.143	15	28	8	0	1	0.533333	1.86667	0	2				4.27471e-05	5.92293e-05	2.94249e-05	5.65386e-05	N/A	N/A
C22H24O5N0S0	368.155	22	24	5	0	0	0.227273	1.09091	0	11				4.06058e-05	3.35677e-05	3.193e-05	N/A	N/A	N/A
C19H28O5N0S1	368.158	19	28	5	0	1	0.263158	1.47368	0	6				7.80935e-05	9.00357e-05	7.25191e-05	5.27123e-05	N/A	N/A
C20H30O6N0S0	367.366	20	30	6	0	0	0.3	1.5	0	6				0.0126909	0.0125515	0.000127427	0.000115313	0.000128483	0.00208982
C21H36O5N0S0	368.249	21	36	5	0	0	0.238095	1.71429	0	4				5.10572e-05	4.3744e-05	5.64141e-05	6.33952e-05	0.000132658	5.38985e-05
C17H20O9N0S0	368.772	17	20	9	0	0	0.529412	1.17647	0	8				0.000499012	0.000604032	7.97285e-05	7.73867e-05	7.20864e-05	0.000109932
C18H24O8N0S0	368.809	18	24	8	0	0	0.444444	1.33333	0	7				0.00174883	0.00186003	0.000267592	0.000293213	0.000413887	0.000355663
C19H28O7N0S0	369.012	19	28	7	0	0	0.368421	1.47368	0	6				0.00292387	0.00295059	0.000426241	0.000417934	0.00066691	5.179e-05
C16H18O10N0S0	370.083	16	18	10	0	0	0.625	1.125	0	8				0.000240509	0.000291273	0.000177907	0.000185845	0.000260277	0.000230963
C20H18O7N0S0	370.098	20	18	7	0	0	0.35	0.9	0	12				N/A	N/A	3.84742e-05	N/A	N/A	N/A
C17H22O7N0S1	370.101	17	22	7	0	1	0.411765	1.29412	0	7				4.52719e-05	5.50597e-05	7.67887e-05	4.90487e-05	N/A	4.80659e-05
C21H22O6N0S0	370.134	21	22	6	0	0	0.285714	1.04762	0	11				4.98932e-05	N/A	3.46695e-05	N/A	N/A	4.84829e-05
C18H26O6N0S1	370.138	18	26	6	0	1	0.333333	1.44444	0	6				0.000104019	9.21559e-05	0.000125336	0.000137224	N/A	4.99984e-05
C22H26O5N0S0	370.171	22	26	5	0	0	0.227273	1.18182	0	10				0.000249126	0.000203525	0.000197781	0.000198862	0.000265599	0.000243669
C19H30O5N0S1	370.174	19	30	5	0	1	0.263158	1.57895	0	5				0.000123705	0.00017738	0.000114659	0.000105104	9.07973e-05	7.89891e-05
C23H30O4N0S0	370.207	23	30	4	0	0	0.173913	1.30435	0	9				N/A	N/A	3.86225e-05	N/A	N/A	N/A
C20H32O6N0S0	369.549	20	32	6	0	0	0.3	1.6	0	5				0.0145465	0.0155711	0.000130999	0.000142534	0.000143917	0.000127358
C17H22O9N0S0	370.621	17	22	9	0	0	0.529412	1.29412	0	7				0.00076162	0.000896472	0.000104603	0.000611048	0.000140807	0.000140787
C19H30O7N0S0	371.194	19	30	7	0	0	0.368421	1.57895	0	5				0.00218975	0.00219355	0.000372452	4.67783e-05	6.82347e-05	0.000449922
C20H34O6N0S0	370.396	20	34	6	0	0	0.3	1.7	0	4				0.000228399	0.000197267	4.89571e-05	0.000224671	0.00018049	0.000195957
C16H20O8N0S1	372.081	16	20	8	0	1	0.5	1.25	0	7				4.11642e-05	3.94445e-05	7.56018e-05	6.5197e-05	0.000106663	4.91119e-05
C16H20O10N0S0	372.433	16	20	10	0	0	0.625	1.25	0	7				0.000329527	0.000434607	0.000293504	4.34167e-05	0.000397702	6.69841e-05
C20H20O7N0S0	372.114	20	20	7	0	0	0.35	1	0	11				4.48982e-05	3.20076e-05	3.70307e-05	N/A	7.61293e-05	4.8902e-05
C17H24O7N0S1	372.117	17	24	7	0	1	0.411765	1.41176	0	6				8.05926e-05	0.000102579	8.60858e-05	0.000167289	N/A	5.82254e-05
C21H24O6N0S0	372.15	21	24	6	0	0	0.285714	1.14286	0	10				0.000103943	5.35425e-05	6.371e-05	9.63822e-05	0.000102892	7.93846e-05
C18H28O6N0S1	372.153	18	28	6	0	1	0.333333	1.55556	0	5				0.000122818	0.00010534	0.000127769	0.000146608	N/A	5.82057e-05
C18H26O8N0S0	371.158	18	26	8	0	0	0.444444	1.44444	0	6				0.00260065	0.00284172	3.61199e-05	0.000375838	0.000550113	4.95968e-05
C22H28O5N0S0	372.521	22	28	5	0	0	0.227273	1.27273	0	9				0.00144092	0.00118802	0.00104242	0.000238272	0.00156174	0.000330107
C19H32O7N0S0	372.542	19	32	7	0	0	0.368421	1.68421	0	4				0.000492955	0.000485916	0.000462729	0.000107599	0.000633105	8.44214e-05
C20H36O6N0S0	372.244	20	36	6	0	0	0.3	1.8	0	3				6.56722e-05	9.33736e-05	7.28781e-05	8.10159e-05	7.08161e-05	6.65767e-05
C17H24O9N0S0	372.804	17	24	9	0	0	0.529412	1.41176	0	6				0.000686758	0.000813789	0.000103982	9.54935e-05	0.000133247	0.000139421
C15H18O11N0S0	374.078	15	18	11	0	0	0.733333	1.2	0	7				5.77461e-05	6.95785e-05	5.36922e-05	4.30389e-05	N/A	N/A
C19H18O8N0S0	374.093	19	18	8	0	0	0.421053	0.947368	0	11				5.13971e-05	6.34052e-05	3.46459e-05	3.64333e-05	7.51515e-05	8.2706e-05
C16H22O8N0S1	374.096	16	22	8	0	1	0.5	1.375	0	6				7.56007e-05	0.000103796	5.07509e-05	7.90395e-05	6.92589e-05	6.96789e-05
C16H22O10N0S0	374.114	16	22	10	0	0	0.625	1.375	0	6				0.00024773	0.000319722	0.000218545	0.000187629	0.000292431	0.000221981
C20H22O7N0S0	374.129	20	22	7	0	0	0.35	1.1	0	10				0.000122317	0.00012527	0.00010062	8.99218e-05	0.000119296	0.000141573
C17H26O7N0S1	374.132	17	26	7	0	1	0.411765	1.52941	0	5				7.24922e-05	9.15783e-05	8.59687e-05	0.000114708	8.06128e-05	4.40907e-05
C18H30O6N0S1	374.169	18	30	6	0	1	0.333333	1.66667	0	4				N/A	6.12475e-05	3.60498e-05	5.24236e-05	N/A	N/A
C18H28O8N0S0	373.34	18	28	8	0	0	0.444444	1.55556	0	5				0.00245088	0.00258904	3.20125e-05	3.41152e-05	0.000664145	6.79264e-05
C19H34O7N0S0	374.223	19	34	7	0	0	0.368421	1.78947	0	3				5.20021e-05	5.86533e-05	4.55231e-05	5.97715e-05	N/A	6.88456e-05
C23H34O4N0S0	374.238	23	34	4	0	0	0.173913	1.47826	0	7				5.7135e-05	5.28738e-05	9.46277e-05	9.55686e-05	6.14999e-05	4.54795e-05
C17H26O9N0S0	374.986	17	26	9	0	0	0.529412	1.52941	0	5				0.000548414	0.00058656	7.57104e-05	9.11013e-05	6.19228e-05	0.000104969
C21H26O6N0S0	374.5	21	26	6	0	0	0.285714	1.2381	0	9				0.000329268	0.000300668	5.38406e-05	0.000213602	0.00036643	5.59911e-05
C18H30O8N0S0	374.856	18	30	8	0	0	0.444444	1.66667	0	4				0.000756679	0.000720882	0.000145501	0.000123165	0.000176025	0.000191431
C18H16O9N0S0	376.072	18	16	9	0	0	0.5	0.888889	0	11				5.00721e-05	5.96072e-05	3.06197e-05	3.88622e-05	6.09338e-05	4.68548e-05
C15H20O9N0S1	376.075	15	20	9	0	1	0.6	1.33333	0	6				6.72889e-05	6.27172e-05	4.13514e-05	6.98074e-05	N/A	6.64629e-05
C15H20O11N0S0	376.093	15	20	11	0	0	0.733333	1.33333	0	6				4.95661e-05	6.68536e-05	4.53476e-05	3.56503e-05	N/A	7.33249e-05
C19H20O8N0S0	376.109	19	20	8	0	0	0.421053	1.05263	0	10				0.000148548	0.000170022	0.000120304	0.000115889	0.000172015	0.00014122
C16H24O8N0S1	376.112	16	24	8	0	1	0.5	1.5	0	5				7.65819e-05	0.000112303	8.65e-05	0.000142889	0.000126948	8.4698e-05
C16H24O10N0S0	376.13	16	24	10	0	0	0.625	1.5	0	5				0.000149963	0.000179532	0.000118256	0.000108921	0.000237653	0.000153185
C17H28O9N0S0	376.166	17	28	9	0	0	0.529412	1.64706	0	4				0.000196365	0.000188866	0.000165158	0.000115211	0.000190036	0.000201792
C18H32O8N0S0	376.202	18	32	8	0	0	0.444444	1.77778	0	3				0.000111899	9.95368e-05	9.43617e-05	9.34199e-05	0.000140574	0.000114882
C22H30O5N0S0	375.205	22	30	5	0	0	0.227273	1.36364	0	8				0.00707571	0.00604409	4.38531e-05	0.00122456	0.00154983	6.04883e-05
C20H24O7N0S0	376.647	20	24	7	0	0	0.35	1.2	0	9				0.000397973	0.00034925	4.28745e-05	6.62428e-05	0.000352207	8.47365e-05
C21H28O6N0S0	376.85	21	28	6	0	0	0.285714	1.33333	0	8				0.00133028	0.00114074	0.000224066	0.000223884	0.000274431	0.000296015
C18H18O9N0S0	378.088	18	18	9	0	0	0.5	1	0	10				0.000144836	0.000158796	0.000104623	0.00010271	0.000103914	0.000121298
C15H22O9N0S1	378.091	15	22	9	0	1	0.6	1.46667	0	5				5.4229e-05	8.41603e-05	8.37426e-05	9.11497e-05	8.18238e-05	4.59763e-05
C15H22O11N0S0	378.109	15	22	11	0	0	0.733333	1.46667	0	5				4.49107e-05	5.17664e-05	4.2092e-05	4.84082e-05	N/A	5.41038e-05
C16H26O8N0S1	378.128	16	26	8	0	1	0.5	1.625	0	4				8.63449e-05	0.000142135	6.19569e-05	0.000164954	N/A	4.97959e-05
C16H26O10N0S0	378.145	16	26	10	0	0	0.625	1.625	0	4				4.17844e-05	7.59852e-05	5.94417e-05	N/A	0.00010371	8.56545e-05
C18H34O6N0S1	378.2	18	34	6	0	1	0.333333	1.88889	0	2				N/A	4.94113e-05	4.81277e-05	4.33953e-05	N/A	N/A
C22H32O5N0S0	377.554	22	32	5	0	0	0.227273	1.45455	0	7				0.0237872	0.0229255	0.00015537	0.000154406	0.000225155	0.000158551
C19H22O8N0S0	378.626	19	22	8	0	0	0.421053	1.15789	0	9				0.00044705	0.000437634	6.38608e-05	7.53902e-05	0.000445449	8.44322e-05
C20H26O7N0S0	378.829	20	26	7	0	0	0.35	1.3	0	8				0.00111123	0.00102586	0.000161112	0.000198531	0.000208979	0.000202861
C17H16O10N0S0	380.067	17	16	10	0	0	0.588235	0.941176	0	10				6.97479e-05	8.14542e-05	6.44314e-05	5.99398e-05	8.23761e-05	4.6221e-05
C15H24O9N0S1	380.107	15	24	9	0	1	0.6	1.6	0	4				6.23374e-05	N/A	7.09553e-05	0.000104341	8.61746e-05	6.12427e-05
C16H28O8N0S1	380.143	16	28	8	0	1	0.5	1.75	0	3				5.60885e-05	9.94561e-05	6.02272e-05	0.00011008	N/A	N/A
C21H30O6N0S0	379.367	21	30	6	0	0	0.285714	1.42857	0	7				0.00344962	0.00334984	5.48024e-05	6.48235e-05	0.000641339	4.92059e-05
C22H34O5N0S0	379.57	22	34	5	0	0	0.227273	1.54545	0	6				0.0407635	0.0400719	0.000270173	0.000298705	0.000282498	0.000198737
C18H20O9N0S0	380.605	18	20	9	0	0	0.5	1.11111	0	9				0.000392099	0.00045423	4.90569e-05	8.03996e-05	0.000366986	7.52576e-05
C19H24O8N0S0	380.809	19	24	8	0	0	0.421053	1.26316	0	8				0.00100389	0.00101958	0.00016179	0.000156391	0.000185126	0.000189984
C22H36O5N0S0	380.583	22	36	5	0	0	0.227273	1.63636	0	5				0.000295669	0.000326551	7.2797e-05	7.5684e-05	0.000212654	0.000193705
C17H18O10N0S0	382.083	17	18	10	0	0	0.588235	1.05882	0	9				0.00020423	0.00026799	0.000166569	0.000177976	0.000234802	0.000194642
C19H26O6N0S1	382.137	19	26	6	0	1	0.315789	1.36842	0	7				6.20014e-05	6.53357e-05	5.49406e-05	5.94312e-05	N/A	N/A
C20H28O7N0S0	381.346	20	28	7	0	0	0.35	1.4	0	7				0.00316135	0.00302508	4.73831e-05	3.27699e-05	0.000646962	5.37348e-05
C21H32O6N0S0	381.549	21	32	6	0	0	0.285714	1.52381	0	6				0.00635136	0.00618064	8.38706e-05	6.20554e-05	7.73355e-05	7.3118e-05
C22H38O5N0S0	382.265	22	38	5	0	0	0.227273	1.72727	0	4				0.000170209	0.000146815	0.000165247	0.000216215	0.000147643	0.000160747
C18H22O9N0S0	382.788	18	22	9	0	0	0.5	1.22222	0	8				0.000877409	0.000946376	0.000140605	0.0001308	0.000142455	0.000205688
C19H26O8N0S0	382.991	19	26	8	0	0	0.421053	1.36842	0	7				0.00163568	0.00161078	0.000246618	0.000253559	6.49461e-05	0.000345461
C21H34O6N0S0	382.897	21	34	6	0	0	0.285714	1.61905	0	5				0.000672397	0.000676804	0.000124713	0.000135906	0.000147525	0.000124391
C16H16O11N0S0	384.062	16	16	11	0	0	0.6875	1	0	9				5.66584e-05	7.80479e-05	5.47583e-05	5.02762e-05	N/A	4.79258e-05
C17H20O8N0S1	384.081	17	20	8	0	1	0.470588	1.17647	0	8				N/A	2.69111e-05	3.18163e-05	N/A	N/A	N/A
C19H28O6N0S1	384.153	19	28	6	0	1	0.315789	1.47368	0	6				0.000131394	0.000142674	0.000119378	0.000108341	N/A	6.87634e-05
C23H28O5N0S0	384.187	23	28	5	0	0	0.217391	1.21739	0	10				N/A	N/A	3.72756e-05	3.48259e-05	N/A	N/A
C20H32O5N0S1	384.19	20	32	5	0	1	0.25	1.6	0	5				8.62192e-05	0.000153679	0.000116211	0.000121723	N/A	8.55974e-05
C20H30O7N0S0	383.528	20	30	7	0	0	0.35	1.5	0	6				0.00549525	0.00546863	7.0433e-05	5.99485e-05	0.000100521	7.59088e-05
C21H36O6N0S0	384.244	21	36	6	0	0	0.285714	1.71429	0	4				5.16892e-05	5.83186e-05	5.91921e-05	6.07283e-05	7.60376e-05	5.58861e-05
C18H24O7N0S1	384.518	18	24	7	0	1	0.388889	1.33333	0	7				6.1217e-05	9.67157e-05	6.50942e-05	0.000111237	N/A	5.88563e-05
C18H24O9N0S0	384.804	18	24	9	0	0	0.5	1.33333	0	7				0.00120192	0.00132038	0.000186869	0.000175374	0.000207365	0.000204394
C19H28O8N0S0	384.84	19	28	8	0	0	0.421053	1.47368	0	6				0.00164463	0.00165781	0.00024432	0.000236217	0.000386166	0.000300859
C16H18O11N0S0	386.078	16	18	11	0	0	0.6875	1.125	0	8				0.00012048	0.000149154	8.6223e-05	0.000107873	0.000148943	7.12302e-05
C20H18O8N0S0	386.093	20	18	8	0	0	0.4	0.9	0	12				3.08216e-05	N/A	3.05529e-05	3.47418e-05	N/A	4.12545e-05
C17H22O8N0S1	386.096	17	22	8	0	1	0.470588	1.29412	0	7				5.77066e-05	5.57888e-05	4.07006e-05	6.73431e-05	N/A	N/A
C17H20O10N0S0	384.767	17	20	10	0	0	0.588235	1.17647	0	8				0.000445041	0.000540156	4.05886e-05	6.65302e-05	0.0004379	8.0154e-05
C21H22O7N0S0	386.129	21	22	7	0	0	0.333333	1.04762	0	11				5.41396e-05	4.53362e-05	4.70442e-05	N/A	9.93483e-05	N/A
C22H26O6N0S0	386.166	22	26	6	0	0	0.272727	1.18182	0	10				0.000242104	0.000216858	0.000190665	0.000206596	0.00022283	0.000225039
C19H30O6N0S1	386.169	19	30	6	0	1	0.315789	1.57895	0	5				0.000125569	0.000168979	0.00013188	9.32639e-05	N/A	8.85969e-05
C23H30O5N0S0	386.202	23	30	5	0	0	0.217391	1.30435	0	9				5.53172e-05	5.32351e-05	7.45242e-05	5.726e-05	9.72168e-05	5.9226e-05
C20H32O7N0S0	385.544	20	32	7	0	0	0.35	1.6	0	5				0.00613229	0.00625686	7.13733e-05	7.45277e-05	9.93518e-05	0.000103466
C17H22O10N0S0	386.782	17	22	10	0	0	0.588235	1.29412	0	7				0.000448863	0.000617231	7.11786e-05	0.000380629	6.78018e-05	5.73788e-05
C18H26O7N0S1	386.467	18	26	7	0	1	0.388889	1.44444	0	6				0.000150237	0.000142798	5.61821e-05	0.00010657	8.57629e-05	0.000114181
C18H26O9N0S0	386.819	18	26	9	0	0	0.5	1.44444	0	6				0.00137572	0.00153629	0.000194053	0.000206552	0.000310813	0.000283503
C19H30O8N0S0	386.856	19	30	8	0	0	0.421053	1.57895	0	5				0.00134585	0.00128831	0.000195585	0.000221739	0.000353755	0.000346634
C20H34O7N0S0	386.725	20	34	7	0	0	0.35	1.7	0	4				0.000812892	0.000891185	0.000189233	0.00102913	0.000218408	0.000160469
C16H20O9N0S1	388.076	16	20	9	0	1	0.5625	1.25	0	7				4.85732e-05	6.48659e-05	5.15798e-05	4.25501e-05	N/A	N/A
C16H20O11N0S0	388.093	16	20	11	0	0	0.6875	1.25	0	7				0.000141636	0.000189281	0.000127703	9.42448e-05	0.000188092	0.00012245
C20H20O8N0S0	388.109	20	20	8	0	0	0.4	1	0	11				5.35612e-05	4.15992e-05	4.89101e-05	5.86532e-05	6.24282e-05	N/A
C17H24O8N0S1	388.112	17	24	8	0	1	0.470588	1.41176	0	6				7.544e-05	8.82947e-05	8.93915e-05	0.000136832	N/A	7.66212e-05
C21H24O7N0S0	388.145	21	24	7	0	0	0.333333	1.14286	0	10				0.000156133	0.000119862	9.89093e-05	0.000101353	0.000147365	0.000136826
C18H28O7N0S1	388.148	18	28	7	0	1	0.388889	1.55556	0	5				0.000134819	0.000122147	0.000127895	0.000245115	0.000113698	N/A
C23H32O5N0S0	388.218	23	32	5	0	0	0.217391	1.3913	0	8				0.000131957	0.000118109	0.000115573	0.000102347	8.00728e-05	0.00011431
C20H36O7N0S0	388.239	20	36	7	0	0	0.35	1.8	0	3				3.76883e-05	4.58672e-05	5.0391e-05	4.3273e-05	6.53359e-05	5.3572e-05
C17H24O10N0S0	388.631	17	24	10	0	0	0.588235	1.41176	0	6				0.000359143	0.000408642	7.4212e-05	5.15006e-05	0.000433563	5.85245e-05
C18H28O9N0S0	389.002	18	28	9	0	0	0.5	1.55556	0	5				0.0010868	0.00114394	0.000158121	0.000147218	0.000269002	4.20601e-05
C22H28O6N0S0	388.683	22	28	6	0	0	0.272727	1.27273	0	9				0.00131444	0.00130431	0.000243206	0.00022097	0.00130337	0.000277913
C19H32O8N0S0	388.871	19	32	8	0	0	0.421053	1.68421	0	4				0.000456954	0.000459331	6.68717e-05	8.95256e-05	0.000142379	8.59833e-05
C19H18O9N0S0	390.088	19	18	9	0	0	0.473684	0.947368	0	11				4.4392e-05	6.16984e-05	4.31448e-05	5.16602e-05	6.58476e-05	N/A
C16H22O9N0S1	390.091	16	22	9	0	1	0.5625	1.375	0	6				7.20576e-05	7.55234e-05	7.77191e-05	9.42671e-05	N/A	5.82301e-05
C16H22O11N0S0	390.109	16	22	11	0	0	0.6875	1.375	0	6				9.4321e-05	0.000105629	8.53254e-05	8.10495e-05	0.000121518	8.15763e-05
C20H22O8N0S0	390.124	20	22	8	0	0	0.4	1.1	0	10				0.000168552	0.000203621	0.00014729	0.000142514	0.000118803	0.000225768
C17H26O8N0S1	390.128	17	26	8	0	1	0.470588	1.52941	0	5				7.02463e-05	0.000115221	9.47503e-05	0.000142568	7.23878e-05	6.99186e-05
C17H26O10N0S0	390.145	17	26	10	0	0	0.588235	1.52941	0	5				0.000177879	0.000208878	0.000184785	0.00015176	0.000223922	0.000229677
C18H30O7N0S1	390.164	18	30	7	0	1	0.388889	1.66667	0	4				4.23472e-05	8.0027e-05	5.65769e-05	9.34715e-05	N/A	N/A
C23H34O5N0S0	390.233	23	34	5	0	0	0.217391	1.47826	0	7				0.000175401	0.00017505	0.000195431	0.000183797	0.000175604	0.000190757
C21H26O7N0S0	390.662	21	26	7	0	0	0.333333	1.2381	0	9				0.000444157	0.000391632	5.97615e-05	8.723e-05	0.000358086	8.75226e-05
C18H30O9N0S0	391.185	18	30	9	0	0	0.5	1.66667	0	4				N/A	N/A	7.95112e-05	5.93751e-05	0.000105525	7.93284e-05
C18H16O10N0S0	392.067	18	16	10	0	0	0.555556	0.888889	0	11				5.08328e-05	4.82944e-05	4.28737e-05	3.49212e-05	N/A	N/A
C15H20O10N0S1	392.07	15	20	10	0	1	0.666667	1.33333	0	6				6.47053e-05	2.81493e-05	3.55458e-05	3.91926e-05	N/A	N/A
C19H20O9N0S0	392.103	19	20	9	0	0	0.473684	1.05263	0	10				0.000230468	0.000214335	0.000142245	0.000154003	0.000124968	0.000170573
C16H24O9N0S1	392.107	16	24	9	0	1	0.5625	1.5	0	5				6.85302e-05	N/A	8.24823e-05	0.000113114	N/A	N/A
C16H24O11N0S0	392.125	16	24	11	0	0	0.6875	1.5	0	5				N/A	3.15515e-05	3.87327e-05	5.11626e-05	7.79038e-05	5.60702e-05
C17H28O8N0S1	392.143	17	28	8	0	1	0.470588	1.64706	0	4				5.31311e-05	0.00010765	5.91651e-05	0.000127142	N/A	5.65927e-05
C17H28O10N0S0	392.161	17	28	10	0	0	0.588235	1.64706	0	4				9.5129e-05	8.09245e-05	4.09847e-05	7.38778e-05	0.000144131	0.000120415
C18H32O7N0S1	392.179	18	32	7	0	1	0.388889	1.77778	0	3				5.88157e-05	0.000135163	6.204e-05	0.000107688	N/A	N/A
C22H30O6N0S0	391.366	22	30	6	0	0	0.272727	1.36364	0	8				0.00521265	0.00478857	4.07153e-05	5.84286e-05	0.00125547	8.64052e-05
C23H36O5N0S0	392.249	23	36	5	0	0	0.217391	1.56522	0	6				0.000671437	0.000912664	0.000199635	0.000208661	0.000148595	0.000159942
C21H28O7N0S0	393.012	21	28	7	0	0	0.333333	1.33333	0	8				0.00103702	0.000944143	0.000171527	0.000186868	0.000209081	5.40488e-05
C18H18O10N0S0	394.083	18	18	10	0	0	0.555556	1	0	10				0.000146357	0.000190574	0.000134326	0.000104042	0.000174403	0.000119876
C20H24O8N0S0	392.808	20	24	8	0	0	0.4	1.2	0	9				0.000505098	0.000481007	4.59493e-05	7.28409e-05	0.000439319	9.16962e-05
C22H32O6N0S0	393.549	22	32	6	0	0	0.272727	1.45455	0	7				0.0154681	0.0151745	0.000150942	0.000148164	0.000190203	0.000189079
C19H22O9N0S0	394.788	19	22	9	0	0	0.473684	1.15789	0	9				0.000531863	0.000573273	8.82997e-05	7.58474e-05	0.000117827	7.57794e-05
C20H26O8N0S0	394.824	20	26	8	0	0	0.4	1.3	0	8				0.00140054	0.0013853	0.000234891	0.000195112	0.000269453	0.000290723
C21H30O7N0S0	395.028	21	30	7	0	0	0.333333	1.42857	0	7				0.00287697	0.00280751	0.00051797	0.00049976	0.000699163	5.06013e-05
C17H16O11N0S0	396.062	17	16	11	0	0	0.647059	0.941176	0	10				6.10306e-05	6.9278e-05	6.6978e-05	3.64331e-05	N/A	N/A
C19H24O7N0S1	396.117	19	24	7	0	1	0.368421	1.26316	0	8				3.15779e-05	N/A	3.58494e-05	N/A	N/A	N/A
C16H26O9N0S1	396.127	16	26	9	0	1	0.5625	1.625	0	4				N/A	N/A	5.66346e-05	6.63198e-05	N/A	N/A
C20H28O6N0S1	396.153	20	28	6	0	1	0.3	1.4	0	7				3.67952e-05	4.4189e-05	6.87648e-05	0.000108486	N/A	4.45195e-05
C22H34O6N0S0	395.564	22	34	6	0	0	0.272727	1.54545	0	6				0.0189679	0.0190478	0.000227288	0.000165421	0.000169268	0.000193726
C23H40O5N0S0	396.28	23	40	5	0	0	0.217391	1.73913	0	4				3.34995e-05	N/A	4.20354e-05	6.02553e-05	N/A	4.20514e-05
C18H20O10N0S0	396.6	18	20	10	0	0	0.555556	1.11111	0	9				0.000424616	0.000456393	6.38576e-05	5.03785e-05	0.000391214	5.77332e-05
C19H24O9N0S0	396.804	19	24	9	0	0	0.473684	1.26316	0	8				0.00102478	0.00105438	0.00016545	0.000133075	0.000176332	0.000165947
C20H28O8N0S0	396.84	20	28	8	0	0	0.4	1.4	0	7				0.00233696	0.00217646	0.000388069	0.000381775	0.00041274	0.000424911
C22H36O6N0S0	396.913	22	36	6	0	0	0.272727	1.63636	0	5				0.000904474	0.000913282	0.000221843	0.000198153	0.000205787	0.000163736
C17H18O9N0S1	398.06	17	18	9	0	1	0.529412	1.05882	0	9				N/A	N/A	3.16585e-05	N/A	N/A	N/A
C17H18O11N0S0	398.078	17	18	11	0	0	0.647059	1.05882	0	9				0.000140871	0.00018201	0.000114248	0.000102228	0.00016707	9.61067e-05
C22H22O7N0S0	398.129	22	22	7	0	0	0.318182	1	0	12				N/A	N/A	3.29975e-05	N/A	N/A	N/A
C19H26O7N0S1	398.133	19	26	7	0	1	0.368421	1.36842	0	7				5.50483e-05	8.98076e-05	9.55281e-05	7.59034e-05	N/A	4.50701e-05
C20H30O6N0S1	398.169	20	30	6	0	1	0.3	1.5	0	6				7.18932e-05	0.000108375	0.000114653	0.000127841	N/A	6.08906e-05
C21H32O7N0S0	397.21	21	32	7	0	0	0.333333	1.52381	0	6				0.00464487	0.00458819	4.07778e-05	8.26031e-05	7.48524e-05	0.00511121
C22H38O6N0S0	398.26	22	38	6	0	0	0.272727	1.72727	0	4				8.88454e-05	8.18048e-05	0.000127838	0.000117325	8.50139e-05	9.86664e-05
C18H22O10N0S0	398.616	18	22	10	0	0	0.555556	1.22222	0	8				0.000691249	0.000820392	7.73532e-05	9.82273e-05	0.000154918	0.0006018
C19H26O9N0S0	398.819	19	26	9	0	0	0.473684	1.36842	0	7				0.00113744	0.0012336	0.000184045	0.000198989	0.000231073	0.000173482
C20H30O8N0S0	399.189	20	30	8	0	0	0.4	1.5	0	6				0.00339388	0.00341738	0.000552408	4.72588e-05	0.000744267	7.6115e-05
C17H20O11N0S0	400.093	17	20	11	0	0	0.647059	1.17647	0	8				0.0002615	0.000290982	0.000185397	0.000177006	0.000243169	0.000198587
C18H24O8N0S1	400.112	18	24	8	0	1	0.444444	1.33333	0	7				4.01417e-05	8.22643e-05	0.000179547	0.000245171	N/A	N/A
C22H24O7N0S0	400.145	22	24	7	0	0	0.318182	1.09091	0	11				6.20619e-05	5.74561e-05	6.2089e-05	5.00635e-05	N/A	5.43521e-05
C19H28O7N0S1	400.148	19	28	7	0	1	0.368421	1.47368	0	6				0.000117801	0.000152255	0.000117512	0.000181991	8.19574e-05	6.01758e-05
C23H28O6N0S0	400.182	23	28	6	0	0	0.26087	1.21739	0	10				6.16244e-05	6.4744e-05	4.77761e-05	6.24363e-05	N/A	7.11765e-05
C20H32O6N0S1	400.185	20	32	6	0	1	0.3	1.6	0	5				0.000122694	0.000169963	0.000142382	0.000116634	N/A	7.72234e-05
C24H32O5N0S0	400.218	24	32	5	0	0	0.208333	1.33333	0	9				3.8197e-05	N/A	5.1282e-05	N/A	N/A	4.34097e-05
C21H34O7N0S0	398.892	21	34	7	0	0	0.333333	1.61905	0	5				0.00170688	0.00175263	4.08003e-05	0.000400222	0.000325403	0.0016131
C21H36O7N0S0	400.239	21	36	7	0	0	0.333333	1.71429	0	4				9.68192e-05	9.49066e-05	6.41899e-05	9.13316e-05	0.000106432	8.14877e-05
C22H40O6N0S0	400.275	22	40	6	0	0	0.272727	1.81818	0	3				7.11437e-05	0.000114067	6.92242e-05	0.000117294	8.31325e-05	4.79667e-05
C18H24O10N0S0	400.799	18	24	10	0	0	0.555556	1.33333	0	7				0.000750537	0.000865688	0.00011323	0.000116557	8.72806e-05	0.0001242
C19H28O9N0S0	400.835	19	28	9	0	0	0.473684	1.47368	0	6				0.00100258	0.00114055	0.000137523	7.76405e-05	0.0002334	0.00116335
C20H32O8N0S0	400.871	20	32	8	0	0	0.4	1.6	0	5				0.00304212	0.00323224	0.000504101	0.000447412	0.000652464	0.000701609
C16H18O10N0S1	402.055	16	18	10	0	1	0.625	1.125	0	8				N/A	N/A	3.10185e-05	N/A	N/A	N/A
C17H22O9N0S1	402.091	17	22	9	0	1	0.529412	1.29412	0	7				4.78006e-05	7.5511e-05	5.13262e-05	3.46155e-05	N/A	5.91337e-05
C17H22O11N0S0	402.109	17	22	11	0	0	0.647059	1.29412	0	7				0.000207219	0.000288616	0.000202168	0.000166126	0.000185708	0.00013669
C22H26O7N0S0	402.161	22	26	7	0	0	0.318182	1.18182	0	10				0.000262567	0.000235072	0.000211781	0.000215774	0.000255162	0.000242489
C19H30O7N0S1	402.164	19	30	7	0	1	0.368421	1.57895	0	5				9.07693e-05	0.000138782	0.000137719	0.000114373	N/A	N/A
C23H30O6N0S0	402.197	23	30	6	0	0	0.26087	1.30435	0	9				0.000126506	0.00011823	0.000109574	0.000120755	0.00015897	0.000135094
C24H34O5N0S0	402.233	24	34	5	0	0	0.208333	1.41667	0	8				7.63585e-05	6.71508e-05	7.35092e-05	6.39534e-05	8.68377e-05	N/A
C18H26O8N0S1	402.462	18	26	8	0	1	0.444444	1.44444	0	6				0.000170153	0.000175899	0.000125857	0.000189621	0.000144689	0.000117486
C18H26O10N0S0	402.814	18	26	10	0	0	0.555556	1.44444	0	6				0.000651532	0.00071232	8.73096e-05	8.46737e-05	0.000163235	0.000109363
C19H30O9N0S0	402.85	19	30	9	0	0	0.473684	1.57895	0	5				0.000659677	0.000707177	0.000110311	6.85022e-05	0.00014746	0.000834396
C20H34O8N0S0	402.887	20	34	8	0	0	0.4	1.7	0	4				0.000770985	0.000825575	0.000181688	0.000192947	0.000223485	0.000199262
C20H20O9N0S0	404.104	20	20	9	0	0	0.45	1	0	11				7.61069e-05	9.69578e-05	5.87028e-05	5.37897e-05	9.11702e-05	6.74995e-05
C17H24O9N0S1	404.107	17	24	9	0	1	0.529412	1.41176	0	6				6.81719e-05	9.90517e-05	0.000102205	9.76782e-05	7.11025e-05	4.15723e-05
C17H24O11N0S0	404.125	17	24	11	0	0	0.647059	1.41176	0	6				0.000150448	0.000178986	0.000121243	8.86152e-05	0.000173553	0.00010597
C21H24O8N0S0	404.14	21	24	8	0	0	0.380952	1.14286	0	10				0.00019678	0.000191183	0.000139183	0.000177711	0.000205736	0.000156759
C19H32O7N0S1	404.179	19	32	7	0	1	0.368421	1.68421	0	4				6.35961e-05	8.89545e-05	6.77321e-05	6.67907e-05	N/A	N/A
C19H32O9N0S0	404.197	19	32	9	0	0	0.473684	1.68421	0	4				0.000236414	0.000241159	0.000213261	0.000204699	0.000339483	0.000296691
C24H36O5N0S0	404.249	24	36	5	0	0	0.208333	1.5	0	7				7.2069e-05	4.63005e-05	6.02981e-05	5.1927e-05	9.35531e-05	9.02049e-05
C18H28O8N0S1	404.478	18	28	8	0	1	0.444444	1.55556	0	5				0.000153573	0.000232891	8.69272e-05	0.000139993	0.000123349	8.18836e-05
C18H28O10N0S0	404.964	18	28	10	0	0	0.555556	1.55556	0	5				N/A	0.000485605	6.51112e-05	7.5898e-05	0.000120865	9.336e-05
C22H28O7N0S0	404.845	22	28	7	0	0	0.318182	1.27273	0	9				0.00111167	0.00100114	0.000188682	0.000216767	0.0002421	0.000262711
C23H32O6N0S0	404.714	23	32	6	0	0	0.26087	1.3913	0	8				0.000439928	0.000388877	7.80269e-05	9.83941e-05	0.000439078	0.000138113
C19H18O10N0S0	406.083	19	18	10	0	0	0.526316	0.947368	0	11				6.90666e-05	8.61276e-05	5.30948e-05	6.0845e-05	7.1532e-05	5.89266e-05
C16H22O10N0S1	406.086	16	22	10	0	1	0.625	1.375	0	6				4.78817e-05	6.18304e-05	6.37681e-05	5.86936e-05	N/A	5.08891e-05
C20H22O9N0S0	406.119	20	22	9	0	0	0.45	1.1	0	10				0.000271174	0.000279793	0.000191326	0.000185105	0.000282828	0.000207517
C17H26O9N0S1	406.122	17	26	9	0	1	0.529412	1.52941	0	5				7.46801e-05	9.02229e-05	8.6343e-05	0.00012237	0.000116324	5.99419e-05
C18H30O8N0S1	406.159	18	30	8	0	1	0.444444	1.66667	0	4				8.84804e-05	0.000136269	8.57004e-05	0.000170175	N/A	N/A
C24H38O5N0S0	406.265	24	38	5	0	0	0.208333	1.58333	0	6				7.07694e-05	6.3713e-05	5.66115e-05	4.81529e-05	6.26777e-05	N/A
C21H26O8N0S0	406.824	21	26	8	0	0	0.380952	1.2381	0	9				0.000551169	0.000557609	7.85916e-05	8.63398e-05	0.000119415	0.000110449
C22H30O7N0S0	407.194	22	30	7	0	0	0.318182	1.36364	0	8				0.00408581	0.00386625	0.000743409	0.000690523	7.54521e-05	5.78809e-05
[truncated: 1,091 more rows]
